# Supplementary material for: Uncovering mechanisms of global ocean change effects on the Dungeness crab (Cancer magister) through metabolomics analysis
Source: Sci Rep. 2019 Jul 24;9:10717. doi: 10.1038/s41598-019-46947-6 (PMC6656712; doi:10.1038/s41598-019-46947-6)
Supplement: Supplementary file 2 — Supplementary Table 1 [file 41598_2019_46947_MOESM2_ESM.xlsx]

## Sheet: WaterChem
Supplementary Table 1. Water chemistry data measured continuosly (highlighted in blue) or discretely (highlighted in yellow) throughout the course of the exposure experiment. 'Logger' refers to the pH probe, thermistor (Temp), and DO probes. 'Spec_pH' refers to spectrophotometric measurements. DIC refers to dissolved inorganic carbon. See Methods for more details.
Target_Treatment	MOATS	Jar	Date	Time	pH_logger	Temp_logger	DO_logger	Spec_pH	PresensDO	Salinity	Total_Alkalinity	DIC
pH_7.45_DO_3.0	1	NA	2016-06-08	11:03:00	7.49484	12.0912	2.93336	NA	NA	NA	NA	NA
pH_7.45_DO_3.0	1	NA	2016-06-08	11:13:00	7.49115	12.1731	2.99231	NA	NA	NA	NA	NA
pH_7.45_DO_3.0	1	NA	2016-06-08	11:23:00	7.49974	12.1225	2.98899	NA	NA	NA	NA	NA
pH_7.45_DO_3.0	1	NA	2016-06-08	11:33:00	7.4981	12.0909	2.97167	NA	NA	NA	NA	NA
pH_7.45_DO_3.0	1	NA	2016-06-08	11:43:00	7.49513	12.1589	2.98352	NA	NA	NA	NA	NA
pH_7.45_DO_3.0	1	NA	2016-06-08	11:53:00	7.48712	12.0927	2.95105	NA	NA	NA	NA	NA
pH_7.45_DO_3.0	1	NA	2016-06-08	12:03:00	7.47985	12.0614	2.99393	NA	NA	NA	NA	NA
pH_7.45_DO_3.0	1	NA	2016-06-08	12:13:00	7.47899	12.1887	3.00961	NA	NA	NA	NA	NA
pH_7.45_DO_3.0	1	NA	2016-06-08	12:23:00	7.48323	12.1522	2.99824	NA	NA	NA	NA	NA
pH_7.45_DO_3.0	1	NA	2016-06-08	12:33:00	7.48085	12.2492	3.04046	NA	NA	NA	NA	NA
pH_7.45_DO_3.0	1	NA	2016-06-08	12:43:00	7.48482	12.2176	3.00021	NA	NA	NA	NA	NA
pH_7.45_DO_3.0	1	NA	2016-06-08	12:53:00	7.49351	12.1088	3.02508	NA	NA	NA	NA	NA
pH_7.45_DO_3.0	1	NA	2016-06-08	13:03:00	7.49131	12.0564	2.95032	NA	NA	NA	NA	NA
pH_7.45_DO_3.0	1	NA	2016-06-08	13:13:00	7.48563	12.2031	2.94312	NA	NA	NA	NA	NA
pH_7.45_DO_3.0	1	NA	2016-06-08	13:23:00	7.48736	12.1313	2.99316	NA	NA	NA	NA	NA
pH_7.45_DO_3.0	1	NA	2016-06-08	13:33:00	7.49038	12.0086	2.95598	NA	NA	NA	NA	NA
pH_7.45_DO_3.0	1	NA	2016-06-08	13:43:00	7.49214	12.1449	2.97804	NA	NA	NA	NA	NA
pH_7.45_DO_3.0	1	NA	2016-06-08	13:53:00	7.50834	12.0358	2.96137	NA	NA	NA	NA	NA
pH_7.45_DO_3.0	1	NA	2016-06-08	14:03:00	7.50705	12.1691	2.99012	NA	NA	NA	NA	NA
pH_7.45_DO_3.0	1	NA	2016-06-08	14:13:00	7.51736	12.0996	3.06489	NA	NA	NA	NA	NA
pH_7.45_DO_3.0	1	NA	2016-06-08	14:23:00	7.52731	12.0436	3.0564	NA	NA	NA	NA	NA
pH_7.45_DO_3.0	1	NA	2016-06-08	14:33:00	7.51671	12.0722	3.10676	NA	NA	NA	NA	NA
pH_7.45_DO_3.0	1	NA	2016-06-08	14:43:00	7.51862	12.1496	3.06014	NA	NA	NA	NA	NA
pH_7.45_DO_3.0	1	NA	2016-06-08	14:53:00	7.52312	12.0703	3.01479	NA	NA	NA	NA	NA
pH_7.45_DO_3.0	1	NA	2016-06-08	15:03:00	7.51313	12.2014	3.06711	NA	NA	NA	NA	NA
pH_7.45_DO_3.0	1	NA	2016-06-08	15:13:00	7.5249	12.1299	2.99278	NA	NA	NA	NA	NA
pH_7.45_DO_3.0	1	NA	2016-06-08	15:23:00	7.52341	12.3676	3.01281	NA	NA	NA	NA	NA
pH_7.45_DO_3.0	1	NA	2016-06-08	15:33:00	7.53257	12.2073	2.95878	NA	NA	NA	NA	NA
pH_7.45_DO_3.0	1	NA	2016-06-08	15:43:00	7.52102	12.0677	2.95888	NA	NA	NA	NA	NA
pH_7.45_DO_3.0	1	NA	2016-06-08	15:53:00	7.51293	12.1822	2.97004	NA	NA	NA	NA	NA
pH_7.45_DO_3.0	1	NA	2016-06-08	16:03:00	7.52559	12.1694	2.99046	NA	NA	NA	NA	NA
pH_7.45_DO_3.0	1	NA	2016-06-08	16:13:00	7.52716	12.1306	2.97168	NA	NA	NA	NA	NA
pH_7.45_DO_3.0	1	NA	2016-06-08	16:23:00	7.52774	12.1637	2.94468	NA	NA	NA	NA	NA
pH_7.45_DO_3.0	1	NA	2016-06-08	16:33:00	7.52138	12.1144	2.96483	NA	NA	NA	NA	NA
pH_7.45_DO_3.0	1	NA	2016-06-08	16:43:00	7.5198	12.2269	2.95828	NA	NA	NA	NA	NA
pH_7.45_DO_3.0	1	NA	2016-06-08	16:53:00	7.51407	12.1529	3.02085	NA	NA	NA	NA	NA
pH_7.45_DO_3.0	1	NA	2016-06-08	17:03:00	7.52045	12.1202	2.98539	NA	NA	NA	NA	NA
pH_7.45_DO_3.0	1	NA	2016-06-08	17:13:00	7.51296	12.12	2.99592	NA	NA	NA	NA	NA
pH_7.45_DO_3.0	1	NA	2016-06-08	17:23:00	7.51168	12.1758	2.9924	NA	NA	NA	NA	NA
pH_7.45_DO_3.0	1	NA	2016-06-08	17:33:00	7.5211	12.1654	2.94557	NA	NA	NA	NA	NA
pH_7.45_DO_3.0	1	NA	2016-06-08	17:43:00	7.51162	12.0746	2.99038	NA	NA	NA	NA	NA
pH_7.45_DO_3.0	1	NA	2016-06-08	17:53:00	7.49858	12.1539	3.05376	NA	NA	NA	NA	NA
pH_7.45_DO_3.0	1	NA	2016-06-08	18:03:00	7.50465	12.089	3.00978	NA	NA	NA	NA	NA
pH_7.45_DO_3.0	1	NA	2016-06-08	18:13:00	7.50179	12.1649	2.98546	NA	NA	NA	NA	NA
pH_7.45_DO_3.0	1	NA	2016-06-08	18:23:00	7.50737	12.1192	2.95965	NA	NA	NA	NA	NA
pH_7.45_DO_3.0	1	NA	2016-06-08	18:33:00	7.50297	12.0946	3.01493	NA	NA	NA	NA	NA
pH_7.45_DO_3.0	1	NA	2016-06-08	18:43:00	7.49895	12.1724	2.99391	NA	NA	NA	NA	NA
pH_7.45_DO_3.0	1	NA	2016-06-08	18:53:00	7.50475	12.0926	2.9659	NA	NA	NA	NA	NA
pH_7.45_DO_3.0	1	NA	2016-06-08	19:03:00	7.50267	12.1318	2.97072	NA	NA	NA	NA	NA
pH_7.45_DO_3.0	1	NA	2016-06-08	19:13:00	7.50559	12.11	3.00231	NA	NA	NA	NA	NA
pH_7.45_DO_3.0	1	NA	2016-06-08	19:23:00	7.49923	12.1626	3.01861	NA	NA	NA	NA	NA
pH_7.45_DO_3.0	1	NA	2016-06-08	19:33:00	7.49957	12.0837	3.01213	NA	NA	NA	NA	NA
pH_7.45_DO_3.0	1	NA	2016-06-08	19:43:00	7.50388	12.1084	3.00455	NA	NA	NA	NA	NA
pH_7.45_DO_3.0	1	NA	2016-06-08	19:53:00	7.50097	12.1182	3.01721	NA	NA	NA	NA	NA
pH_7.45_DO_3.0	1	NA	2016-06-08	20:03:00	7.5016	12.1506	2.98422	NA	NA	NA	NA	NA
pH_7.45_DO_3.0	1	NA	2016-06-08	20:13:00	7.50839	12.0927	2.98458	NA	NA	NA	NA	NA
pH_7.45_DO_3.0	1	NA	2016-06-08	20:23:00	7.50721	12.0948	2.9727	NA	NA	NA	NA	NA
pH_7.45_DO_3.0	1	NA	2016-06-08	20:33:00	7.50387	12.0737	3.00534	NA	NA	NA	NA	NA
pH_7.45_DO_3.0	1	NA	2016-06-08	20:43:00	7.50179	12.1485	2.99821	NA	NA	NA	NA	NA
pH_7.45_DO_3.0	1	NA	2016-06-08	20:53:00	7.50467	12.0977	3.00388	NA	NA	NA	NA	NA
pH_7.45_DO_3.0	1	NA	2016-06-08	21:03:00	7.50882	12.0317	2.98979	NA	NA	NA	NA	NA
pH_7.45_DO_3.0	1	NA	2016-06-08	21:13:00	7.50899	12.1459	2.95858	NA	NA	NA	NA	NA
pH_7.45_DO_3.0	1	NA	2016-06-08	21:23:00	7.51768	12.0539	2.97936	NA	NA	NA	NA	NA
pH_7.45_DO_3.0	1	NA	2016-06-08	21:33:00	7.51298	12.0525	2.96567	NA	NA	NA	NA	NA
pH_7.45_DO_3.0	1	NA	2016-06-08	21:43:00	7.51592	12.1674	2.98005	NA	NA	NA	NA	NA
pH_7.45_DO_3.0	1	NA	2016-06-08	21:53:00	7.51905	12.0449	2.99714	NA	NA	NA	NA	NA
pH_7.45_DO_3.0	1	NA	2016-06-08	22:03:00	7.51464	12.0658	2.99691	NA	NA	NA	NA	NA
pH_7.45_DO_3.0	1	NA	2016-06-08	22:13:00	7.50535	12.0578	3.02716	NA	NA	NA	NA	NA
pH_7.45_DO_3.0	1	NA	2016-06-08	22:23:00	7.50868	12.1322	2.99471	NA	NA	NA	NA	NA
pH_7.45_DO_3.0	1	NA	2016-06-08	22:33:00	7.51105	12.1012	3.01071	NA	NA	NA	NA	NA
pH_7.45_DO_3.0	1	NA	2016-06-08	22:43:00	7.51137	12.0195	3.00772	NA	NA	NA	NA	NA
pH_7.45_DO_3.0	1	NA	2016-06-08	22:53:00	7.50528	12.1323	2.99139	NA	NA	NA	NA	NA
pH_7.45_DO_3.0	1	NA	2016-06-08	23:03:00	7.50776	12.0499	2.99865	NA	NA	NA	NA	NA
pH_7.45_DO_3.0	1	NA	2016-06-08	23:13:00	7.50325	12.1167	2.99319	NA	NA	NA	NA	NA
pH_7.45_DO_3.0	1	NA	2016-06-08	23:23:00	7.51319	12.0405	2.95129	NA	NA	NA	NA	NA
pH_7.45_DO_3.0	1	NA	2016-06-08	23:33:00	7.51201	12.0696	2.97584	NA	NA	NA	NA	NA
pH_7.45_DO_3.0	1	NA	2016-06-08	23:43:00	7.50947	12.1023	2.97004	NA	NA	NA	NA	NA
pH_7.45_DO_3.0	1	NA	2016-06-08	23:53:00	7.50708	12.0444	2.9828	NA	NA	NA	NA	NA
pH_7.45_DO_3.0	1	NA	2016-06-09	00:03:00	7.50246	12.0803	3.00962	NA	NA	NA	NA	NA
pH_7.45_DO_3.0	1	NA	2016-06-09	00:13:00	7.49609	12.0709	3.02638	NA	NA	NA	NA	NA
pH_7.45_DO_3.0	1	NA	2016-06-09	00:23:00	7.4978	12.0975	3.01305	NA	NA	NA	NA	NA
pH_7.45_DO_3.0	1	NA	2016-06-09	00:33:00	7.49404	12.0854	3.0257	NA	NA	NA	NA	NA
pH_7.45_DO_3.0	1	NA	2016-06-09	00:43:00	7.49639	12.0858	3.01896	NA	NA	NA	NA	NA
pH_7.45_DO_3.0	1	NA	2016-06-09	00:53:00	7.49621	12.0386	3.01835	NA	NA	NA	NA	NA
pH_7.45_DO_3.0	1	NA	2016-06-09	01:03:00	7.4864	12.0983	3.00421	NA	NA	NA	NA	NA
pH_7.45_DO_3.0	1	NA	2016-06-09	01:13:00	7.48065	12.0547	2.98836	NA	NA	NA	NA	NA
pH_7.45_DO_3.0	1	NA	2016-06-09	01:23:00	7.47518	12.0814	3.00948	NA	NA	NA	NA	NA
pH_7.45_DO_3.0	1	NA	2016-06-09	01:33:00	7.48339	12.0255	3.00287	NA	NA	NA	NA	NA
pH_7.45_DO_3.0	1	NA	2016-06-09	01:43:00	7.48036	12.067	2.99228	NA	NA	NA	NA	NA
pH_7.45_DO_3.0	1	NA	2016-06-09	01:53:00	7.48476	12.0732	2.97581	NA	NA	NA	NA	NA
pH_7.45_DO_3.0	1	NA	2016-06-09	02:03:00	7.4866	12.1033	2.98832	NA	NA	NA	NA	NA
pH_7.45_DO_3.0	1	NA	2016-06-09	02:13:00	7.4955	12.0923	2.99908	NA	NA	NA	NA	NA
pH_7.45_DO_3.0	1	NA	2016-06-09	02:23:00	7.50098	12.0627	2.9983	NA	NA	NA	NA	NA
pH_7.45_DO_3.0	1	NA	2016-06-09	02:33:00	7.49923	12.0393	3.00997	NA	NA	NA	NA	NA
pH_7.45_DO_3.0	1	NA	2016-06-09	02:43:00	7.49607	12.0855	3.01825	NA	NA	NA	NA	NA
pH_7.45_DO_3.0	1	NA	2016-06-09	02:53:00	7.49009	12.0985	3.0238	NA	NA	NA	NA	NA
pH_7.45_DO_3.0	1	NA	2016-06-09	03:03:00	7.4964	12.083	2.99651	NA	NA	NA	NA	NA
pH_7.45_DO_3.0	1	NA	2016-06-09	03:13:00	7.49989	12.0927	2.98525	NA	NA	NA	NA	NA
pH_7.45_DO_3.0	1	NA	2016-06-09	03:23:00	7.50427	12.0613	3.00006	NA	NA	NA	NA	NA
pH_7.45_DO_3.0	1	NA	2016-06-09	03:33:00	7.5011	12.102	2.99302	NA	NA	NA	NA	NA
pH_7.45_DO_3.0	1	NA	2016-06-09	03:43:00	7.50374	12.0649	3.0315	NA	NA	NA	NA	NA
pH_7.45_DO_3.0	1	NA	2016-06-09	03:53:00	7.50622	12.1345	2.97948	NA	NA	NA	NA	NA
pH_7.45_DO_3.0	1	NA	2016-06-09	04:03:00	7.51443	12.0307	2.99501	NA	NA	NA	NA	NA
pH_7.45_DO_3.0	1	NA	2016-06-09	04:13:00	7.50548	12.0881	3.01936	NA	NA	NA	NA	NA
pH_7.45_DO_3.0	1	NA	2016-06-09	04:23:00	7.51031	12.0492	2.9893	NA	NA	NA	NA	NA
pH_7.45_DO_3.0	1	NA	2016-06-09	04:33:00	7.50953	12.121	2.97483	NA	NA	NA	NA	NA
pH_7.45_DO_3.0	1	NA	2016-06-09	04:43:00	7.51186	12.0365	2.97521	NA	NA	NA	NA	NA
pH_7.45_DO_3.0	1	NA	2016-06-09	04:53:00	7.5095	12.0717	2.99376	NA	NA	NA	NA	NA
pH_7.45_DO_3.0	1	NA	2016-06-09	05:03:00	7.51037	12.0539	2.96727	NA	NA	NA	NA	NA
pH_7.45_DO_3.0	1	NA	2016-06-09	05:13:00	7.50392	12.0804	2.99728	NA	NA	NA	NA	NA
pH_7.45_DO_3.0	1	NA	2016-06-09	05:23:00	7.49811	12.0742	3.00877	NA	NA	NA	NA	NA
pH_7.45_DO_3.0	1	NA	2016-06-09	05:33:00	7.49581	12.1058	3.02045	NA	NA	NA	NA	NA
pH_7.45_DO_3.0	1	NA	2016-06-09	05:43:00	7.50236	12.0236	2.99366	NA	NA	NA	NA	NA
pH_7.45_DO_3.0	1	NA	2016-06-09	05:53:00	7.50236	12.084	3.00888	NA	NA	NA	NA	NA
pH_7.45_DO_3.0	1	NA	2016-06-09	06:03:00	7.49712	12.1077	3.01619	NA	NA	NA	NA	NA
pH_7.45_DO_3.0	1	NA	2016-06-09	06:13:00	7.49537	12.0673	3.01256	NA	NA	NA	NA	NA
pH_7.45_DO_3.0	1	NA	2016-06-09	06:23:00	7.49735	12.0633	3.01554	NA	NA	NA	NA	NA
pH_7.45_DO_3.0	1	NA	2016-06-09	06:33:00	7.49443	12.1061	2.99898	NA	NA	NA	NA	NA
pH_7.45_DO_3.0	1	NA	2016-06-09	06:43:00	7.50064	12.0452	2.9737	NA	NA	NA	NA	NA
pH_7.45_DO_3.0	1	NA	2016-06-09	06:53:00	7.49474	12.1099	2.99859	NA	NA	NA	NA	NA
pH_7.45_DO_3.0	1	NA	2016-06-09	07:03:00	7.49697	12.0937	2.98363	NA	NA	NA	NA	NA
pH_7.45_DO_3.0	1	NA	2016-06-09	07:13:00	7.49762	12.0814	2.99822	NA	NA	NA	NA	NA
pH_7.45_DO_3.0	1	NA	2016-06-09	07:23:00	7.50565	12.0198	2.9808	NA	NA	NA	NA	NA
pH_7.45_DO_3.0	1	NA	2016-06-09	07:33:00	7.499	12.1206	3.01457	NA	NA	NA	NA	NA
pH_7.45_DO_3.0	1	NA	2016-06-09	07:43:00	7.51102	12.0583	2.99439	NA	NA	NA	NA	NA
pH_7.45_DO_3.0	1	NA	2016-06-09	07:53:00	7.51074	12.0648	2.99774	NA	NA	NA	NA	NA
pH_7.45_DO_3.0	1	NA	2016-06-09	08:03:00	7.50835	12.0946	3.00322	NA	NA	NA	NA	NA
pH_7.45_DO_3.0	1	NA	2016-06-09	08:13:00	7.50647	12.1024	3.03159	NA	NA	NA	NA	NA
pH_7.45_DO_3.0	1	NA	2016-06-09	08:23:00	7.50005	12.1509	3.04524	NA	NA	NA	NA	NA
pH_7.45_DO_3.0	1	NA	2016-06-09	08:33:00	7.50207	12.1496	3.01599	NA	NA	NA	NA	NA
pH_7.45_DO_3.0	1	NA	2016-06-09	08:43:00	7.51113	12.0991	2.97812	NA	NA	NA	NA	NA
pH_7.45_DO_3.0	1	NA	2016-06-09	08:53:00	7.51525	12.1307	3.00852	NA	NA	NA	NA	NA
pH_7.45_DO_3.0	1	NA	2016-06-09	09:03:00	7.51329	12.0901	3.04724	NA	NA	NA	NA	NA
pH_7.45_DO_3.0	1	NA	2016-06-09	09:13:00	7.51054	12.1818	3.04982	NA	NA	NA	NA	NA
pH_7.45_DO_3.0	1	NA	2016-06-09	09:23:00	7.51607	12.1017	3.02999	NA	NA	NA	NA	NA
pH_7.45_DO_3.0	1	NA	2016-06-09	09:33:00	7.50523	12.1491	3.02829	NA	NA	NA	NA	NA
pH_7.45_DO_3.0	1	NA	2016-06-09	09:43:00	7.51097	12.1556	2.98943	NA	NA	NA	NA	NA
pH_7.45_DO_3.0	1	NA	2016-06-09	09:53:00	7.5233	12.0942	2.93939	NA	NA	NA	NA	NA
pH_7.45_DO_3.0	1	NA	2016-06-09	10:03:00	7.52339	12.1175	2.95072	NA	NA	NA	NA	NA
pH_7.45_DO_3.0	1	NA	2016-06-09	10:13:00	7.52037	12.0992	2.93835	NA	NA	NA	NA	NA
pH_7.45_DO_3.0	1	NA	2016-06-09	10:23:00	7.52038	12.087	2.97619	NA	NA	NA	NA	NA
pH_7.45_DO_3.0	1	NA	2016-06-09	10:33:00	7.51742	12.1176	2.99846	NA	NA	NA	NA	NA
pH_7.45_DO_3.0	1	NA	2016-06-09	10:43:00	7.51379	12.2058	3.01447	NA	NA	NA	NA	NA
pH_7.45_DO_3.0	1	NA	2016-06-09	10:53:00	7.51419	12.1074	3.01953	NA	NA	NA	NA	NA
pH_7.45_DO_3.0	1	NA	2016-06-09	11:03:00	7.51194	12.138	3.02089	NA	NA	NA	NA	NA
pH_7.45_DO_3.0	1	NA	2016-06-09	11:13:00	7.51143	12.1293	3.04945	NA	NA	NA	NA	NA
pH_7.45_DO_3.0	1	NA	2016-06-09	11:23:00	7.50925	12.1791	3.03095	NA	NA	NA	NA	NA
pH_7.45_DO_3.0	1	NA	2016-06-09	11:33:00	7.5122	12.1418	2.99339	NA	NA	NA	NA	NA
pH_7.45_DO_3.0	1	NA	2016-06-09	11:43:00	7.52125	12.1084	2.98456	NA	NA	NA	NA	NA
pH_7.45_DO_3.0	1	NA	2016-06-09	11:53:00	7.5176	12.167	2.96228	NA	NA	NA	NA	NA
pH_7.45_DO_3.0	1	NA	2016-06-09	12:03:00	7.52186	12.0809	2.98414	NA	NA	NA	NA	NA
pH_7.45_DO_3.0	1	NA	2016-06-09	12:13:00	7.52068	12.2157	3.01554	NA	NA	NA	NA	NA
pH_7.45_DO_3.0	1	NA	2016-06-09	12:23:00	7.52514	12.1333	3.00755	NA	NA	NA	NA	NA
pH_7.45_DO_3.0	1	NA	2016-06-09	12:33:00	7.52446	12.1125	3.02335	NA	NA	NA	NA	NA
pH_7.45_DO_3.0	1	NA	2016-06-09	12:43:00	7.52701	12.1489	3.02087	NA	NA	NA	NA	NA
pH_7.45_DO_3.0	1	NA	2016-06-09	12:53:00	7.53667	12.0732	2.97784	NA	NA	NA	NA	NA
pH_7.45_DO_3.0	1	NA	2016-06-09	13:03:00	7.53353	12.1866	3.67697	NA	NA	NA	NA	NA
pH_7.45_DO_3.0	1	NA	2016-06-09	13:13:00	7.55687	12.3221	3.88271	NA	NA	NA	NA	NA
pH_7.45_DO_3.0	1	NA	2016-06-09	13:23:00	7.57658	12.3517	3.65823	NA	NA	NA	NA	NA
pH_7.45_DO_3.0	1	NA	2016-06-09	13:33:00	7.58292	12.3012	3.40861	NA	NA	NA	NA	NA
pH_7.45_DO_3.0	1	NA	2016-06-09	13:43:00	7.59456	12.2104	3.1739	NA	NA	NA	NA	NA
pH_7.45_DO_3.0	1	NA	2016-06-09	13:53:00	7.59259	12.1731	3.08248	NA	NA	NA	NA	NA
pH_7.45_DO_3.0	1	NA	2016-06-09	14:03:00	7.58842	12.0858	3.0721	NA	NA	NA	NA	NA
pH_7.45_DO_3.0	1	NA	2016-06-09	14:13:00	7.56969	12.0766	2.98642	NA	NA	NA	NA	NA
pH_7.45_DO_3.0	1	NA	2016-06-09	14:23:00	7.56159	12.1839	2.93939	NA	NA	NA	NA	NA
pH_7.45_DO_3.0	1	NA	2016-06-09	14:33:00	7.56227	12.128	2.92773	NA	NA	NA	NA	NA
pH_7.45_DO_3.0	1	NA	2016-06-09	14:43:00	7.54852	12.6734	2.94118	NA	NA	NA	NA	NA
pH_7.45_DO_3.0	1	NA	2016-06-09	14:53:00	7.52061	12.738	2.96192	NA	NA	NA	NA	NA
pH_7.45_DO_3.0	1	NA	2016-06-09	15:03:00	7.49783	12.5415	2.94436	NA	NA	NA	NA	NA
pH_7.45_DO_3.0	1	NA	2016-06-09	15:13:00	7.48153	12.045	2.98968	NA	NA	NA	NA	NA
pH_7.45_DO_3.0	1	NA	2016-06-09	15:23:00	7.4651	12.2014	3.0311	NA	NA	NA	NA	NA
pH_7.45_DO_3.0	1	NA	2016-06-09	15:33:00	7.47038	12.191	2.95998	NA	NA	NA	NA	NA
pH_7.45_DO_3.0	1	NA	2016-06-09	15:43:00	7.47666	12.0975	2.92175	NA	NA	NA	NA	NA
pH_7.45_DO_3.0	1	NA	2016-06-09	15:53:00	7.46427	12.1907	2.96691	NA	NA	NA	NA	NA
pH_7.45_DO_3.0	1	NA	2016-06-09	16:03:00	7.46543	12.0448	2.9168	NA	NA	NA	NA	NA
pH_7.45_DO_3.0	1	NA	2016-06-09	16:13:00	7.45887	12.2469	2.89517	NA	NA	NA	NA	NA
pH_7.45_DO_3.0	1	NA	2016-06-09	16:23:00	7.46976	12.2247	2.89055	NA	NA	NA	NA	NA
pH_7.45_DO_3.0	1	NA	2016-06-09	16:33:00	7.48016	12.1363	2.84961	NA	NA	NA	NA	NA
pH_7.45_DO_3.0	1	NA	2016-06-09	16:43:00	7.48369	12.1652	2.82775	NA	NA	NA	NA	NA
pH_7.45_DO_3.0	1	NA	2016-06-09	16:53:00	7.48288	12.1149	2.89493	NA	NA	NA	NA	NA
pH_7.45_DO_3.0	1	NA	2016-06-09	17:03:00	7.48572	12.1097	2.85317	NA	NA	NA	NA	NA
pH_7.45_DO_3.0	1	NA	2016-06-09	17:13:00	7.47923	12.1262	2.90495	NA	NA	NA	NA	NA
pH_7.45_DO_3.0	1	NA	2016-06-09	17:23:00	7.47622	12.1015	2.88459	NA	NA	NA	NA	NA
pH_7.45_DO_3.0	1	NA	2016-06-09	17:33:00	7.47911	12.151	2.8648	NA	NA	NA	NA	NA
pH_7.45_DO_3.0	1	NA	2016-06-09	17:43:00	7.4786	12.1389	2.87401	NA	NA	NA	NA	NA
pH_7.45_DO_3.0	1	NA	2016-06-09	17:53:00	7.48046	12.1132	2.90012	NA	NA	NA	NA	NA
pH_7.45_DO_3.0	1	NA	2016-06-09	18:03:00	7.47613	12.2299	3.01451	NA	NA	NA	NA	NA
pH_7.45_DO_3.0	1	NA	2016-06-09	18:13:00	7.47914	12.1146	2.97885	NA	NA	NA	NA	NA
pH_7.45_DO_3.0	1	NA	2016-06-09	18:23:00	7.47779	12.1559	2.93523	NA	NA	NA	NA	NA
pH_7.45_DO_3.0	1	NA	2016-06-09	18:33:00	7.48374	12.1708	2.82174	NA	NA	NA	NA	NA
pH_7.45_DO_3.0	1	NA	2016-06-09	18:43:00	7.47648	12.139	2.9226	NA	NA	NA	NA	NA
pH_7.45_DO_3.0	1	NA	2016-06-09	18:53:00	7.45888	12.1459	3.06502	NA	NA	NA	NA	NA
pH_7.45_DO_3.0	1	NA	2016-06-09	19:03:00	7.49352	12.1224	3.08898	NA	NA	NA	NA	NA
pH_7.45_DO_3.0	1	NA	2016-06-09	19:13:00	7.50099	12.0605	3.04289	NA	NA	NA	NA	NA
pH_7.45_DO_3.0	1	NA	2016-06-09	19:23:00	7.48599	12.1399	3.01209	NA	NA	NA	NA	NA
pH_7.45_DO_3.0	1	NA	2016-06-09	19:33:00	7.48071	12.1001	3.04777	NA	NA	NA	NA	NA
pH_7.45_DO_3.0	1	NA	2016-06-09	19:43:00	7.47545	12.0874	3.03822	NA	NA	NA	NA	NA
pH_7.45_DO_3.0	1	NA	2016-06-09	19:53:00	7.47475	12.1067	3.02052	NA	NA	NA	NA	NA
pH_7.45_DO_3.0	1	NA	2016-06-09	20:03:00	7.47234	12.1605	2.99678	NA	NA	NA	NA	NA
pH_7.45_DO_3.0	1	NA	2016-06-09	20:13:00	7.47333	12.1389	2.98889	NA	NA	NA	NA	NA
pH_7.45_DO_3.0	1	NA	2016-06-09	20:23:00	7.47591	12.0543	3.02678	NA	NA	NA	NA	NA
pH_7.45_DO_3.0	1	NA	2016-06-09	20:33:00	7.47803	12.08	2.98119	NA	NA	NA	NA	NA
pH_7.45_DO_3.0	1	NA	2016-06-09	20:43:00	7.47325	12.0824	3.00654	NA	NA	NA	NA	NA
pH_7.45_DO_3.0	1	NA	2016-06-09	20:53:00	7.47899	12.0852	3.04384	NA	NA	NA	NA	NA
pH_7.45_DO_3.0	1	NA	2016-06-09	21:03:00	7.49078	12.0687	3.16004	NA	NA	NA	NA	NA
pH_7.45_DO_3.0	1	NA	2016-06-09	21:13:00	7.49558	12.0892	3.16482	NA	NA	NA	NA	NA
pH_7.45_DO_3.0	1	NA	2016-06-09	21:23:00	7.49348	12.0874	3.1979	NA	NA	NA	NA	NA
pH_7.45_DO_3.0	1	NA	2016-06-09	21:33:00	7.50345	12.0978	3.08428	NA	NA	NA	NA	NA
pH_7.45_DO_3.0	1	NA	2016-06-09	21:43:00	7.51478	12.0456	3.04873	NA	NA	NA	NA	NA
pH_7.45_DO_3.0	1	NA	2016-06-09	21:53:00	7.50854	12.0865	3.11052	NA	NA	NA	NA	NA
pH_7.45_DO_3.0	1	NA	2016-06-09	22:03:00	7.50954	12.1225	3.06385	NA	NA	NA	NA	NA
pH_7.45_DO_3.0	1	NA	2016-06-09	22:13:00	7.50606	12.0464	3.04835	NA	NA	NA	NA	NA
pH_7.45_DO_3.0	1	NA	2016-06-09	22:23:00	7.49538	12.1606	2.97246	NA	NA	NA	NA	NA
pH_7.45_DO_3.0	1	NA	2016-06-09	22:33:00	7.50609	12.0938	2.97828	NA	NA	NA	NA	NA
pH_7.45_DO_3.0	1	NA	2016-06-09	22:43:00	7.49995	12.084	3.04712	NA	NA	NA	NA	NA
pH_7.45_DO_3.0	1	NA	2016-06-09	22:53:00	7.50335	12.0964	3.04092	NA	NA	NA	NA	NA
pH_7.45_DO_3.0	1	NA	2016-06-09	23:03:00	7.49933	12.1127	3.07887	NA	NA	NA	NA	NA
pH_7.45_DO_3.0	1	NA	2016-06-09	23:13:00	7.51018	12.078	2.98533	NA	NA	NA	NA	NA
pH_7.45_DO_3.0	1	NA	2016-06-09	23:23:00	7.50842	12.0859	2.98812	NA	NA	NA	NA	NA
pH_7.45_DO_3.0	1	NA	2016-06-09	23:33:00	7.50829	12.0758	2.97464	NA	NA	NA	NA	NA
pH_7.45_DO_3.0	1	NA	2016-06-09	23:43:00	7.51142	12.1168	2.93328	NA	NA	NA	NA	NA
pH_7.45_DO_3.0	1	NA	2016-06-09	23:53:00	7.51373	12.1049	2.98083	NA	NA	NA	NA	NA
pH_7.45_DO_3.0	1	NA	2016-06-10	00:03:00	7.50531	12.0779	3.01988	NA	NA	NA	NA	NA
pH_7.45_DO_3.0	1	NA	2016-06-10	00:13:00	7.50309	12.0895	2.9747	NA	NA	NA	NA	NA
pH_7.45_DO_3.0	1	NA	2016-06-10	00:23:00	7.50607	12.0748	3.00569	NA	NA	NA	NA	NA
pH_7.45_DO_3.0	1	NA	2016-06-10	00:33:00	7.50557	12.0798	2.98976	NA	NA	NA	NA	NA
pH_7.45_DO_3.0	1	NA	2016-06-10	00:43:00	7.49693	12.1246	2.96139	NA	NA	NA	NA	NA
pH_7.45_DO_3.0	1	NA	2016-06-10	00:53:00	7.50392	12.0992	2.94676	NA	NA	NA	NA	NA
pH_7.45_DO_3.0	1	NA	2016-06-10	01:03:00	7.5164	12.0673	2.89606	NA	NA	NA	NA	NA
pH_7.45_DO_3.0	1	NA	2016-06-10	01:13:00	7.50501	12.1364	2.98271	NA	NA	NA	NA	NA
pH_7.45_DO_3.0	1	NA	2016-06-10	01:23:00	7.51528	12.0577	2.97633	NA	NA	NA	NA	NA
pH_7.45_DO_3.0	1	NA	2016-06-10	01:33:00	7.51733	12.0734	2.95973	NA	NA	NA	NA	NA
pH_7.45_DO_3.0	1	NA	2016-06-10	01:43:00	7.51854	12.0439	2.96259	NA	NA	NA	NA	NA
pH_7.45_DO_3.0	1	NA	2016-06-10	01:53:00	7.52058	12.0751	2.94125	NA	NA	NA	NA	NA
pH_7.45_DO_3.0	1	NA	2016-06-10	02:03:00	7.52016	12.0363	3.02229	NA	NA	NA	NA	NA
pH_7.45_DO_3.0	1	NA	2016-06-10	02:13:00	7.51247	12.109	3.00511	NA	NA	NA	NA	NA
pH_7.45_DO_3.0	1	NA	2016-06-10	02:23:00	7.51155	12.0795	3.04245	NA	NA	NA	NA	NA
pH_7.45_DO_3.0	1	NA	2016-06-10	02:33:00	7.51299	12.0543	3.00315	NA	NA	NA	NA	NA
pH_7.45_DO_3.0	1	NA	2016-06-10	02:43:00	7.50599	12.0724	2.99963	NA	NA	NA	NA	NA
pH_7.45_DO_3.0	1	NA	2016-06-10	02:53:00	7.50697	12.1087	2.94943	NA	NA	NA	NA	NA
pH_7.45_DO_3.0	1	NA	2016-06-10	03:03:00	7.50888	12.1046	3.00368	NA	NA	NA	NA	NA
pH_7.45_DO_3.0	1	NA	2016-06-10	03:13:00	7.51696	12.0936	2.97319	NA	NA	NA	NA	NA
pH_7.45_DO_3.0	1	NA	2016-06-10	03:23:00	7.51968	12.0968	2.98107	NA	NA	NA	NA	NA
pH_7.45_DO_3.0	1	NA	2016-06-10	03:33:00	7.51396	12.0169	3.05969	NA	NA	NA	NA	NA
pH_7.45_DO_3.0	1	NA	2016-06-10	03:43:00	7.50448	12.1421	3.02592	NA	NA	NA	NA	NA
pH_7.45_DO_3.0	1	NA	2016-06-10	03:53:00	7.51498	12.0748	2.996	NA	NA	NA	NA	NA
pH_7.45_DO_3.0	1	NA	2016-06-10	04:03:00	7.51836	12.0897	2.95116	NA	NA	NA	NA	NA
pH_7.45_DO_3.0	1	NA	2016-06-10	04:13:00	7.52357	12.0655	2.98494	NA	NA	NA	NA	NA
pH_7.45_DO_3.0	1	NA	2016-06-10	04:23:00	7.52197	12.112	3.01289	NA	NA	NA	NA	NA
pH_7.45_DO_3.0	1	NA	2016-06-10	04:33:00	7.52214	12.0248	3.0127	NA	NA	NA	NA	NA
pH_7.45_DO_3.0	1	NA	2016-06-10	04:43:00	7.51432	12.0745	3.01661	NA	NA	NA	NA	NA
pH_7.45_DO_3.0	1	NA	2016-06-10	04:53:00	7.50752	12.0945	2.99105	NA	NA	NA	NA	NA
pH_7.45_DO_3.0	1	NA	2016-06-10	05:03:00	7.5099	12.0717	3.03024	NA	NA	NA	NA	NA
pH_7.45_DO_3.0	1	NA	2016-06-10	05:13:00	7.50601	12.0607	2.99889	NA	NA	NA	NA	NA
pH_7.45_DO_3.0	1	NA	2016-06-10	05:23:00	7.49833	12.0692	2.96471	NA	NA	NA	NA	NA
pH_7.45_DO_3.0	1	NA	2016-06-10	05:33:00	7.50926	12.1109	2.94406	NA	NA	NA	NA	NA
pH_7.45_DO_3.0	1	NA	2016-06-10	05:43:00	7.51348	12.1105	2.9575	NA	NA	NA	NA	NA
pH_7.45_DO_3.0	1	NA	2016-06-10	05:53:00	7.51386	12.0465	2.96585	NA	NA	NA	NA	NA
pH_7.45_DO_3.0	1	NA	2016-06-10	06:03:00	7.5156	12.0684	2.9871	NA	NA	NA	NA	NA
pH_7.45_DO_3.0	1	NA	2016-06-10	06:13:00	7.50858	12.1076	3.04735	NA	NA	NA	NA	NA
pH_7.45_DO_3.0	1	NA	2016-06-10	06:23:00	7.5093	12.0528	3.05843	NA	NA	NA	NA	NA
pH_7.45_DO_3.0	1	NA	2016-06-10	06:33:00	7.5109	12.0666	3.00857	NA	NA	NA	NA	NA
pH_7.45_DO_3.0	1	NA	2016-06-10	06:43:00	7.51263	12.1153	2.97759	NA	NA	NA	NA	NA
pH_7.45_DO_3.0	1	NA	2016-06-10	06:53:00	7.51545	12.0718	2.99383	NA	NA	NA	NA	NA
pH_7.45_DO_3.0	1	NA	2016-06-10	07:03:00	7.51503	12.0643	2.96189	NA	NA	NA	NA	NA
pH_7.45_DO_3.0	1	NA	2016-06-10	07:13:00	7.51913	12.0554	2.92438	NA	NA	NA	NA	NA
pH_7.45_DO_3.0	1	NA	2016-06-10	07:23:00	7.51783	12.0744	2.96772	NA	NA	NA	NA	NA
pH_7.45_DO_3.0	1	NA	2016-06-10	07:33:00	7.50857	12.0798	3.06486	NA	NA	NA	NA	NA
pH_7.45_DO_3.0	1	NA	2016-06-10	07:43:00	7.51777	12.0425	3.05072	NA	NA	NA	NA	NA
pH_7.45_DO_3.0	1	NA	2016-06-10	07:53:00	7.50957	12.0633	3.06498	NA	NA	NA	NA	NA
pH_7.45_DO_3.0	1	NA	2016-06-10	08:03:00	7.50968	12.0738	3.03922	NA	NA	NA	NA	NA
pH_7.45_DO_3.0	1	NA	2016-06-10	08:13:00	7.51111	12.114	2.98988	NA	NA	NA	NA	NA
pH_7.45_DO_3.0	1	NA	2016-06-10	08:23:00	7.51789	12.1411	2.88458	NA	NA	NA	NA	NA
pH_7.45_DO_3.0	1	NA	2016-06-10	08:33:00	7.51946	12.0851	2.89224	NA	NA	NA	NA	NA
pH_7.45_DO_3.0	1	NA	2016-06-10	08:43:00	7.50452	12.0365	2.9502	NA	NA	NA	NA	NA
pH_7.45_DO_3.0	1	NA	2016-06-10	08:53:00	7.49083	12.1641	2.96831	NA	NA	NA	NA	NA
pH_7.45_DO_3.0	1	NA	2016-06-10	09:03:00	7.49824	12.0575	2.96039	NA	NA	NA	NA	NA
pH_7.45_DO_3.0	1	NA	2016-06-10	09:13:00	7.49769	12.1045	3.02338	NA	NA	NA	NA	NA
pH_7.45_DO_3.0	1	NA	2016-06-10	09:23:00	7.49523	12.1007	3.01991	NA	NA	NA	NA	NA
pH_7.45_DO_3.0	1	NA	2016-06-10	09:33:00	7.49739	12.083	2.98626	NA	NA	NA	NA	NA
pH_7.45_DO_3.0	1	NA	2016-06-10	09:43:00	7.49892	12.0813	2.96612	NA	NA	NA	NA	NA
pH_7.45_DO_3.0	1	NA	2016-06-10	09:53:00	7.49906	12.1154	2.92332	NA	NA	NA	NA	NA
pH_7.45_DO_3.0	1	NA	2016-06-10	10:03:00	7.50261	12.1072	2.93729	NA	NA	NA	NA	NA
pH_7.45_DO_3.0	1	NA	2016-06-10	10:13:00	7.48881	12.0588	3.04557	NA	NA	NA	NA	NA
pH_7.45_DO_3.0	1	NA	2016-06-10	10:23:00	7.48155	12.11	3.08006	NA	NA	NA	NA	NA
pH_7.45_DO_3.0	1	NA	2016-06-10	10:33:00	7.48397	12.1025	3.04981	NA	NA	NA	NA	NA
pH_7.45_DO_3.0	1	NA	2016-06-10	10:43:00	7.49361	12.0897	2.98045	NA	NA	NA	NA	NA
pH_7.45_DO_3.0	1	NA	2016-06-10	10:53:00	7.49767	12.0783	2.92471	NA	NA	NA	NA	NA
pH_7.45_DO_3.0	1	NA	2016-06-10	11:03:00	7.49203	12.0766	3.04975	NA	NA	NA	NA	NA
pH_7.45_DO_3.0	1	NA	2016-06-10	11:13:00	7.48753	12.167	3.05782	NA	NA	NA	NA	NA
pH_7.45_DO_3.0	1	NA	2016-06-10	11:23:00	7.49056	12.1132	3.02631	NA	NA	NA	NA	NA
pH_7.45_DO_3.0	1	NA	2016-06-10	11:33:00	7.50269	12.0878	2.99619	NA	NA	NA	NA	NA
pH_7.45_DO_3.0	1	NA	2016-06-10	11:43:00	7.50431	12.0806	2.99487	NA	NA	NA	NA	NA
pH_7.45_DO_3.0	1	NA	2016-06-10	11:53:00	7.50827	12.1425	2.92754	NA	NA	NA	NA	NA
pH_7.45_DO_3.0	1	NA	2016-06-10	12:03:00	7.51336	12.0732	2.9737	NA	NA	NA	NA	NA
pH_7.45_DO_3.0	1	NA	2016-06-10	12:13:00	7.50006	12.1489	3.05725	NA	NA	NA	NA	NA
pH_7.45_DO_3.0	1	NA	2016-06-10	12:23:00	7.50398	12.1394	2.9997	NA	NA	NA	NA	NA
pH_7.45_DO_3.0	1	NA	2016-06-10	12:33:00	7.5037	12.0855	3.032	NA	NA	NA	NA	NA
pH_7.45_DO_3.0	1	NA	2016-06-10	12:43:00	7.51249	12.1101	2.97348	NA	NA	NA	NA	NA
pH_7.45_DO_3.0	1	NA	2016-06-10	12:53:00	7.51008	12.0943	3.04843	NA	NA	NA	NA	NA
pH_7.45_DO_3.0	1	NA	2016-06-10	13:03:00	7.5097	12.0675	3.05545	NA	NA	NA	NA	NA
pH_7.45_DO_3.0	1	NA	2016-06-10	13:13:00	7.50634	12.1727	3.02569	NA	NA	NA	NA	NA
pH_7.45_DO_3.0	1	NA	2016-06-10	13:23:00	7.51343	12.0659	3.00205	NA	NA	NA	NA	NA
pH_7.45_DO_3.0	1	NA	2016-06-10	13:33:00	7.52291	12.2582	2.94742	NA	NA	NA	NA	NA
pH_7.45_DO_3.0	1	NA	2016-06-10	13:43:00	7.52716	12.1142	2.9445	NA	NA	NA	NA	NA
pH_7.45_DO_3.0	1	NA	2016-06-10	13:53:00	7.51441	12.1655	3.00389	NA	NA	NA	NA	NA
pH_7.45_DO_3.0	1	NA	2016-06-10	14:03:00	7.51249	12.0901	3.0112	NA	NA	NA	NA	NA
pH_7.45_DO_3.0	1	NA	2016-06-10	14:13:00	7.513	12.1031	3.04614	NA	NA	NA	NA	NA
pH_7.45_DO_3.0	1	NA	2016-06-10	14:23:00	7.51921	12.1414	3.04581	NA	NA	NA	NA	NA
pH_7.45_DO_3.0	1	NA	2016-06-10	14:33:00	7.52502	12.0562	3.05319	NA	NA	NA	NA	NA
pH_7.45_DO_3.0	1	NA	2016-06-10	14:43:00	7.52047	12.1524	3.0391	NA	NA	NA	NA	NA
pH_7.45_DO_3.0	1	NA	2016-06-10	14:53:00	7.53339	12.0866	2.98697	NA	NA	NA	NA	NA
pH_7.45_DO_3.0	1	NA	2016-06-10	15:03:00	7.51918	12.1279	3.09171	NA	NA	NA	NA	NA
pH_7.45_DO_3.0	1	NA	2016-06-10	15:13:00	7.5233	12.0922	3.05191	NA	NA	NA	NA	NA
pH_7.45_DO_3.0	1	NA	2016-06-10	15:23:00	7.52915	12.1089	3.04278	NA	NA	NA	NA	NA
pH_7.45_DO_3.0	1	NA	2016-06-10	15:33:00	7.53385	12.1827	3.0243	NA	NA	NA	NA	NA
pH_7.45_DO_3.0	1	NA	2016-06-10	15:43:00	7.52411	12.181	3.03849	NA	NA	NA	NA	NA
pH_7.45_DO_3.0	1	NA	2016-06-10	15:53:00	7.52635	12.0957	3.01625	NA	NA	NA	NA	NA
pH_7.45_DO_3.0	1	NA	2016-06-10	16:03:00	7.52227	12.125	3.07198	NA	NA	NA	NA	NA
pH_7.45_DO_3.0	1	NA	2016-06-10	16:13:00	7.53037	12.0702	2.99798	NA	NA	NA	NA	NA
pH_7.45_DO_3.0	1	NA	2016-06-10	16:23:00	7.52558	12.1242	3.00268	NA	NA	NA	NA	NA
pH_7.45_DO_3.0	1	NA	2016-06-10	16:33:00	7.53062	12.0952	2.96871	NA	NA	NA	NA	NA
pH_7.45_DO_3.0	1	NA	2016-06-10	16:43:00	7.52991	12.1978	2.95813	NA	NA	NA	NA	NA
pH_7.45_DO_3.0	1	NA	2016-06-10	16:53:00	7.53559	12.0649	2.92973	NA	NA	NA	NA	NA
pH_7.45_DO_3.0	1	NA	2016-06-10	17:03:00	7.53038	12.1904	2.97553	NA	NA	NA	NA	NA
pH_7.45_DO_3.0	1	NA	2016-06-10	17:13:00	7.5385	12.0928	2.95556	NA	NA	NA	NA	NA
pH_7.45_DO_3.0	1	NA	2016-06-10	17:23:00	7.53626	12.1406	3.05269	NA	NA	NA	NA	NA
pH_7.45_DO_3.0	1	NA	2016-06-10	17:33:00	7.53291	12.0912	3.15877	NA	NA	NA	NA	NA
pH_7.45_DO_3.0	1	NA	2016-06-10	17:43:00	7.53522	12.1483	3.13581	NA	NA	NA	NA	NA
pH_7.45_DO_3.0	1	NA	2016-06-10	17:53:00	7.54297	12.0956	3.11089	NA	NA	NA	NA	NA
pH_7.45_DO_3.0	1	NA	2016-06-10	18:03:00	7.54747	12.0535	3.09548	NA	NA	NA	NA	NA
pH_7.45_DO_3.0	1	NA	2016-06-10	18:13:00	7.55315	12.0943	2.99552	NA	NA	NA	NA	NA
pH_7.45_DO_3.0	1	NA	2016-06-10	18:23:00	7.54395	12.1113	3.10849	NA	NA	NA	NA	NA
pH_7.45_DO_3.0	1	NA	2016-06-10	18:33:00	7.54129	12.0944	3.05161	NA	NA	NA	NA	NA
pH_7.45_DO_3.0	1	NA	2016-06-10	18:43:00	7.5438	12.1048	2.98316	NA	NA	NA	NA	NA
pH_7.45_DO_3.0	1	NA	2016-06-10	18:53:00	7.54217	12.0893	2.98443	NA	NA	NA	NA	NA
pH_7.45_DO_3.0	1	NA	2016-06-10	19:03:00	7.54047	12.0387	2.99975	NA	NA	NA	NA	NA
pH_7.45_DO_3.0	1	NA	2016-06-10	19:13:00	7.53718	12.0853	2.98863	NA	NA	NA	NA	NA
pH_7.45_DO_3.0	1	NA	2016-06-10	19:23:00	7.53156	12.1052	3.01933	NA	NA	NA	NA	NA
pH_7.45_DO_3.0	1	NA	2016-06-10	19:33:00	7.53735	12.0579	2.98664	NA	NA	NA	NA	NA
pH_7.45_DO_3.0	1	NA	2016-06-10	19:43:00	7.52855	12.1171	3.00123	NA	NA	NA	NA	NA
pH_7.45_DO_3.0	1	NA	2016-06-10	19:53:00	7.52773	12.0388	3.03114	NA	NA	NA	NA	NA
pH_7.45_DO_3.0	1	NA	2016-06-10	20:03:00	7.52612	12.1003	3.01262	NA	NA	NA	NA	NA
pH_7.45_DO_3.0	1	NA	2016-06-10	20:13:00	7.52599	12.0641	3.03665	NA	NA	NA	NA	NA
pH_7.45_DO_3.0	1	NA	2016-06-10	20:23:00	7.52411	12.1872	2.99167	NA	NA	NA	NA	NA
pH_7.45_DO_3.0	1	NA	2016-06-10	20:33:00	7.53605	12.0871	2.95699	NA	NA	NA	NA	NA
pH_7.45_DO_3.0	1	NA	2016-06-10	20:43:00	7.547	12.0558	2.85329	NA	NA	NA	NA	NA
pH_7.45_DO_3.0	1	NA	2016-06-10	20:53:00	7.53618	12.1003	2.94685	NA	NA	NA	NA	NA
pH_7.45_DO_3.0	1	NA	2016-06-10	21:03:00	7.53312	12.0603	2.95586	NA	NA	NA	NA	NA
pH_7.45_DO_3.0	1	NA	2016-06-10	21:13:00	7.52625	12.1286	2.97887	NA	NA	NA	NA	NA
pH_7.45_DO_3.0	1	NA	2016-06-10	21:23:00	7.52757	12.1451	2.97266	NA	NA	NA	NA	NA
pH_7.45_DO_3.0	1	NA	2016-06-10	21:33:00	7.5206	12.0817	3.02331	NA	NA	NA	NA	NA
pH_7.45_DO_3.0	1	NA	2016-06-10	21:43:00	7.51356	12.0345	3.03335	NA	NA	NA	NA	NA
pH_7.45_DO_3.0	1	NA	2016-06-10	21:53:00	7.51229	12.0758	2.99337	NA	NA	NA	NA	NA
pH_7.45_DO_3.0	1	NA	2016-06-10	22:03:00	7.51951	12.2091	2.94305	NA	NA	NA	NA	NA
pH_7.45_DO_3.0	1	NA	2016-06-10	22:13:00	7.52283	12.0561	2.92216	NA	NA	NA	NA	NA
pH_7.45_DO_3.0	1	NA	2016-06-10	22:23:00	7.5313	12.0687	2.69553	NA	NA	NA	NA	NA
pH_7.45_DO_3.0	1	NA	2016-06-10	22:33:00	7.52108	12.0727	2.75078	NA	NA	NA	NA	NA
pH_7.45_DO_3.0	1	NA	2016-06-10	22:43:00	7.50728	12.0931	2.86561	NA	NA	NA	NA	NA
pH_7.45_DO_3.0	1	NA	2016-06-10	22:53:00	7.498	12.0242	2.90284	NA	NA	NA	NA	NA
pH_7.45_DO_3.0	1	NA	2016-06-10	23:03:00	7.48883	12.1101	2.91352	NA	NA	NA	NA	NA
pH_7.45_DO_3.0	1	NA	2016-06-10	23:13:00	7.49408	12.0457	2.91501	NA	NA	NA	NA	NA
pH_7.45_DO_3.0	1	NA	2016-06-10	23:23:00	7.48902	12.0815	2.92192	NA	NA	NA	NA	NA
pH_7.45_DO_3.0	1	NA	2016-06-10	23:33:00	7.48374	12.0214	2.97994	NA	NA	NA	NA	NA
pH_7.45_DO_3.0	1	NA	2016-06-10	23:43:00	7.48681	12.0896	2.97031	NA	NA	NA	NA	NA
pH_7.45_DO_3.0	1	NA	2016-06-10	23:53:00	7.48353	12.1215	2.96198	NA	NA	NA	NA	NA
pH_7.45_DO_3.0	1	A1	2016-06-11	NA	NA	NA	NA	7.43399	NA	29.42	NA	NA
pH_7.45_DO_3.0	1	C5	2016-06-11	NA	NA	NA	NA	7.44954	NA	29.42	NA	NA
pH_7.45_DO_3.0	1	NA	2016-06-11	00:03:00	7.48991	12.0117	2.97193	NA	NA	NA	NA	NA
pH_7.45_DO_3.0	1	NA	2016-06-11	00:13:00	7.47257	12.1159	3.06369	NA	NA	NA	NA	NA
pH_7.45_DO_3.0	1	NA	2016-06-11	00:23:00	7.46694	12.0922	3.08771	NA	NA	NA	NA	NA
pH_7.45_DO_3.0	1	NA	2016-06-11	00:33:00	7.47048	12.1301	3.0129	NA	NA	NA	NA	NA
pH_7.45_DO_3.0	1	NA	2016-06-11	00:43:00	7.48084	12.083	2.91772	NA	NA	NA	NA	NA
pH_7.45_DO_3.0	1	NA	2016-06-11	00:53:00	7.47962	12.0815	2.95015	NA	NA	NA	NA	NA
pH_7.45_DO_3.0	1	NA	2016-06-11	01:03:00	7.47803	12.1263	2.98046	NA	NA	NA	NA	NA
pH_7.45_DO_3.0	1	NA	2016-06-11	01:13:00	7.47992	12.0405	3.02197	NA	NA	NA	NA	NA
pH_7.45_DO_3.0	1	NA	2016-06-11	01:23:00	7.47856	12.0873	2.99842	NA	NA	NA	NA	NA
pH_7.45_DO_3.0	1	NA	2016-06-11	01:33:00	7.47762	12.1337	2.98577	NA	NA	NA	NA	NA
pH_7.45_DO_3.0	1	NA	2016-06-11	01:43:00	7.48751	12.047	2.9509	NA	NA	NA	NA	NA
pH_7.45_DO_3.0	1	NA	2016-06-11	01:53:00	7.48109	12.1436	2.97758	NA	NA	NA	NA	NA
pH_7.45_DO_3.0	1	NA	2016-06-11	02:03:00	7.48808	12.108	3.02049	NA	NA	NA	NA	NA
pH_7.45_DO_3.0	1	NA	2016-06-11	02:13:00	7.49557	12.079	2.97255	NA	NA	NA	NA	NA
pH_7.45_DO_3.0	1	NA	2016-06-11	02:23:00	7.48959	12.0409	3.02771	NA	NA	NA	NA	NA
pH_7.45_DO_3.0	1	NA	2016-06-11	02:33:00	7.48803	12.0582	2.99163	NA	NA	NA	NA	NA
pH_7.45_DO_3.0	1	NA	2016-06-11	02:43:00	7.49456	12.0878	2.94877	NA	NA	NA	NA	NA
pH_7.45_DO_3.0	1	NA	2016-06-11	02:53:00	7.49346	12.0555	2.95881	NA	NA	NA	NA	NA
pH_7.45_DO_3.0	1	NA	2016-06-11	03:03:00	7.49554	12.1057	2.95516	NA	NA	NA	NA	NA
pH_7.45_DO_3.0	1	NA	2016-06-11	03:13:00	7.49208	12.0582	3.03071	NA	NA	NA	NA	NA
pH_7.45_DO_3.0	1	NA	2016-06-11	03:23:00	7.48891	12.1058	3.04954	NA	NA	NA	NA	NA
pH_7.45_DO_3.0	1	NA	2016-06-11	03:33:00	7.4846	12.1032	3.07125	NA	NA	NA	NA	NA
pH_7.45_DO_3.0	1	NA	2016-06-11	03:43:00	7.48868	12.1207	3.02002	NA	NA	NA	NA	NA
pH_7.45_DO_3.0	1	NA	2016-06-11	03:53:00	7.49158	12.0777	3.02658	NA	NA	NA	NA	NA
pH_7.45_DO_3.0	1	NA	2016-06-11	04:03:00	7.4935	12.0572	3.00109	NA	NA	NA	NA	NA
pH_7.45_DO_3.0	1	NA	2016-06-11	04:13:00	7.49501	12.0855	2.99097	NA	NA	NA	NA	NA
pH_7.45_DO_3.0	1	NA	2016-06-11	04:23:00	7.49435	12.1003	2.98035	NA	NA	NA	NA	NA
pH_7.45_DO_3.0	1	NA	2016-06-11	04:33:00	7.49244	12.0881	2.98266	NA	NA	NA	NA	NA
pH_7.45_DO_3.0	1	NA	2016-06-11	04:43:00	7.48589	12.0467	2.92667	NA	NA	NA	NA	NA
pH_7.45_DO_3.0	1	NA	2016-06-11	04:53:00	7.48628	12.1324	2.93519	NA	NA	NA	NA	NA
pH_7.45_DO_3.0	1	NA	2016-06-11	05:03:00	7.48999	12.0481	2.99737	NA	NA	NA	NA	NA
pH_7.45_DO_3.0	1	NA	2016-06-11	05:13:00	7.48845	12.2324	3.02875	NA	NA	NA	NA	NA
pH_7.45_DO_3.0	1	NA	2016-06-11	05:23:00	7.49324	12.038	3.07023	NA	NA	NA	NA	NA
pH_7.45_DO_3.0	1	NA	2016-06-11	05:33:00	7.49853	12.0397	3.0298	NA	NA	NA	NA	NA
pH_7.45_DO_3.0	1	NA	2016-06-11	05:43:00	7.50259	12.0968	2.95476	NA	NA	NA	NA	NA
pH_7.45_DO_3.0	1	NA	2016-06-11	05:53:00	7.50442	12.0556	2.98273	NA	NA	NA	NA	NA
pH_7.45_DO_3.0	1	NA	2016-06-11	06:03:00	7.49803	12.0841	3.02187	NA	NA	NA	NA	NA
pH_7.45_DO_3.0	1	NA	2016-06-11	06:13:00	7.48396	12.1268	3.04662	NA	NA	NA	NA	NA
pH_7.45_DO_3.0	1	NA	2016-06-11	06:23:00	7.48306	12.1138	3.03149	NA	NA	NA	NA	NA
pH_7.45_DO_3.0	1	NA	2016-06-11	06:33:00	7.49569	12.0921	2.97345	NA	NA	NA	NA	NA
pH_7.45_DO_3.0	1	NA	2016-06-11	06:43:00	7.49866	12.0259	2.96052	NA	NA	NA	NA	NA
pH_7.45_DO_3.0	1	NA	2016-06-11	06:53:00	7.49339	12.0577	2.9979	NA	NA	NA	NA	NA
pH_7.45_DO_3.0	1	NA	2016-06-11	07:03:00	7.5051	12.0435	2.94208	NA	NA	NA	NA	NA
pH_7.45_DO_3.0	1	NA	2016-06-11	07:13:00	7.49106	12.0811	3.02164	NA	NA	NA	NA	NA
pH_7.45_DO_3.0	1	NA	2016-06-11	07:23:00	7.48778	12.09	3.04581	NA	NA	NA	NA	NA
pH_7.45_DO_3.0	1	NA	2016-06-11	07:33:00	7.49661	12.068	3.00044	NA	NA	NA	NA	NA
pH_7.45_DO_3.0	1	NA	2016-06-11	07:43:00	7.4963	12.1148	3.00684	NA	NA	NA	NA	NA
pH_7.45_DO_3.0	1	NA	2016-06-11	07:53:00	7.50336	12.05	2.97259	NA	NA	NA	NA	NA
pH_7.45_DO_3.0	1	NA	2016-06-11	08:03:00	7.5035	12.0704	2.96535	NA	NA	NA	NA	NA
pH_7.45_DO_3.0	1	NA	2016-06-11	08:13:00	7.50404	12.0525	2.95569	NA	NA	NA	NA	NA
pH_7.45_DO_3.0	1	NA	2016-06-11	08:23:00	7.49156	12.0318	3.01227	NA	NA	NA	NA	NA
pH_7.45_DO_3.0	1	NA	2016-06-11	08:33:00	7.48894	12.1424	3.0014	NA	NA	NA	NA	NA
pH_7.45_DO_3.0	1	NA	2016-06-11	08:43:00	7.48341	12.0588	3.09648	NA	NA	NA	NA	NA
pH_7.45_DO_3.0	1	NA	2016-06-11	08:53:00	7.48611	12.0582	3.08094	NA	NA	NA	NA	NA
pH_7.45_DO_3.0	1	NA	2016-06-11	09:03:00	7.48754	12.1281	2.95158	NA	NA	NA	NA	NA
pH_7.45_DO_3.0	1	NA	2016-06-11	09:13:00	7.48711	12.0628	2.94248	NA	NA	NA	NA	NA
pH_7.45_DO_3.0	1	NA	2016-06-11	09:23:00	7.48208	12.1154	2.96826	NA	NA	NA	NA	NA
pH_7.45_DO_3.0	1	NA	2016-06-11	09:33:00	7.47115	12.0796	2.94744	NA	NA	NA	NA	NA
pH_7.45_DO_3.0	1	NA	2016-06-11	09:43:00	7.46852	12.0953	2.98273	NA	NA	NA	NA	NA
pH_7.45_DO_3.0	1	NA	2016-06-11	09:53:00	7.46531	12.1123	2.97986	NA	NA	NA	NA	NA
pH_7.45_DO_3.0	1	NA	2016-06-11	10:03:00	7.46477	12.0609	2.97765	NA	NA	NA	NA	NA
pH_7.45_DO_3.0	1	NA	2016-06-11	10:13:00	7.4642	12.1621	2.97216	NA	NA	NA	NA	NA
pH_7.45_DO_3.0	1	NA	2016-06-11	10:23:00	7.46445	12.0857	3.01238	NA	NA	NA	NA	NA
pH_7.45_DO_3.0	1	NA	2016-06-11	10:33:00	7.46353	12.0768	3.04262	NA	NA	NA	NA	NA
pH_7.45_DO_3.0	1	NA	2016-06-11	10:43:00	7.45705	12.1212	3.04215	NA	NA	NA	NA	NA
pH_7.45_DO_3.0	1	NA	2016-06-11	10:53:00	7.52728	12.1135	2.99694	NA	NA	NA	NA	NA
pH_7.45_DO_3.0	1	NA	2016-06-11	11:03:00	7.53405	12.0743	2.96885	NA	NA	NA	NA	NA
pH_7.45_DO_3.0	1	NA	2016-06-11	11:13:00	7.50962	12.1474	2.99466	NA	NA	NA	NA	NA
pH_7.45_DO_3.0	1	NA	2016-06-11	11:23:00	7.5033	12.1329	2.95711	NA	NA	NA	NA	NA
pH_7.45_DO_3.0	1	NA	2016-06-11	11:33:00	7.49783	12.1142	3.02443	NA	NA	NA	NA	NA
pH_7.45_DO_3.0	1	NA	2016-06-11	11:43:00	7.50775	12.1461	3.11598	NA	NA	NA	NA	NA
pH_7.45_DO_3.0	1	NA	2016-06-11	11:53:00	7.5151	12.1127	3.095	NA	NA	NA	NA	NA
pH_7.45_DO_3.0	1	NA	2016-06-11	12:03:00	7.50426	12.1744	3.09715	NA	NA	NA	NA	NA
pH_7.45_DO_3.0	1	NA	2016-06-11	12:13:00	7.51058	12.0501	3.07087	NA	NA	NA	NA	NA
pH_7.45_DO_3.0	1	NA	2016-06-11	12:23:00	7.50736	12.1372	3.06745	NA	NA	NA	NA	NA
pH_7.45_DO_3.0	1	NA	2016-06-11	12:33:00	7.51234	12.0659	3.02367	NA	NA	NA	NA	NA
pH_7.45_DO_3.0	1	NA	2016-06-11	12:43:00	7.51141	12.2038	2.988	NA	NA	NA	NA	NA
pH_7.45_DO_3.0	1	NA	2016-06-11	12:53:00	7.5221	12.1296	2.93296	NA	NA	NA	NA	NA
pH_7.45_DO_3.0	1	NA	2016-06-11	13:03:00	7.5191	12.1439	2.96988	NA	NA	NA	NA	NA
pH_7.45_DO_3.0	1	NA	2016-06-11	13:13:00	7.515	12.1533	3.0177	NA	NA	NA	NA	NA
pH_7.45_DO_3.0	1	NA	2016-06-11	13:23:00	7.51752	12.1287	3.02508	NA	NA	NA	NA	NA
pH_7.45_DO_3.0	1	NA	2016-06-11	13:33:00	7.51986	12.1238	3.06911	NA	NA	NA	NA	NA
pH_7.45_DO_3.0	1	NA	2016-06-11	13:43:00	7.51974	12.2529	3.06947	NA	NA	NA	NA	NA
pH_7.45_DO_3.0	1	NA	2016-06-11	13:53:00	7.51629	12.3673	2.94856	NA	NA	NA	NA	NA
pH_7.45_DO_3.0	1	NA	2016-06-11	14:03:00	7.51734	12.3132	2.88513	NA	NA	NA	NA	NA
pH_7.45_DO_3.0	1	NA	2016-06-11	14:13:00	7.50968	12.0989	2.99442	NA	NA	NA	NA	NA
pH_7.45_DO_3.0	1	NA	2016-06-11	14:23:00	7.49091	12.0879	3.04364	NA	NA	NA	NA	NA
pH_7.45_DO_3.0	1	NA	2016-06-11	14:33:00	7.49079	12.1813	3.05029	NA	NA	NA	NA	NA
pH_7.45_DO_3.0	1	NA	2016-06-11	14:43:00	7.49809	12.1403	3.06838	NA	NA	NA	NA	NA
pH_7.45_DO_3.0	1	NA	2016-06-11	14:53:00	7.49917	12.1499	3.07004	NA	NA	NA	NA	NA
pH_7.45_DO_3.0	1	NA	2016-06-11	15:03:00	7.49447	12.0747	3.02803	NA	NA	NA	NA	NA
pH_7.45_DO_3.0	1	NA	2016-06-11	15:13:00	7.48856	12.1294	3.03314	NA	NA	NA	NA	NA
pH_7.45_DO_3.0	1	NA	2016-06-11	15:23:00	7.4975	12.1497	2.99322	NA	NA	NA	NA	NA
pH_7.45_DO_3.0	1	NA	2016-06-11	15:33:00	7.4995	12.1857	3.00199	NA	NA	NA	NA	NA
pH_7.45_DO_3.0	1	NA	2016-06-11	15:43:00	7.51373	12.1739	2.93608	NA	NA	NA	NA	NA
pH_7.45_DO_3.0	1	NA	2016-06-11	15:53:00	7.52555	12.1252	2.84469	NA	NA	NA	NA	NA
pH_7.45_DO_3.0	1	NA	2016-06-11	16:03:00	7.51845	12.1133	3.0104	NA	NA	NA	NA	NA
pH_7.45_DO_3.0	1	NA	2016-06-11	16:13:00	7.52307	12.0787	2.99738	NA	NA	NA	NA	NA
pH_7.45_DO_3.0	1	NA	2016-06-11	16:23:00	7.50918	12.1241	3.0393	NA	NA	NA	NA	NA
pH_7.45_DO_3.0	1	NA	2016-06-11	16:33:00	7.50384	12.0671	3.13586	NA	NA	NA	NA	NA
pH_7.45_DO_3.0	1	NA	2016-06-11	16:43:00	7.49623	12.1745	3.10896	NA	NA	NA	NA	NA
pH_7.45_DO_3.0	1	NA	2016-06-11	16:53:00	7.51087	12.0747	3.02146	NA	NA	NA	NA	NA
pH_7.45_DO_3.0	1	NA	2016-06-11	17:03:00	7.50393	12.103	3.03998	NA	NA	NA	NA	NA
pH_7.45_DO_3.0	1	NA	2016-06-11	17:13:00	7.52168	12.0995	2.99708	NA	NA	NA	NA	NA
pH_7.45_DO_3.0	1	NA	2016-06-11	17:23:00	7.52074	12.1277	2.99546	NA	NA	NA	NA	NA
pH_7.45_DO_3.0	1	NA	2016-06-11	17:33:00	7.53252	12.145	2.97221	NA	NA	NA	NA	NA
pH_7.45_DO_3.0	1	NA	2016-06-11	17:43:00	7.53432	12.0263	2.95493	NA	NA	NA	NA	NA
pH_7.45_DO_3.0	1	NA	2016-06-11	17:53:00	7.52017	12.1188	2.871	NA	NA	NA	NA	NA
pH_7.45_DO_3.0	1	NA	2016-06-11	18:03:00	7.51843	12.123	2.92444	NA	NA	NA	NA	NA
pH_7.45_DO_3.0	1	NA	2016-06-11	18:13:00	7.50593	12.0837	2.97167	NA	NA	NA	NA	NA
pH_7.45_DO_3.0	1	NA	2016-06-11	18:23:00	7.50132	12.105	2.95045	NA	NA	NA	NA	NA
pH_7.45_DO_3.0	1	NA	2016-06-11	18:33:00	7.50994	12.0825	2.98689	NA	NA	NA	NA	NA
pH_7.45_DO_3.0	1	NA	2016-06-11	18:43:00	7.51088	12.0839	3.01999	NA	NA	NA	NA	NA
pH_7.45_DO_3.0	1	NA	2016-06-11	18:53:00	7.50991	12.1254	3.04192	NA	NA	NA	NA	NA
pH_7.45_DO_3.0	1	NA	2016-06-11	19:03:00	7.51187	12.0701	3.04834	NA	NA	NA	NA	NA
pH_7.45_DO_3.0	1	NA	2016-06-11	19:13:00	7.49735	12.0733	3.04114	NA	NA	NA	NA	NA
pH_7.45_DO_3.0	1	NA	2016-06-11	19:23:00	7.48503	12.0515	3.01947	NA	NA	NA	NA	NA
pH_7.45_DO_3.0	1	NA	2016-06-11	19:33:00	7.48663	12.1866	2.95026	NA	NA	NA	NA	NA
pH_7.45_DO_3.0	1	NA	2016-06-11	19:43:00	7.4887	12.0941	2.9843	NA	NA	NA	NA	NA
pH_7.45_DO_3.0	1	NA	2016-06-11	19:53:00	7.48977	12.1189	2.8597	NA	NA	NA	NA	NA
pH_7.45_DO_3.0	1	NA	2016-06-11	20:03:00	7.48628	12.0613	2.93413	NA	NA	NA	NA	NA
pH_7.45_DO_3.0	1	NA	2016-06-11	20:13:00	7.46618	12.1178	3.05265	NA	NA	NA	NA	NA
pH_7.45_DO_3.0	1	NA	2016-06-11	20:23:00	7.46117	12.1201	2.97315	NA	NA	NA	NA	NA
pH_7.45_DO_3.0	1	NA	2016-06-11	20:33:00	7.47089	12.0492	3.00151	NA	NA	NA	NA	NA
pH_7.45_DO_3.0	1	NA	2016-06-11	20:43:00	7.45998	12.1188	3.03355	NA	NA	NA	NA	NA
pH_7.45_DO_3.0	1	NA	2016-06-11	20:53:00	7.49767	12.047	3.03753	NA	NA	NA	NA	NA
pH_7.45_DO_3.0	1	NA	2016-06-11	21:03:00	7.47166	12.121	3.01355	NA	NA	NA	NA	NA
pH_7.45_DO_3.0	1	NA	2016-06-11	21:13:00	7.47511	12.0878	2.98792	NA	NA	NA	NA	NA
pH_7.45_DO_3.0	1	NA	2016-06-11	21:23:00	7.46305	12.1061	2.93848	NA	NA	NA	NA	NA
pH_7.45_DO_3.0	1	NA	2016-06-11	21:33:00	7.50396	12.1095	2.96533	NA	NA	NA	NA	NA
pH_7.45_DO_3.0	1	NA	2016-06-11	21:43:00	7.49342	12.1051	2.90589	NA	NA	NA	NA	NA
pH_7.45_DO_3.0	1	NA	2016-06-11	21:53:00	7.49155	12.1261	2.87785	NA	NA	NA	NA	NA
pH_7.45_DO_3.0	1	NA	2016-06-11	22:03:00	7.48912	12.0074	2.95438	NA	NA	NA	NA	NA
pH_7.45_DO_3.0	1	NA	2016-06-11	22:13:00	7.46358	12.0428	2.95872	NA	NA	NA	NA	NA
pH_7.45_DO_3.0	1	NA	2016-06-11	22:23:00	7.49365	12.1354	2.98344	NA	NA	NA	NA	NA
pH_7.45_DO_3.0	1	NA	2016-06-11	22:33:00	7.48735	12.0966	3.0546	NA	NA	NA	NA	NA
pH_7.45_DO_3.0	1	NA	2016-06-11	22:43:00	7.4818	12.0659	3.00828	NA	NA	NA	NA	NA
pH_7.45_DO_3.0	1	NA	2016-06-11	22:53:00	7.4686	12.0893	3.07391	NA	NA	NA	NA	NA
pH_7.45_DO_3.0	1	NA	2016-06-11	23:03:00	7.50633	12.0974	2.989	NA	NA	NA	NA	NA
pH_7.45_DO_3.0	1	NA	2016-06-11	23:13:00	7.48773	12.0707	2.99017	NA	NA	NA	NA	NA
pH_7.45_DO_3.0	1	NA	2016-06-11	23:23:00	7.47436	12.1408	2.95046	NA	NA	NA	NA	NA
pH_7.45_DO_3.0	1	NA	2016-06-11	23:33:00	7.4671	12.0867	3.01166	NA	NA	NA	NA	NA
pH_7.45_DO_3.0	1	NA	2016-06-11	23:43:00	7.46865	12.0784	2.9859	NA	NA	NA	NA	NA
pH_7.45_DO_3.0	1	NA	2016-06-11	23:53:00	7.47781	12.0368	2.96894	NA	NA	NA	NA	NA
pH_7.45_DO_3.0	1	NA	2016-06-12	00:03:00	7.47217	12.1763	2.95002	NA	NA	NA	NA	NA
pH_7.45_DO_3.0	1	NA	2016-06-12	00:13:00	7.51674	12.087	2.94146	NA	NA	NA	NA	NA
pH_7.45_DO_3.0	1	NA	2016-06-12	00:23:00	7.48813	12.0902	3.0197	NA	NA	NA	NA	NA
pH_7.45_DO_3.0	1	NA	2016-06-12	00:33:00	7.47517	12.0864	2.99609	NA	NA	NA	NA	NA
pH_7.45_DO_3.0	1	NA	2016-06-12	00:43:00	7.4599	12.0571	3.02374	NA	NA	NA	NA	NA
pH_7.45_DO_3.0	1	NA	2016-06-12	00:53:00	7.47944	12.08	2.91947	NA	NA	NA	NA	NA
pH_7.45_DO_3.0	1	NA	2016-06-12	01:03:00	7.46839	12.1001	2.97443	NA	NA	NA	NA	NA
pH_7.45_DO_3.0	1	NA	2016-06-12	01:13:00	7.46354	12.1152	3.0214	NA	NA	NA	NA	NA
pH_7.45_DO_3.0	1	NA	2016-06-12	01:23:00	7.46533	12.064	3.02142	NA	NA	NA	NA	NA
pH_7.45_DO_3.0	1	NA	2016-06-12	01:33:00	7.48841	12.1921	3.01651	NA	NA	NA	NA	NA
pH_7.45_DO_3.0	1	NA	2016-06-12	01:43:00	7.47524	12.1037	2.98241	NA	NA	NA	NA	NA
pH_7.45_DO_3.0	1	NA	2016-06-12	01:53:00	7.47099	12.0358	3.11893	NA	NA	NA	NA	NA
pH_7.45_DO_3.0	1	NA	2016-06-12	02:03:00	7.46864	12.0492	3.04696	NA	NA	NA	NA	NA
pH_7.45_DO_3.0	1	NA	2016-06-12	02:13:00	7.48526	12.0928	3.01184	NA	NA	NA	NA	NA
pH_7.45_DO_3.0	1	NA	2016-06-12	02:23:00	7.47823	12.0986	3.03192	NA	NA	NA	NA	NA
pH_7.45_DO_3.0	1	NA	2016-06-12	02:33:00	7.46406	12.0743	3.04921	NA	NA	NA	NA	NA
pH_7.45_DO_3.0	1	NA	2016-06-12	02:43:00	7.47885	12.1129	2.98862	NA	NA	NA	NA	NA
pH_7.45_DO_3.0	1	NA	2016-06-12	02:53:00	7.46418	12.0504	2.99992	NA	NA	NA	NA	NA
pH_7.45_DO_3.0	1	NA	2016-06-12	03:03:00	7.47346	12.0754	2.91223	NA	NA	NA	NA	NA
pH_7.45_DO_3.0	1	NA	2016-06-12	03:13:00	7.47682	12.1148	2.94355	NA	NA	NA	NA	NA
pH_7.45_DO_3.0	1	NA	2016-06-12	03:23:00	7.46279	12.1637	2.98977	NA	NA	NA	NA	NA
pH_7.45_DO_3.0	1	NA	2016-06-12	03:33:00	7.46016	12.0418	3.08776	NA	NA	NA	NA	NA
pH_7.45_DO_3.0	1	NA	2016-06-12	03:43:00	7.49332	12.0245	3.06408	NA	NA	NA	NA	NA
pH_7.45_DO_3.0	1	NA	2016-06-12	03:53:00	7.48974	12.1498	2.90067	NA	NA	NA	NA	NA
pH_7.45_DO_3.0	1	NA	2016-06-12	04:03:00	7.48233	12.0942	2.96928	NA	NA	NA	NA	NA
pH_7.45_DO_3.0	1	NA	2016-06-12	04:13:00	7.47681	12.05	2.99392	NA	NA	NA	NA	NA
pH_7.45_DO_3.0	1	NA	2016-06-12	04:23:00	7.46063	12.1414	2.96936	NA	NA	NA	NA	NA
pH_7.45_DO_3.0	1	NA	2016-06-12	04:33:00	7.48967	12.1469	2.98796	NA	NA	NA	NA	NA
pH_7.45_DO_3.0	1	NA	2016-06-12	04:43:00	7.49647	12.0068	2.97669	NA	NA	NA	NA	NA
pH_7.45_DO_3.0	1	NA	2016-06-12	04:53:00	7.46593	12.0844	3.01809	NA	NA	NA	NA	NA
pH_7.45_DO_3.0	1	NA	2016-06-12	05:03:00	7.46549	12.1161	3.01936	NA	NA	NA	NA	NA
pH_7.45_DO_3.0	1	NA	2016-06-12	05:13:00	7.47273	12.0756	2.97807	NA	NA	NA	NA	NA
pH_7.45_DO_3.0	1	NA	2016-06-12	05:23:00	7.46497	12.0504	2.98034	NA	NA	NA	NA	NA
pH_7.45_DO_3.0	1	NA	2016-06-12	05:33:00	7.4704	12.1263	2.99033	NA	NA	NA	NA	NA
pH_7.45_DO_3.0	1	NA	2016-06-12	05:43:00	7.47686	12.0643	2.99226	NA	NA	NA	NA	NA
pH_7.45_DO_3.0	1	NA	2016-06-12	05:53:00	7.46267	12.0348	3.02084	NA	NA	NA	NA	NA
pH_7.45_DO_3.0	1	NA	2016-06-12	06:03:00	7.48973	12.1218	3.01228	NA	NA	NA	NA	NA
pH_7.45_DO_3.0	1	NA	2016-06-12	06:13:00	7.49554	12.0596	3.02856	NA	NA	NA	NA	NA
pH_7.45_DO_3.0	1	NA	2016-06-12	06:23:00	7.47463	12.1085	3.0186	NA	NA	NA	NA	NA
pH_7.45_DO_3.0	1	NA	2016-06-12	06:33:00	7.47648	12.0935	2.95266	NA	NA	NA	NA	NA
pH_7.45_DO_3.0	1	NA	2016-06-12	06:43:00	7.46867	12.1036	3.00067	NA	NA	NA	NA	NA
pH_7.45_DO_3.0	1	NA	2016-06-12	06:53:00	7.46594	12.1352	3.03263	NA	NA	NA	NA	NA
pH_7.45_DO_3.0	1	NA	2016-06-12	07:03:00	7.47738	12.0717	3.01987	NA	NA	NA	NA	NA
pH_7.45_DO_3.0	1	NA	2016-06-12	07:13:00	7.46779	12.0927	2.93238	NA	NA	NA	NA	NA
pH_7.45_DO_3.0	1	NA	2016-06-12	07:23:00	7.46071	12.0766	2.95324	NA	NA	NA	NA	NA
pH_7.45_DO_3.0	1	NA	2016-06-12	07:33:00	7.48161	12.0483	2.96849	NA	NA	NA	NA	NA
pH_7.45_DO_3.0	1	NA	2016-06-12	07:43:00	7.47141	12.1508	2.98348	NA	NA	NA	NA	NA
pH_7.45_DO_3.0	1	NA	2016-06-12	07:53:00	7.46885	12.0519	3.03561	NA	NA	NA	NA	NA
pH_7.45_DO_3.0	1	NA	2016-06-12	08:03:00	7.47134	12.1304	3.01831	NA	NA	NA	NA	NA
pH_7.45_DO_3.0	1	NA	2016-06-12	08:13:00	7.50693	12.1234	2.98867	NA	NA	NA	NA	NA
pH_7.45_DO_3.0	1	NA	2016-06-12	08:23:00	7.48288	12.0356	2.98785	NA	NA	NA	NA	NA
pH_7.45_DO_3.0	1	NA	2016-06-12	08:33:00	7.4777	12.116	2.93059	NA	NA	NA	NA	NA
pH_7.45_DO_3.0	1	NA	2016-06-12	08:43:00	7.48789	12.0854	2.94878	NA	NA	NA	NA	NA
pH_7.45_DO_3.0	1	NA	2016-06-12	08:53:00	7.46041	12.0414	3.05666	NA	NA	NA	NA	NA
pH_7.45_DO_3.0	1	NA	2016-06-12	09:03:00	7.49845	12.1882	3.01332	NA	NA	NA	NA	NA
pH_7.45_DO_3.0	1	NA	2016-06-12	09:13:00	7.49678	12.079	2.92582	NA	NA	NA	NA	NA
pH_7.45_DO_3.0	1	NA	2016-06-12	09:23:00	7.47001	12.0665	2.93193	NA	NA	NA	NA	NA
pH_7.45_DO_3.0	1	NA	2016-06-12	09:33:00	7.46437	12.083	3.01954	NA	NA	NA	NA	NA
pH_7.45_DO_3.0	1	NA	2016-06-12	09:43:00	7.49014	12.1052	3.1096	NA	NA	NA	NA	NA
pH_7.45_DO_3.0	1	NA	2016-06-12	09:53:00	7.46582	12.0882	3.05303	NA	NA	NA	NA	NA
pH_7.45_DO_3.0	1	NA	2016-06-12	10:03:00	7.45913	12.0896	3.10685	NA	NA	NA	NA	NA
pH_7.45_DO_3.0	1	NA	2016-06-12	10:13:00	7.47388	12.0464	3.07439	NA	NA	NA	NA	NA
pH_7.45_DO_3.0	1	NA	2016-06-12	10:23:00	7.47101	12.1689	3.04731	NA	NA	NA	NA	NA
pH_7.45_DO_3.0	1	NA	2016-06-12	10:33:00	7.46344	12.0719	2.99576	NA	NA	NA	NA	NA
pH_7.45_DO_3.0	1	NA	2016-06-12	10:43:00	7.4825	12.0856	2.94325	NA	NA	NA	NA	NA
pH_7.45_DO_3.0	1	NA	2016-06-12	10:53:00	7.47661	12.0706	2.94801	NA	NA	NA	NA	NA
pH_7.45_DO_3.0	1	NA	2016-06-12	11:03:00	7.46005	12.0882	2.93278	NA	NA	NA	NA	NA
pH_7.45_DO_3.0	1	NA	2016-06-12	11:13:00	7.48768	12.0995	3.04639	NA	NA	NA	NA	NA
pH_7.45_DO_3.0	1	NA	2016-06-12	11:23:00	7.46564	12.0938	3.09464	NA	NA	NA	NA	NA
pH_7.45_DO_3.0	1	NA	2016-06-12	11:33:00	7.46857	12.0446	3.07805	NA	NA	NA	NA	NA
pH_7.45_DO_3.0	1	NA	2016-06-12	11:43:00	7.48145	12.0803	3.0743	NA	NA	NA	NA	NA
pH_7.45_DO_3.0	1	NA	2016-06-12	11:53:00	7.46338	12.1304	2.98917	NA	NA	NA	NA	NA
pH_7.45_DO_3.0	1	NA	2016-06-12	12:03:00	7.45737	11.9932	3.04904	NA	NA	NA	NA	NA
pH_7.45_DO_3.0	1	NA	2016-06-12	12:13:00	7.48519	12.0667	3.00682	NA	NA	NA	NA	NA
pH_7.45_DO_3.0	1	NA	2016-06-12	12:23:00	7.45966	12.1505	2.98949	NA	NA	NA	NA	NA
pH_7.45_DO_3.0	1	NA	2016-06-12	12:33:00	7.50188	12.1876	2.99019	NA	NA	NA	NA	NA
pH_7.45_DO_3.0	1	NA	2016-06-12	12:43:00	7.49474	12.0704	2.94651	NA	NA	NA	NA	NA
pH_7.45_DO_3.0	1	NA	2016-06-12	12:53:00	7.48065	12.0716	2.90431	NA	NA	NA	NA	NA
pH_7.45_DO_3.0	1	NA	2016-06-12	13:03:00	7.46499	12.062	2.96456	NA	NA	NA	NA	NA
pH_7.45_DO_3.0	1	NA	2016-06-12	13:13:00	7.46551	12.1371	2.98167	NA	NA	NA	NA	NA
pH_7.45_DO_3.0	1	NA	2016-06-12	13:23:00	7.49868	12.0886	3.05767	NA	NA	NA	NA	NA
pH_7.45_DO_3.0	1	NA	2016-06-12	13:33:00	7.47608	12.1029	3.03445	NA	NA	NA	NA	NA
pH_7.45_DO_3.0	1	NA	2016-06-12	13:43:00	7.4825	12.1255	3.02991	NA	NA	NA	NA	NA
pH_7.45_DO_3.0	1	NA	2016-06-12	13:53:00	7.49328	12.1058	2.99233	NA	NA	NA	NA	NA
pH_7.45_DO_3.0	1	NA	2016-06-12	14:03:00	7.47639	12.0878	2.98846	NA	NA	NA	NA	NA
pH_7.45_DO_3.0	1	NA	2016-06-12	14:13:00	7.47193	12.1266	2.99618	NA	NA	NA	NA	NA
pH_7.45_DO_3.0	1	NA	2016-06-12	14:23:00	7.48513	12.1279	2.97321	NA	NA	NA	NA	NA
pH_7.45_DO_3.0	1	NA	2016-06-12	14:33:00	7.47332	12.0418	2.96736	NA	NA	NA	NA	NA
pH_7.45_DO_3.0	1	NA	2016-06-12	14:43:00	7.46593	12.1118	2.96386	NA	NA	NA	NA	NA
pH_7.45_DO_3.0	1	NA	2016-06-12	14:53:00	7.46362	12.0952	2.99924	NA	NA	NA	NA	NA
pH_7.45_DO_3.0	1	NA	2016-06-12	15:03:00	7.46705	12.0722	2.99493	NA	NA	NA	NA	NA
pH_7.45_DO_3.0	1	NA	2016-06-12	15:13:00	7.46957	12.1469	2.96377	NA	NA	NA	NA	NA
pH_7.45_DO_3.0	1	NA	2016-06-12	15:23:00	7.47076	12.063	3.06406	NA	NA	NA	NA	NA
pH_7.45_DO_3.0	1	NA	2016-06-12	15:33:00	7.46333	12.1099	2.98186	NA	NA	NA	NA	NA
pH_7.45_DO_3.0	1	NA	2016-06-12	15:43:00	7.47289	12.1389	3.03047	NA	NA	NA	NA	NA
pH_7.45_DO_3.0	1	NA	2016-06-12	15:53:00	7.47656	12.0438	3.03475	NA	NA	NA	NA	NA
pH_7.45_DO_3.0	1	NA	2016-06-12	16:03:00	7.46435	12.1107	3.03468	NA	NA	NA	NA	NA
pH_7.45_DO_3.0	1	NA	2016-06-12	16:13:00	7.47345	12.0506	3.03184	NA	NA	NA	NA	NA
pH_7.45_DO_3.0	1	NA	2016-06-12	16:23:00	7.46454	12.1078	2.98068	NA	NA	NA	NA	NA
pH_7.45_DO_3.0	1	NA	2016-06-12	16:33:00	7.47674	12.0677	2.93637	NA	NA	NA	NA	NA
pH_7.45_DO_3.0	1	NA	2016-06-12	16:43:00	7.46554	12.1171	2.96885	NA	NA	NA	NA	NA
pH_7.45_DO_3.0	1	NA	2016-06-12	16:53:00	7.4641	12.1591	3.02413	NA	NA	NA	NA	NA
pH_7.45_DO_3.0	1	NA	2016-06-12	17:03:00	7.46201	12.0676	3.03861	NA	NA	NA	NA	NA
pH_7.45_DO_3.0	1	NA	2016-06-12	17:13:00	7.50111	12.0864	3.07354	NA	NA	NA	NA	NA
pH_7.45_DO_3.0	1	NA	2016-06-12	17:23:00	7.47696	11.9519	3.06662	NA	NA	NA	NA	NA
pH_7.45_DO_3.0	1	NA	2016-06-12	17:33:00	7.47148	12.0798	2.99684	NA	NA	NA	NA	NA
pH_7.45_DO_3.0	1	NA	2016-06-12	17:43:00	7.48438	12.1597	2.92255	NA	NA	NA	NA	NA
pH_7.45_DO_3.0	1	NA	2016-06-12	17:53:00	7.47001	12.0876	2.89575	NA	NA	NA	NA	NA
pH_7.45_DO_3.0	1	NA	2016-06-12	18:03:00	7.46182	12.0542	2.84943	NA	NA	NA	NA	NA
pH_7.45_DO_3.0	1	NA	2016-06-12	18:13:00	7.46167	12.0876	2.96103	NA	NA	NA	NA	NA
pH_7.45_DO_3.0	1	NA	2016-06-12	18:23:00	7.47748	12.0733	3.01616	NA	NA	NA	NA	NA
pH_7.45_DO_3.0	1	NA	2016-06-12	18:33:00	7.46301	12.0844	3.03575	NA	NA	NA	NA	NA
pH_7.45_DO_3.0	1	NA	2016-06-12	18:43:00	7.5108	12.1511	2.90158	NA	NA	NA	NA	NA
pH_7.45_DO_3.0	1	NA	2016-06-12	18:53:00	7.47701	12.0711	3.00991	NA	NA	NA	NA	NA
pH_7.45_DO_3.0	1	NA	2016-06-12	19:03:00	7.469	12.0193	3.03924	NA	NA	NA	NA	NA
pH_7.45_DO_3.0	1	NA	2016-06-12	19:13:00	7.46824	12.137	3.08552	NA	NA	NA	NA	NA
pH_7.45_DO_3.0	1	NA	2016-06-12	19:23:00	7.488	12.1803	3.05986	NA	NA	NA	NA	NA
pH_7.45_DO_3.0	1	NA	2016-06-12	19:33:00	7.48173	12.0704	2.9388	NA	NA	NA	NA	NA
pH_7.45_DO_3.0	1	NA	2016-06-12	19:43:00	7.46532	12.0273	2.98008	NA	NA	NA	NA	NA
pH_7.45_DO_3.0	1	NA	2016-06-12	19:53:00	7.49534	12.0752	2.94838	NA	NA	NA	NA	NA
pH_7.45_DO_3.0	1	NA	2016-06-12	20:03:00	7.46522	12.1432	2.90716	NA	NA	NA	NA	NA
pH_7.45_DO_3.0	1	NA	2016-06-12	20:13:00	7.46104	12.1729	2.93329	NA	NA	NA	NA	NA
pH_7.45_DO_3.0	1	NA	2016-06-12	20:23:00	7.46773	12.1026	2.94585	NA	NA	NA	NA	NA
pH_7.45_DO_3.0	1	NA	2016-06-12	20:33:00	7.4564	11.9754	2.94587	NA	NA	NA	NA	NA
pH_7.45_DO_3.0	1	NA	2016-06-12	20:43:00	7.48795	12.0753	3.03981	NA	NA	NA	NA	NA
pH_7.45_DO_3.0	1	NA	2016-06-12	20:53:00	7.4632	12.0999	3.03102	NA	NA	NA	NA	NA
pH_7.45_DO_3.0	1	NA	2016-06-12	21:03:00	7.4592	11.984	2.9864	NA	NA	NA	NA	NA
pH_7.45_DO_3.0	1	NA	2016-06-12	21:13:00	7.48745	12.1334	2.99038	NA	NA	NA	NA	NA
pH_7.45_DO_3.0	1	NA	2016-06-12	21:23:00	7.45781	12.1492	3.09557	NA	NA	NA	NA	NA
pH_7.45_DO_3.0	1	NA	2016-06-12	21:33:00	7.4813	12.068	3.0692	NA	NA	NA	NA	NA
pH_7.45_DO_3.0	1	NA	2016-06-12	21:43:00	7.45609	12.101	2.92158	NA	NA	NA	NA	NA
pH_7.45_DO_3.0	1	NA	2016-06-12	21:53:00	7.48573	12.0741	3.0145	NA	NA	NA	NA	NA
pH_7.45_DO_3.0	1	NA	2016-06-12	22:03:00	7.46248	12.0862	2.96842	NA	NA	NA	NA	NA
pH_7.45_DO_3.0	1	NA	2016-06-12	22:13:00	7.45942	12.1225	2.9077	NA	NA	NA	NA	NA
pH_7.45_DO_3.0	1	NA	2016-06-12	22:23:00	7.48409	12.0753	2.97837	NA	NA	NA	NA	NA
pH_7.45_DO_3.0	1	NA	2016-06-12	22:33:00	7.45977	12.0673	3.05037	NA	NA	NA	NA	NA
pH_7.45_DO_3.0	1	NA	2016-06-12	22:43:00	7.48974	12.0933	3.0432	NA	NA	NA	NA	NA
pH_7.45_DO_3.0	1	NA	2016-06-12	22:53:00	7.45674	12.0888	2.99052	NA	NA	NA	NA	NA
pH_7.45_DO_3.0	1	NA	2016-06-12	23:03:00	7.49311	12.0454	2.98786	NA	NA	NA	NA	NA
pH_7.45_DO_3.0	1	NA	2016-06-12	23:13:00	7.45875	12.097	2.92781	NA	NA	NA	NA	NA
pH_7.45_DO_3.0	1	NA	2016-06-12	23:23:00	7.49711	12.1348	3.01701	NA	NA	NA	NA	NA
pH_7.45_DO_3.0	1	NA	2016-06-12	23:33:00	7.46069	12.0806	3.04065	NA	NA	NA	NA	NA
pH_7.45_DO_3.0	1	NA	2016-06-12	23:43:00	7.48701	12.0687	2.99164	NA	NA	NA	NA	NA
pH_7.45_DO_3.0	1	NA	2016-06-12	23:53:00	7.47509	12.0645	2.92243	NA	NA	NA	NA	NA
pH_7.45_DO_3.0	1	NA	2016-06-13	00:03:00	7.4627	12.1203	2.88776	NA	NA	NA	NA	NA
pH_7.45_DO_3.0	1	NA	2016-06-13	00:13:00	7.48571	12.0466	2.96997	NA	NA	NA	NA	NA
pH_7.45_DO_3.0	1	NA	2016-06-13	00:23:00	7.46757	12.0755	3.05505	NA	NA	NA	NA	NA
pH_7.45_DO_3.0	1	NA	2016-06-13	00:33:00	7.46257	12.068	3.07105	NA	NA	NA	NA	NA
pH_7.45_DO_3.0	1	NA	2016-06-13	00:43:00	7.4796	12.0592	3.04223	NA	NA	NA	NA	NA
pH_7.45_DO_3.0	1	NA	2016-06-13	00:53:00	7.46343	12.1244	2.9912	NA	NA	NA	NA	NA
pH_7.45_DO_3.0	1	NA	2016-06-13	01:03:00	7.4898	12.1509	3.07952	NA	NA	NA	NA	NA
pH_7.45_DO_3.0	1	NA	2016-06-13	01:13:00	7.47564	12.0219	3.02477	NA	NA	NA	NA	NA
pH_7.45_DO_3.0	1	NA	2016-06-13	01:23:00	7.48064	12.155	2.93686	NA	NA	NA	NA	NA
pH_7.45_DO_3.0	1	NA	2016-06-13	01:33:00	7.47794	12.1159	2.97938	NA	NA	NA	NA	NA
pH_7.45_DO_3.0	1	NA	2016-06-13	01:43:00	7.45906	11.9952	2.95431	NA	NA	NA	NA	NA
pH_7.45_DO_3.0	1	NA	2016-06-13	01:53:00	7.4728	12.0927	3.01952	NA	NA	NA	NA	NA
pH_7.45_DO_3.0	1	NA	2016-06-13	02:03:00	7.48815	12.2254	3.0472	NA	NA	NA	NA	NA
pH_7.45_DO_3.0	1	NA	2016-06-13	02:13:00	7.47605	12.1096	2.97133	NA	NA	NA	NA	NA
pH_7.45_DO_3.0	1	NA	2016-06-13	02:23:00	7.47455	12.0942	2.98487	NA	NA	NA	NA	NA
pH_7.45_DO_3.0	1	NA	2016-06-13	02:33:00	7.46833	12.0227	3.03557	NA	NA	NA	NA	NA
pH_7.45_DO_3.0	1	NA	2016-06-13	02:43:00	7.48576	12.1053	2.95127	NA	NA	NA	NA	NA
pH_7.45_DO_3.0	1	NA	2016-06-13	02:53:00	7.47307	12.0633	2.92578	NA	NA	NA	NA	NA
pH_7.45_DO_3.0	1	NA	2016-06-13	03:03:00	7.47526	12.0879	2.95394	NA	NA	NA	NA	NA
pH_7.45_DO_3.0	1	NA	2016-06-13	03:13:00	7.46448	12.1351	3.04113	NA	NA	NA	NA	NA
pH_7.45_DO_3.0	1	NA	2016-06-13	03:23:00	7.49573	12.1415	3.01703	NA	NA	NA	NA	NA
pH_7.45_DO_3.0	1	NA	2016-06-13	03:33:00	7.46367	12.0095	3.05357	NA	NA	NA	NA	NA
pH_7.45_DO_3.0	1	NA	2016-06-13	03:43:00	7.47507	12.0009	2.92744	NA	NA	NA	NA	NA
pH_7.45_DO_3.0	1	NA	2016-06-13	03:53:00	7.45786	12.0988	2.9437	NA	NA	NA	NA	NA
pH_7.45_DO_3.0	1	NA	2016-06-13	04:03:00	7.49042	12.1873	3.02942	NA	NA	NA	NA	NA
pH_7.45_DO_3.0	1	NA	2016-06-13	04:13:00	7.46772	12.0596	3.00336	NA	NA	NA	NA	NA
pH_7.45_DO_3.0	1	NA	2016-06-13	04:23:00	7.4825	12.1426	2.99199	NA	NA	NA	NA	NA
pH_7.45_DO_3.0	1	NA	2016-06-13	04:33:00	7.46799	12.1003	3.0267	NA	NA	NA	NA	NA
pH_7.45_DO_3.0	1	NA	2016-06-13	04:43:00	7.47232	12.0818	3.05083	NA	NA	NA	NA	NA
pH_7.45_DO_3.0	1	NA	2016-06-13	04:53:00	7.48515	12.1004	2.98672	NA	NA	NA	NA	NA
pH_7.45_DO_3.0	1	NA	2016-06-13	05:03:00	7.46615	12.0535	3.0063	NA	NA	NA	NA	NA
pH_7.45_DO_3.0	1	NA	2016-06-13	05:13:00	7.49764	12.0916	2.93472	NA	NA	NA	NA	NA
pH_7.45_DO_3.0	1	NA	2016-06-13	05:23:00	7.46222	12.0975	3.00178	NA	NA	NA	NA	NA
pH_7.45_DO_3.0	1	NA	2016-06-13	05:33:00	7.48425	12.1165	3.0248	NA	NA	NA	NA	NA
pH_7.45_DO_3.0	1	NA	2016-06-13	05:43:00	7.46111	12.0653	3.02453	NA	NA	NA	NA	NA
pH_7.45_DO_3.0	1	NA	2016-06-13	05:53:00	7.49257	12.0978	2.98025	NA	NA	NA	NA	NA
pH_7.45_DO_3.0	1	NA	2016-06-13	06:03:00	7.46589	12.0501	3.0176	NA	NA	NA	NA	NA
pH_7.45_DO_3.0	1	NA	2016-06-13	06:13:00	7.46724	12.0881	3.04837	NA	NA	NA	NA	NA
pH_7.45_DO_3.0	1	NA	2016-06-13	06:23:00	7.49218	12.1367	2.97946	NA	NA	NA	NA	NA
pH_7.45_DO_3.0	1	NA	2016-06-13	06:33:00	7.46328	12.1	2.97301	NA	NA	NA	NA	NA
pH_7.45_DO_3.0	1	NA	2016-06-13	06:43:00	7.47226	12.0856	2.96947	NA	NA	NA	NA	NA
pH_7.45_DO_3.0	1	NA	2016-06-13	06:53:00	7.46846	12.0809	2.94889	NA	NA	NA	NA	NA
pH_7.45_DO_3.0	1	NA	2016-06-13	07:03:00	7.48404	12.0942	3.03997	NA	NA	NA	NA	NA
pH_7.45_DO_3.0	1	NA	2016-06-13	07:13:00	7.463	12.0232	3.00672	NA	NA	NA	NA	NA
pH_7.45_DO_3.0	1	NA	2016-06-13	07:23:00	7.4827	12.0954	2.94337	NA	NA	NA	NA	NA
pH_7.45_DO_3.0	1	NA	2016-06-13	07:33:00	7.47618	12.1338	3.02009	NA	NA	NA	NA	NA
pH_7.45_DO_3.0	1	NA	2016-06-13	07:43:00	7.46844	12.0836	3.0064	NA	NA	NA	NA	NA
pH_7.45_DO_3.0	1	NA	2016-06-13	07:53:00	7.4709	12.0381	2.99904	NA	NA	NA	NA	NA
pH_7.45_DO_3.0	1	NA	2016-06-13	08:03:00	7.46119	12.0708	2.98758	NA	NA	NA	NA	NA
pH_7.45_DO_3.0	1	NA	2016-06-13	08:13:00	7.47107	12.1752	2.95254	NA	NA	NA	NA	NA
pH_7.45_DO_3.0	1	NA	2016-06-13	08:23:00	7.48409	12.0763	3.02077	NA	NA	NA	NA	NA
pH_7.45_DO_3.0	1	NA	2016-06-13	08:33:00	7.47907	12.0621	2.9847	NA	NA	NA	NA	NA
pH_7.45_DO_3.0	1	NA	2016-06-13	08:43:00	7.46192	12.1333	2.96536	NA	NA	NA	NA	NA
pH_7.45_DO_3.0	1	NA	2016-06-13	08:53:00	7.48661	12.0792	3.05306	NA	NA	NA	NA	NA
pH_7.45_DO_3.0	1	NA	2016-06-13	09:03:00	7.46485	12.1056	2.98579	NA	NA	NA	NA	NA
pH_7.45_DO_3.0	1	NA	2016-06-13	09:13:00	7.48172	12.1127	3.03054	NA	NA	NA	NA	NA
pH_7.45_DO_3.0	1	NA	2016-06-13	09:23:00	7.46555	12.0856	3.045	NA	NA	NA	NA	NA
pH_7.45_DO_3.0	1	NA	2016-06-13	09:33:00	7.48563	12.1299	3.01615	NA	NA	NA	NA	NA
pH_7.45_DO_3.0	1	NA	2016-06-13	09:43:00	7.45664	12.049	3.01924	NA	NA	NA	NA	NA
pH_7.45_DO_3.0	1	NA	2016-06-13	09:53:00	7.49389	12.2352	2.93669	NA	NA	NA	NA	NA
pH_7.45_DO_3.0	1	NA	2016-06-13	10:03:00	7.46474	12.1824	2.97261	NA	NA	NA	NA	NA
pH_7.45_DO_3.0	1	NA	2016-06-13	10:13:00	7.47908	12.0862	2.99825	NA	NA	NA	NA	NA
pH_7.45_DO_3.0	1	NA	2016-06-13	10:23:00	7.45857	12.1165	3.00376	NA	NA	NA	NA	NA
pH_7.45_DO_3.0	1	NA	2016-06-13	10:33:00	7.48739	12.0975	2.97012	NA	NA	NA	NA	NA
pH_7.45_DO_3.0	1	NA	2016-06-13	10:43:00	7.46547	12.0666	3.00224	NA	NA	NA	NA	NA
pH_7.45_DO_3.0	1	NA	2016-06-13	10:53:00	7.47794	12.1925	3.00822	NA	NA	NA	NA	NA
pH_7.45_DO_3.0	1	NA	2016-06-13	11:03:00	7.46803	12.1078	3.06472	NA	NA	NA	NA	NA
pH_7.45_DO_3.0	1	NA	2016-06-13	11:13:00	7.50557	11.9482	3.001	NA	NA	NA	NA	NA
pH_7.45_DO_3.0	1	NA	2016-06-13	11:23:00	7.46102	12.1623	2.93578	NA	NA	NA	NA	NA
pH_7.45_DO_3.0	1	NA	2016-06-13	11:33:00	7.44991	12.0645	2.9991	NA	NA	NA	NA	NA
pH_7.45_DO_3.0	1	NA	2016-06-13	11:43:00	7.53697	12.208	2.98548	NA	NA	NA	NA	NA
pH_7.45_DO_3.0	1	NA	2016-06-13	11:53:00	7.51863	12.1803	3.12646	NA	NA	NA	NA	NA
pH_7.45_DO_3.0	1	NA	2016-06-13	12:03:00	7.48078	12.0925	3.08489	NA	NA	NA	NA	NA
pH_7.45_DO_3.0	1	NA	2016-06-13	12:13:00	7.4555	12.1284	3.0714	NA	NA	NA	NA	NA
pH_7.45_DO_3.0	1	NA	2016-06-13	12:23:00	7.49399	12.1015	3.06872	NA	NA	NA	NA	NA
pH_7.45_DO_3.0	1	NA	2016-06-13	12:33:00	7.50841	12.1734	3.03052	NA	NA	NA	NA	NA
pH_7.45_DO_3.0	1	NA	2016-06-13	12:43:00	7.47623	12.1432	2.96994	NA	NA	NA	NA	NA
pH_7.45_DO_3.0	1	NA	2016-06-13	12:53:00	7.45425	12.1279	3.04001	NA	NA	NA	NA	NA
pH_7.45_DO_3.0	1	NA	2016-06-13	13:03:00	7.50376	12.0903	3.05843	NA	NA	NA	NA	NA
pH_7.45_DO_3.0	1	NA	2016-06-13	13:13:00	7.51043	12.1708	2.99887	NA	NA	NA	NA	NA
pH_7.45_DO_3.0	1	NA	2016-06-13	13:23:00	7.4786	12.4002	2.99135	NA	NA	NA	NA	NA
pH_7.45_DO_3.0	1	NA	2016-06-13	13:33:00	7.45865	12.0165	2.99483	NA	NA	NA	NA	NA
pH_7.45_DO_3.0	1	NA	2016-06-13	13:43:00	7.47135	12.0708	2.9983	NA	NA	NA	NA	NA
pH_7.45_DO_3.0	1	NA	2016-06-13	13:53:00	7.52115	12.2002	3.06585	NA	NA	NA	NA	NA
pH_7.45_DO_3.0	1	NA	2016-06-13	14:03:00	7.49458	12.1245	2.99893	NA	NA	NA	NA	NA
pH_7.45_DO_3.0	1	NA	2016-06-13	14:13:00	7.46646	12.2089	2.93341	NA	NA	NA	NA	NA
pH_7.45_DO_3.0	1	NA	2016-06-13	14:23:00	7.45382	11.8788	2.88716	NA	NA	NA	NA	NA
pH_7.45_DO_3.0	1	NA	2016-06-13	14:33:00	7.49118	12.1729	3.03157	NA	NA	NA	NA	NA
pH_7.45_DO_3.0	1	NA	2016-06-13	14:43:00	7.53262	12.303	3.05759	NA	NA	NA	NA	NA
pH_7.45_DO_3.0	1	NA	2016-06-13	14:53:00	7.50997	12.1761	3.06696	NA	NA	NA	NA	NA
pH_7.45_DO_3.0	1	NA	2016-06-13	15:03:00	7.4935	12.0912	3.04805	NA	NA	NA	NA	NA
pH_7.45_DO_3.0	1	NA	2016-06-13	15:13:00	7.47478	12.0613	3.08976	NA	NA	NA	NA	NA
pH_7.45_DO_3.0	1	NA	2016-06-13	15:23:00	7.47388	12.0634	2.99903	NA	NA	NA	NA	NA
pH_7.45_DO_3.0	1	NA	2016-06-13	15:33:00	7.47567	12.1123	2.99911	NA	NA	NA	NA	NA
pH_7.45_DO_3.0	1	NA	2016-06-13	15:43:00	7.46907	12.1215	3.03246	NA	NA	NA	NA	NA
pH_7.45_DO_3.0	1	NA	2016-06-13	15:53:00	7.47123	12.1422	2.99508	NA	NA	NA	NA	NA
pH_7.45_DO_3.0	1	NA	2016-06-13	16:03:00	7.47074	12.1284	3.01641	NA	NA	NA	NA	NA
pH_7.45_DO_3.0	1	NA	2016-06-13	16:13:00	7.47152	12.0888	2.9674	NA	NA	NA	NA	NA
pH_7.45_DO_3.0	1	NA	2016-06-13	16:23:00	7.47514	12.0973	2.95493	NA	NA	NA	NA	NA
pH_7.45_DO_3.0	1	NA	2016-06-13	16:33:00	7.47894	12.0451	2.96776	NA	NA	NA	NA	NA
pH_7.45_DO_3.0	1	NA	2016-06-13	16:43:00	7.4735	12.0879	3.00339	NA	NA	NA	NA	NA
pH_7.45_DO_3.0	1	NA	2016-06-13	16:53:00	7.46868	12.1297	3.02176	NA	NA	NA	NA	NA
pH_7.45_DO_3.0	1	NA	2016-06-13	17:03:00	7.48505	12.1029	2.8887	NA	NA	NA	NA	NA
pH_7.45_DO_3.0	1	NA	2016-06-13	17:13:00	7.48513	12.0807	2.91066	NA	NA	NA	NA	NA
pH_7.45_DO_3.0	1	NA	2016-06-13	17:23:00	7.47477	12.1371	2.98987	NA	NA	NA	NA	NA
pH_7.45_DO_3.0	1	NA	2016-06-13	17:33:00	7.47227	12.0608	3.03335	NA	NA	NA	NA	NA
pH_7.45_DO_3.0	1	NA	2016-06-13	17:43:00	7.47205	12.0281	3.04792	NA	NA	NA	NA	NA
pH_7.45_DO_3.0	1	NA	2016-06-13	17:53:00	7.46513	12.0813	3.09822	NA	NA	NA	NA	NA
pH_7.45_DO_3.0	1	NA	2016-06-13	18:03:00	7.47009	12.0975	3.04548	NA	NA	NA	NA	NA
pH_7.45_DO_3.0	1	NA	2016-06-13	18:13:00	7.47043	12.0735	3.0263	NA	NA	NA	NA	NA
pH_7.45_DO_3.0	1	NA	2016-06-13	18:23:00	7.4712	12.0944	2.99723	NA	NA	NA	NA	NA
pH_7.45_DO_3.0	1	NA	2016-06-13	18:33:00	7.47537	12.0525	2.93069	NA	NA	NA	NA	NA
pH_7.45_DO_3.0	1	NA	2016-06-13	18:43:00	7.47482	12.0548	2.97296	NA	NA	NA	NA	NA
pH_7.45_DO_3.0	1	NA	2016-06-13	18:53:00	7.4694	12.0651	3.0242	NA	NA	NA	NA	NA
pH_7.45_DO_3.0	1	NA	2016-06-13	19:03:00	7.46013	12.0983	3.08493	NA	NA	NA	NA	NA
pH_7.45_DO_3.0	1	NA	2016-06-13	19:13:00	7.46234	12.0673	3.00521	NA	NA	NA	NA	NA
pH_7.45_DO_3.0	1	NA	2016-06-13	19:23:00	7.45746	12.0729	3.04658	NA	NA	NA	NA	NA
pH_7.45_DO_3.0	1	NA	2016-06-13	19:33:00	7.5155	12.0401	3.02858	NA	NA	NA	NA	NA
pH_7.45_DO_3.0	1	NA	2016-06-13	19:43:00	7.51343	12.0774	3.00105	NA	NA	NA	NA	NA
pH_7.45_DO_3.0	1	NA	2016-06-13	19:53:00	7.50018	12.1218	2.90609	NA	NA	NA	NA	NA
pH_7.45_DO_3.0	1	NA	2016-06-13	20:03:00	7.48617	12.0546	2.96105	NA	NA	NA	NA	NA
pH_7.45_DO_3.0	1	NA	2016-06-13	20:13:00	7.4752	12.0386	2.97327	NA	NA	NA	NA	NA
pH_7.45_DO_3.0	1	NA	2016-06-13	20:23:00	7.4623	12.0659	3.00561	NA	NA	NA	NA	NA
pH_7.45_DO_3.0	1	NA	2016-06-13	20:33:00	7.4633	12.0775	2.92552	NA	NA	NA	NA	NA
pH_7.45_DO_3.0	1	NA	2016-06-13	20:43:00	7.4764	12.0936	2.98885	NA	NA	NA	NA	NA
pH_7.45_DO_3.0	1	NA	2016-06-13	20:53:00	7.51935	12.0339	3.01377	NA	NA	NA	NA	NA
pH_7.45_DO_3.0	1	NA	2016-06-13	21:03:00	7.49149	12.0846	3.03719	NA	NA	NA	NA	NA
pH_7.45_DO_3.0	1	NA	2016-06-13	21:13:00	7.471	12.0819	3.03854	NA	NA	NA	NA	NA
pH_7.45_DO_3.0	1	NA	2016-06-13	21:23:00	7.46823	12.0045	3.0011	NA	NA	NA	NA	NA
pH_7.45_DO_3.0	1	NA	2016-06-13	21:33:00	7.46362	12.0723	3.04438	NA	NA	NA	NA	NA
pH_7.45_DO_3.0	1	NA	2016-06-13	21:43:00	7.52421	12.0933	3.0013	NA	NA	NA	NA	NA
pH_7.45_DO_3.0	1	NA	2016-06-13	21:53:00	7.50263	12.0503	3.00475	NA	NA	NA	NA	NA
pH_7.45_DO_3.0	1	NA	2016-06-13	22:03:00	7.48393	12.0865	2.96834	NA	NA	NA	NA	NA
pH_7.45_DO_3.0	1	NA	2016-06-13	22:13:00	7.47694	12.1306	2.90205	NA	NA	NA	NA	NA
pH_7.45_DO_3.0	1	NA	2016-06-13	22:23:00	7.46846	12.0507	2.99673	NA	NA	NA	NA	NA
pH_7.45_DO_3.0	1	NA	2016-06-13	22:33:00	7.4609	12.1084	3.01395	NA	NA	NA	NA	NA
pH_7.45_DO_3.0	1	NA	2016-06-13	22:43:00	7.50934	12.0242	2.99875	NA	NA	NA	NA	NA
pH_7.45_DO_3.0	1	NA	2016-06-13	22:53:00	7.48879	12.0379	2.9674	NA	NA	NA	NA	NA
pH_7.45_DO_3.0	1	NA	2016-06-13	23:03:00	7.46388	12.0766	3.00923	NA	NA	NA	NA	NA
pH_7.45_DO_3.0	1	NA	2016-06-13	23:13:00	7.45562	12.0463	2.97254	NA	NA	NA	NA	NA
pH_7.45_DO_3.0	1	NA	2016-06-13	23:23:00	7.51148	12.0537	3.03141	NA	NA	NA	NA	NA
pH_7.45_DO_3.0	1	NA	2016-06-13	23:33:00	7.50984	12.0536	2.96795	NA	NA	NA	NA	NA
pH_7.45_DO_3.0	1	NA	2016-06-13	23:43:00	7.48419	12.103	2.99923	NA	NA	NA	NA	NA
pH_7.45_DO_3.0	1	NA	2016-06-13	23:53:00	7.46102	12.0561	3.05596	NA	NA	NA	NA	NA
pH_7.45_DO_3.0	1	B2	2016-06-14	NA	NA	NA	NA	7.41871	NA	29.4	NA	NA
pH_7.45_DO_3.0	1	D3	2016-06-14	NA	NA	NA	NA	7.3988	NA	29.4	NA	NA
pH_7.45_DO_3.0	1	NA	2016-06-14	00:03:00	7.48881	12.0515	3.0633	NA	NA	NA	NA	NA
pH_7.45_DO_3.0	1	NA	2016-06-14	00:13:00	7.52198	12.1266	3.04606	NA	NA	NA	NA	NA
pH_7.45_DO_3.0	1	NA	2016-06-14	00:23:00	7.49188	12.1029	3.01281	NA	NA	NA	NA	NA
pH_7.45_DO_3.0	1	NA	2016-06-14	00:33:00	7.47818	12.0255	2.98022	NA	NA	NA	NA	NA
pH_7.45_DO_3.0	1	NA	2016-06-14	00:43:00	7.45962	12.0756	3.02117	NA	NA	NA	NA	NA
pH_7.45_DO_3.0	1	NA	2016-06-14	00:53:00	7.45948	12.0991	2.94122	NA	NA	NA	NA	NA
pH_7.45_DO_3.0	1	NA	2016-06-14	01:03:00	7.46281	12.0427	2.94396	NA	NA	NA	NA	NA
pH_7.45_DO_3.0	1	NA	2016-06-14	01:13:00	7.46171	12.0221	2.93258	NA	NA	NA	NA	NA
pH_7.45_DO_3.0	1	NA	2016-06-14	01:23:00	7.46519	12.1093	3.04467	NA	NA	NA	NA	NA
pH_7.45_DO_3.0	1	NA	2016-06-14	01:33:00	7.53514	12.0353	3.0362	NA	NA	NA	NA	NA
pH_7.45_DO_3.0	1	NA	2016-06-14	01:43:00	7.50622	12.1282	3.02107	NA	NA	NA	NA	NA
pH_7.45_DO_3.0	1	NA	2016-06-14	01:53:00	7.49557	12.0451	2.98252	NA	NA	NA	NA	NA
pH_7.45_DO_3.0	1	NA	2016-06-14	02:03:00	7.47641	12.0985	2.97939	NA	NA	NA	NA	NA
pH_7.45_DO_3.0	1	NA	2016-06-14	02:13:00	7.45928	12.1129	3.01709	NA	NA	NA	NA	NA
pH_7.45_DO_3.0	1	NA	2016-06-14	02:23:00	7.50472	12.0092	3.02335	NA	NA	NA	NA	NA
pH_7.45_DO_3.0	1	NA	2016-06-14	02:33:00	7.50291	12.1001	3.02431	NA	NA	NA	NA	NA
pH_7.45_DO_3.0	1	NA	2016-06-14	02:43:00	7.48556	12.0897	2.93781	NA	NA	NA	NA	NA
pH_7.45_DO_3.0	1	NA	2016-06-14	02:53:00	7.46986	12.0676	2.91589	NA	NA	NA	NA	NA
pH_7.45_DO_3.0	1	NA	2016-06-14	03:03:00	7.45656	12.0559	2.95127	NA	NA	NA	NA	NA
pH_7.45_DO_3.0	1	NA	2016-06-14	03:13:00	7.49771	12.0575	3.01133	NA	NA	NA	NA	NA
pH_7.45_DO_3.0	1	NA	2016-06-14	03:23:00	7.4997	12.087	3.06906	NA	NA	NA	NA	NA
pH_7.45_DO_3.0	1	NA	2016-06-14	03:33:00	7.46678	12.0922	3.01566	NA	NA	NA	NA	NA
pH_7.45_DO_3.0	1	NA	2016-06-14	03:43:00	7.47125	12.0691	3.01806	NA	NA	NA	NA	NA
pH_7.45_DO_3.0	1	NA	2016-06-14	03:53:00	7.51923	12.0762	2.96298	NA	NA	NA	NA	NA
pH_7.45_DO_3.0	1	NA	2016-06-14	04:03:00	7.48601	12.1057	3.01355	NA	NA	NA	NA	NA
pH_7.45_DO_3.0	1	NA	2016-06-14	04:13:00	7.46562	12.0456	3.0584	NA	NA	NA	NA	NA
pH_7.45_DO_3.0	1	NA	2016-06-14	04:23:00	7.46882	12.0914	3.0531	NA	NA	NA	NA	NA
pH_7.45_DO_3.0	1	NA	2016-06-14	04:33:00	7.5224	12.0345	3.00525	NA	NA	NA	NA	NA
pH_7.45_DO_3.0	1	NA	2016-06-14	04:43:00	7.48926	12.0362	2.96861	NA	NA	NA	NA	NA
pH_7.45_DO_3.0	1	NA	2016-06-14	04:53:00	7.45536	12.1941	2.99373	NA	NA	NA	NA	NA
pH_7.45_DO_3.0	1	NA	2016-06-14	05:03:00	7.52084	12.0486	2.97413	NA	NA	NA	NA	NA
pH_7.45_DO_3.0	1	NA	2016-06-14	05:13:00	7.5041	12.0711	2.97143	NA	NA	NA	NA	NA
pH_7.45_DO_3.0	1	NA	2016-06-14	05:23:00	7.47326	12.0841	3.00095	NA	NA	NA	NA	NA
pH_7.45_DO_3.0	1	NA	2016-06-14	05:33:00	7.45631	12.056	2.97183	NA	NA	NA	NA	NA
pH_7.45_DO_3.0	1	NA	2016-06-14	05:43:00	7.49662	12.0355	3.01801	NA	NA	NA	NA	NA
pH_7.45_DO_3.0	1	NA	2016-06-14	05:53:00	7.50607	12.0994	3.02475	NA	NA	NA	NA	NA
pH_7.45_DO_3.0	1	NA	2016-06-14	06:03:00	7.47948	12.1124	3.02079	NA	NA	NA	NA	NA
pH_7.45_DO_3.0	1	NA	2016-06-14	06:13:00	7.46983	12.0523	2.98122	NA	NA	NA	NA	NA
pH_7.45_DO_3.0	1	NA	2016-06-14	06:23:00	7.46229	12.1237	2.97321	NA	NA	NA	NA	NA
pH_7.45_DO_3.0	1	NA	2016-06-14	06:33:00	7.52131	12.0331	2.9455	NA	NA	NA	NA	NA
pH_7.45_DO_3.0	1	NA	2016-06-14	06:43:00	7.48904	12.0764	3.00212	NA	NA	NA	NA	NA
pH_7.45_DO_3.0	1	NA	2016-06-14	06:53:00	7.46544	12.0699	3.03813	NA	NA	NA	NA	NA
pH_7.45_DO_3.0	1	NA	2016-06-14	07:03:00	7.46126	12.0582	3.02902	NA	NA	NA	NA	NA
pH_7.45_DO_3.0	1	NA	2016-06-14	07:13:00	7.47417	12.0856	2.97913	NA	NA	NA	NA	NA
pH_7.45_DO_3.0	1	NA	2016-06-14	07:23:00	7.46267	12.1289	2.94813	NA	NA	NA	NA	NA
pH_7.45_DO_3.0	1	NA	2016-06-14	07:33:00	7.45837	12.0704	2.9975	NA	NA	NA	NA	NA
pH_7.45_DO_3.0	1	NA	2016-06-14	07:43:00	7.48954	12.0636	2.99212	NA	NA	NA	NA	NA
pH_7.45_DO_3.0	1	NA	2016-06-14	07:53:00	7.50404	12.1041	3.0014	NA	NA	NA	NA	NA
pH_7.45_DO_3.0	1	NA	2016-06-14	08:03:00	7.48326	12.0864	2.99857	NA	NA	NA	NA	NA
pH_7.45_DO_3.0	1	NA	2016-06-14	08:13:00	7.46703	12.0743	3.00095	NA	NA	NA	NA	NA
pH_7.45_DO_3.0	1	NA	2016-06-14	08:23:00	7.46555	12.1279	2.9999	NA	NA	NA	NA	NA
pH_7.45_DO_3.0	1	NA	2016-06-14	08:33:00	7.53199	12.0676	2.98857	NA	NA	NA	NA	NA
pH_7.45_DO_3.0	1	NA	2016-06-14	08:43:00	7.50384	12.0742	2.93453	NA	NA	NA	NA	NA
pH_7.45_DO_3.0	1	NA	2016-06-14	08:53:00	7.47891	12.0859	2.9529	NA	NA	NA	NA	NA
pH_7.45_DO_3.0	1	NA	2016-06-14	09:03:00	7.45684	12.1711	3.00166	NA	NA	NA	NA	NA
pH_7.45_DO_3.0	1	NA	2016-06-14	09:13:00	7.50188	12.173	3.03557	NA	NA	NA	NA	NA
pH_7.45_DO_3.0	1	NA	2016-06-14	09:23:00	7.52731	12.1112	3.0407	NA	NA	NA	NA	NA
pH_7.45_DO_3.0	1	NA	2016-06-14	09:33:00	7.48666	12.1175	3.06737	NA	NA	NA	NA	NA
pH_7.45_DO_3.0	1	NA	2016-06-14	09:43:00	7.46921	12.0879	2.98419	NA	NA	NA	NA	NA
pH_7.45_DO_3.0	1	NA	2016-06-14	09:53:00	7.45197	12.1314	3.05707	NA	NA	NA	NA	NA
pH_7.45_DO_3.0	1	NA	2016-06-14	10:03:00	7.5248	12.0628	3.05188	NA	NA	NA	NA	NA
pH_7.45_DO_3.0	1	NA	2016-06-14	10:13:00	7.51498	12.1355	3.02931	NA	NA	NA	NA	NA
pH_7.45_DO_3.0	1	NA	2016-06-14	10:23:00	7.48834	12.0924	2.95083	NA	NA	NA	NA	NA
pH_7.45_DO_3.0	1	NA	2016-06-14	10:33:00	7.46564	12.0792	2.96862	NA	NA	NA	NA	NA
pH_7.45_DO_3.0	1	NA	2016-06-14	10:43:00	7.47425	12.15	2.99272	NA	NA	NA	NA	NA
pH_7.45_DO_3.0	1	NA	2016-06-14	10:53:00	7.53173	12.0956	2.98126	NA	NA	NA	NA	NA
pH_7.45_DO_3.0	1	NA	2016-06-14	11:03:00	7.49311	12.0798	3.03264	NA	NA	NA	NA	NA
pH_7.45_DO_3.0	1	NA	2016-06-14	11:13:00	7.47634	12.1329	2.98125	NA	NA	NA	NA	NA
pH_7.45_DO_3.0	1	NA	2016-06-14	11:23:00	7.47977	12.0586	2.94946	NA	NA	NA	NA	NA
pH_7.45_DO_3.0	1	NA	2016-06-14	11:33:00	7.46167	12.1198	3.03529	NA	NA	NA	NA	NA
pH_7.45_DO_3.0	1	NA	2016-06-14	11:43:00	7.46392	12.0573	3.03307	NA	NA	NA	NA	NA
pH_7.45_DO_3.0	1	NA	2016-06-14	11:53:00	7.46362	12.1335	2.96586	NA	NA	NA	NA	NA
pH_7.45_DO_3.0	1	NA	2016-06-14	12:03:00	7.46013	12.1008	2.95979	NA	NA	NA	NA	NA
pH_7.45_DO_3.0	1	NA	2016-06-14	12:13:00	7.45941	12.0561	3.02722	NA	NA	NA	NA	NA
pH_7.45_DO_3.0	1	NA	2016-06-14	12:23:00	7.47565	12.1521	3.00496	NA	NA	NA	NA	NA
pH_7.45_DO_3.0	1	NA	2016-06-14	12:33:00	7.47873	12.0192	3.16861	NA	NA	NA	NA	NA
pH_7.45_DO_3.0	1	NA	2016-06-14	12:43:00	7.45676	12.0808	3.07938	NA	NA	NA	NA	NA
pH_7.45_DO_3.0	1	NA	2016-06-14	12:53:00	7.51005	12.0719	3.00594	NA	NA	NA	NA	NA
pH_7.45_DO_3.0	1	NA	2016-06-14	13:03:00	7.49655	12.1225	2.99619	NA	NA	NA	NA	NA
pH_7.45_DO_3.0	1	NA	2016-06-14	13:13:00	7.46689	12.0877	2.98077	NA	NA	NA	NA	NA
pH_7.45_DO_3.0	1	NA	2016-06-14	13:23:00	7.4683	12.1881	2.96358	NA	NA	NA	NA	NA
pH_7.45_DO_3.0	1	NA	2016-06-14	13:33:00	7.53803	12.0463	2.97881	NA	NA	NA	NA	NA
pH_7.45_DO_3.0	1	NA	2016-06-14	13:43:00	7.50281	12.1196	3.01799	NA	NA	NA	NA	NA
pH_7.45_DO_3.0	1	NA	2016-06-14	13:53:00	7.48865	12.0229	3.02862	NA	NA	NA	NA	NA
pH_7.45_DO_3.0	1	NA	2016-06-14	14:03:00	7.4792	12.4189	3.02205	NA	NA	NA	NA	NA
pH_7.45_DO_3.0	1	NA	2016-06-14	14:13:00	7.47419	12.0419	3.02862	NA	NA	NA	NA	NA
pH_7.45_DO_3.0	1	NA	2016-06-14	14:23:00	7.47356	12.0031	3.03606	NA	NA	NA	NA	NA
pH_7.45_DO_3.0	1	NA	2016-06-14	14:33:00	7.47135	12.282	3.06424	NA	NA	NA	NA	NA
pH_7.45_DO_3.0	1	NA	2016-06-14	14:43:00	7.46945	11.8471	3.09066	NA	NA	NA	NA	NA
pH_7.45_DO_3.0	1	NA	2016-06-14	14:53:00	7.48447	12.2079	3.10958	NA	NA	NA	NA	NA
pH_7.45_DO_3.0	1	NA	2016-06-14	15:03:00	7.48675	12.2578	3.11395	NA	NA	NA	NA	NA
pH_7.45_DO_3.0	1	NA	2016-06-14	15:13:00	7.48971	11.8344	3.17109	NA	NA	NA	NA	NA
pH_7.45_DO_3.0	1	NA	2016-06-14	15:23:00	7.47846	12.3137	3.28883	NA	NA	NA	NA	NA
pH_7.45_DO_3.0	1	NA	2016-06-14	15:33:00	7.4726	12.3347	3.37455	NA	NA	NA	NA	NA
pH_7.45_DO_3.0	1	NA	2016-06-14	15:43:00	7.47063	11.8826	3.42298	NA	NA	NA	NA	NA
pH_7.45_DO_3.0	1	NA	2016-06-14	15:53:00	7.46984	12.2432	3.51993	NA	NA	NA	NA	NA
pH_7.45_DO_3.0	1	NA	2016-06-14	16:03:00	7.46825	12.3422	3.62552	NA	NA	NA	NA	NA
pH_7.45_DO_3.0	1	NA	2016-06-14	16:13:00	7.4706	11.9289	3.78719	NA	NA	NA	NA	NA
pH_7.45_DO_3.0	1	NA	2016-06-14	16:23:00	7.47069	12.2153	3.88412	NA	NA	NA	NA	NA
pH_7.45_DO_3.0	1	NA	2016-06-14	16:33:00	7.47455	12.2619	3.91895	NA	NA	NA	NA	NA
pH_7.45_DO_3.0	1	NA	2016-06-14	16:43:00	7.47568	11.8682	4.00451	NA	NA	NA	NA	NA
pH_7.45_DO_3.0	1	NA	2016-06-14	16:53:00	7.47399	12.3033	3.99836	NA	NA	NA	NA	NA
pH_7.45_DO_3.0	1	NA	2016-06-14	17:03:00	7.47499	12.2702	3.99917	NA	NA	NA	NA	NA
pH_7.45_DO_3.0	1	NA	2016-06-14	17:13:00	7.47466	11.7969	4.0734	NA	NA	NA	NA	NA
pH_7.45_DO_3.0	1	NA	2016-06-14	17:23:00	7.47389	12.2156	4.08478	NA	NA	NA	NA	NA
pH_7.45_DO_3.0	1	NA	2016-06-14	17:33:00	7.47761	12.2812	4.05169	NA	NA	NA	NA	NA
pH_7.45_DO_3.0	1	NA	2016-06-14	17:43:00	7.48214	11.8815	4.06851	NA	NA	NA	NA	NA
pH_7.45_DO_3.0	1	NA	2016-06-14	17:53:00	7.49447	12.1621	4.09473	NA	NA	NA	NA	NA
pH_7.45_DO_3.0	1	NA	2016-06-14	18:03:00	7.49195	12.2667	4.14216	NA	NA	NA	NA	NA
pH_7.45_DO_3.0	1	NA	2016-06-14	18:13:00	7.49068	11.8337	4.19611	NA	NA	NA	NA	NA
pH_7.45_DO_3.0	1	NA	2016-06-14	18:23:00	7.49349	12.2422	4.25388	NA	NA	NA	NA	NA
pH_7.45_DO_3.0	1	NA	2016-06-14	18:33:00	7.49404	12.0345	4.29369	NA	NA	NA	NA	NA
pH_7.45_DO_3.0	1	NA	2016-06-14	18:43:00	7.49453	11.886	4.32537	NA	NA	NA	NA	NA
pH_7.45_DO_3.0	1	NA	2016-06-14	18:53:00	7.49328	12.3274	4.36996	NA	NA	NA	NA	NA
pH_7.45_DO_3.0	1	NA	2016-06-14	19:03:00	7.49558	11.9733	4.39115	NA	NA	NA	NA	NA
pH_7.45_DO_3.0	1	NA	2016-06-14	19:13:00	7.49486	12.0777	4.42402	NA	NA	NA	NA	NA
pH_7.45_DO_3.0	1	NA	2016-06-14	19:23:00	7.49677	12.3021	4.46766	NA	NA	NA	NA	NA
pH_7.45_DO_3.0	1	NA	2016-06-14	19:33:00	7.49547	11.8596	4.48722	NA	NA	NA	NA	NA
pH_7.45_DO_3.0	1	NA	2016-06-14	19:43:00	7.49498	12.2065	4.54187	NA	NA	NA	NA	NA
pH_7.45_DO_3.0	1	NA	2016-06-14	19:53:00	7.49683	11.9634	4.58102	NA	NA	NA	NA	NA
pH_7.45_DO_3.0	1	NA	2016-06-14	20:03:00	7.498	11.9304	4.60513	NA	NA	NA	NA	NA
pH_7.45_DO_3.0	1	NA	2016-06-14	20:13:00	7.4976	12.2647	4.65982	NA	NA	NA	NA	NA
pH_7.45_DO_3.0	1	NA	2016-06-14	20:23:00	7.49927	11.9064	4.68091	NA	NA	NA	NA	NA
pH_7.45_DO_3.0	1	NA	2016-06-14	20:33:00	7.5042	12.0961	4.70236	NA	NA	NA	NA	NA
pH_7.45_DO_3.0	1	NA	2016-06-14	20:43:00	7.50298	12.2075	4.70143	NA	NA	NA	NA	NA
pH_7.45_DO_3.0	1	NA	2016-06-14	20:53:00	7.50318	11.8096	4.73102	NA	NA	NA	NA	NA
pH_7.45_DO_3.0	1	NA	2016-06-14	21:03:00	7.50623	12.2818	4.76896	NA	NA	NA	NA	NA
pH_7.45_DO_3.0	1	NA	2016-06-14	21:13:00	7.50546	12.1705	4.80266	NA	NA	NA	NA	NA
pH_7.45_DO_3.0	1	NA	2016-06-14	21:23:00	7.50826	11.8257	4.83143	NA	NA	NA	NA	NA
pH_7.45_DO_3.0	1	NA	2016-06-14	21:33:00	7.50908	12.2287	4.86082	NA	NA	NA	NA	NA
pH_7.45_DO_3.0	1	NA	2016-06-14	21:43:00	7.50989	11.909	4.89143	NA	NA	NA	NA	NA
pH_7.45_DO_3.0	1	NA	2016-06-14	21:53:00	7.51215	12.0175	4.91452	NA	NA	NA	NA	NA
pH_7.45_DO_3.0	1	NA	2016-06-14	22:03:00	7.51185	12.2351	4.94565	NA	NA	NA	NA	NA
pH_7.45_DO_3.0	1	NA	2016-06-14	22:13:00	7.51278	11.8474	4.97674	NA	NA	NA	NA	NA
pH_7.45_DO_3.0	1	NA	2016-06-14	22:23:00	7.51448	12.1581	5.01067	NA	NA	NA	NA	NA
pH_7.45_DO_3.0	1	NA	2016-06-14	22:33:00	7.5202	12.0241	5.02239	NA	NA	NA	NA	NA
pH_7.45_DO_3.0	1	NA	2016-06-14	22:43:00	7.51985	11.9163	5.06727	NA	NA	NA	NA	NA
pH_7.45_DO_3.0	1	NA	2016-06-14	22:53:00	7.52036	12.4206	5.1022	NA	NA	NA	NA	NA
pH_7.45_DO_3.0	1	NA	2016-06-14	23:03:00	7.52241	12.0197	5.12015	NA	NA	NA	NA	NA
pH_7.45_DO_3.0	1	NA	2016-06-14	23:13:00	7.52387	11.8316	5.15682	NA	NA	NA	NA	NA
pH_7.45_DO_3.0	1	NA	2016-06-14	23:23:00	7.52573	12.3115	5.1839	NA	NA	NA	NA	NA
pH_7.45_DO_3.0	1	NA	2016-06-14	23:33:00	7.52633	11.9414	5.19897	NA	NA	NA	NA	NA
pH_7.45_DO_3.0	1	NA	2016-06-14	23:43:00	7.52745	12.0599	5.2237	NA	NA	NA	NA	NA
pH_7.45_DO_3.0	1	NA	2016-06-14	23:53:00	7.52841	12.3667	5.24257	NA	NA	NA	NA	NA
pH_7.45_DO_3.0	1	NA	2016-06-15	00:03:00	7.52965	11.8561	5.28354	NA	NA	NA	NA	NA
pH_7.45_DO_3.0	1	NA	2016-06-15	00:13:00	7.53229	12.0474	5.30145	NA	NA	NA	NA	NA
pH_7.45_DO_3.0	1	NA	2016-06-15	00:23:00	7.53425	12.2243	5.31599	NA	NA	NA	NA	NA
pH_7.45_DO_3.0	1	NA	2016-06-15	00:33:00	7.53571	11.8434	5.33433	NA	NA	NA	NA	NA
pH_7.45_DO_3.0	1	NA	2016-06-15	00:43:00	7.53646	12.2424	5.37717	NA	NA	NA	NA	NA
pH_7.45_DO_3.0	1	NA	2016-06-15	00:53:00	7.53758	12.1556	5.39964	NA	NA	NA	NA	NA
pH_7.45_DO_3.0	1	NA	2016-06-15	01:03:00	7.53876	11.8175	5.43105	NA	NA	NA	NA	NA
pH_7.45_DO_3.0	1	NA	2016-06-15	01:13:00	7.54224	12.2625	5.4547	NA	NA	NA	NA	NA
pH_7.45_DO_3.0	1	NA	2016-06-15	01:23:00	7.54092	11.9691	5.48022	NA	NA	NA	NA	NA
pH_7.45_DO_3.0	1	NA	2016-06-15	01:33:00	7.54383	12.0353	5.49605	NA	NA	NA	NA	NA
pH_7.45_DO_3.0	1	NA	2016-06-15	01:43:00	7.54758	12.2612	5.52008	NA	NA	NA	NA	NA
pH_7.45_DO_3.0	1	NA	2016-06-15	01:53:00	7.54783	11.8007	5.54354	NA	NA	NA	NA	NA
pH_7.45_DO_3.0	1	NA	2016-06-15	02:03:00	7.55071	12.2005	5.57788	NA	NA	NA	NA	NA
pH_7.45_DO_3.0	1	NA	2016-06-15	02:13:00	7.55108	12.186	5.60209	NA	NA	NA	NA	NA
pH_7.45_DO_3.0	1	NA	2016-06-15	02:23:00	7.55125	11.8227	5.62471	NA	NA	NA	NA	NA
pH_7.45_DO_3.0	1	NA	2016-06-15	02:33:00	7.55365	12.2614	5.64276	NA	NA	NA	NA	NA
pH_7.45_DO_3.0	1	NA	2016-06-15	02:43:00	7.55436	12.0748	5.66999	NA	NA	NA	NA	NA
pH_7.45_DO_3.0	1	NA	2016-06-15	02:53:00	7.55616	11.8446	5.6884	NA	NA	NA	NA	NA
pH_7.45_DO_3.0	1	NA	2016-06-15	03:03:00	7.55877	12.2797	5.71112	NA	NA	NA	NA	NA
pH_7.45_DO_3.0	1	NA	2016-06-15	03:13:00	7.55902	11.9347	5.73546	NA	NA	NA	NA	NA
pH_7.45_DO_3.0	1	NA	2016-06-15	03:23:00	7.56181	12.0298	5.75634	NA	NA	NA	NA	NA
pH_7.45_DO_3.0	1	NA	2016-06-15	03:33:00	7.56217	12.1137	5.77537	NA	NA	NA	NA	NA
pH_7.45_DO_3.0	1	NA	2016-06-15	03:43:00	7.56456	11.8042	5.79331	NA	NA	NA	NA	NA
pH_7.45_DO_3.0	1	NA	2016-06-15	03:53:00	7.56714	12.329	5.82758	NA	NA	NA	NA	NA
pH_7.45_DO_3.0	1	NA	2016-06-15	04:03:00	7.56779	12.132	5.83928	NA	NA	NA	NA	NA
pH_7.45_DO_3.0	1	NA	2016-06-15	04:13:00	7.56927	11.7821	5.86801	NA	NA	NA	NA	NA
pH_7.45_DO_3.0	1	NA	2016-06-15	04:23:00	7.57193	12.3699	5.8866	NA	NA	NA	NA	NA
pH_7.45_DO_3.0	1	NA	2016-06-15	04:33:00	7.5712	12.3038	5.90148	NA	NA	NA	NA	NA
pH_7.45_DO_3.0	1	NA	2016-06-15	04:43:00	7.57372	11.7992	5.92723	NA	NA	NA	NA	NA
pH_7.45_DO_3.0	1	NA	2016-06-15	04:53:00	7.5755	12.1536	5.94939	NA	NA	NA	NA	NA
pH_7.45_DO_3.0	1	NA	2016-06-15	05:03:00	7.57777	12.1998	5.97143	NA	NA	NA	NA	NA
pH_7.45_DO_3.0	1	NA	2016-06-15	05:13:00	7.57847	11.82	5.98974	NA	NA	NA	NA	NA
pH_7.45_DO_3.0	1	NA	2016-06-15	05:23:00	7.5799	12.2692	6.00456	NA	NA	NA	NA	NA
pH_7.45_DO_3.0	1	NA	2016-06-15	05:33:00	7.58106	12.2743	6.02345	NA	NA	NA	NA	NA
pH_7.45_DO_3.0	1	NA	2016-06-15	05:43:00	7.58464	11.8113	6.05236	NA	NA	NA	NA	NA
pH_7.45_DO_3.0	1	NA	2016-06-15	05:53:00	7.58618	12.201	6.05933	NA	NA	NA	NA	NA
pH_7.45_DO_3.0	1	NA	2016-06-15	06:03:00	7.58694	12.0626	6.08734	NA	NA	NA	NA	NA
pH_7.45_DO_3.0	1	NA	2016-06-15	06:13:00	7.58794	11.8457	6.09585	NA	NA	NA	NA	NA
pH_7.45_DO_3.0	1	NA	2016-06-15	06:23:00	7.58905	12.2015	6.12482	NA	NA	NA	NA	NA
pH_7.45_DO_3.0	1	NA	2016-06-15	06:33:00	7.59084	11.8419	6.1443	NA	NA	NA	NA	NA
pH_7.45_DO_3.0	1	NA	2016-06-15	06:43:00	7.59234	12.2013	6.16093	NA	NA	NA	NA	NA
pH_7.45_DO_3.0	1	NA	2016-06-15	06:53:00	7.59239	12.1193	6.18716	NA	NA	NA	NA	NA
pH_7.45_DO_3.0	1	NA	2016-06-15	07:03:00	7.59552	11.8285	6.20903	NA	NA	NA	NA	NA
pH_7.45_DO_3.0	1	NA	2016-06-15	07:13:00	7.5972	12.1776	6.22131	NA	NA	NA	NA	NA
pH_7.45_DO_3.0	1	NA	2016-06-15	07:23:00	7.5975	11.8736	6.23629	NA	NA	NA	NA	NA
pH_7.45_DO_3.0	1	NA	2016-06-15	07:33:00	7.59895	12.1735	6.25494	NA	NA	NA	NA	NA
pH_7.45_DO_3.0	1	NA	2016-06-15	07:43:00	7.59829	12.146	6.2725	NA	NA	NA	NA	NA
pH_7.45_DO_3.0	1	NA	2016-06-15	07:53:00	7.60019	11.8241	6.28573	NA	NA	NA	NA	NA
pH_7.45_DO_3.0	1	NA	2016-06-15	08:03:00	7.6012	12.3729	6.30819	NA	NA	NA	NA	NA
pH_7.45_DO_3.0	1	NA	2016-06-15	08:13:00	7.60069	12.1412	6.3269	NA	NA	NA	NA	NA
pH_7.45_DO_3.0	1	NA	2016-06-15	08:23:00	7.59983	11.8554	6.31859	NA	NA	NA	NA	NA
pH_7.45_DO_3.0	1	NA	2016-06-15	08:33:00	7.60069	12.2176	6.33289	NA	NA	NA	NA	NA
pH_7.45_DO_3.0	1	NA	2016-06-15	08:43:00	7.60283	11.8945	6.35855	NA	NA	NA	NA	NA
pH_7.45_DO_3.0	1	NA	2016-06-15	08:53:00	7.60307	12.1566	6.37351	NA	NA	NA	NA	NA
pH_7.45_DO_3.0	1	NA	2016-06-15	09:03:00	7.60586	12.1901	6.38972	NA	NA	NA	NA	NA
pH_7.45_DO_3.0	1	NA	2016-06-15	09:13:00	7.60595	11.8675	6.40619	NA	NA	NA	NA	NA
pH_7.45_DO_3.0	1	NA	2016-06-15	09:23:00	7.60816	12.2689	6.42423	NA	NA	NA	NA	NA
pH_7.45_DO_3.0	1	NA	2016-06-15	09:33:00	7.66623	12.3332	4.22927	NA	NA	NA	NA	NA
pH_7.45_DO_3.0	1	NA	2016-06-15	09:43:00	7.70613	12.626	2.14211	NA	NA	NA	NA	NA
pH_7.45_DO_3.0	1	NA	2016-06-15	09:53:00	7.70804	12.6795	1.72124	NA	NA	NA	NA	NA
pH_7.45_DO_3.0	1	NA	2016-06-15	10:03:00	7.70864	12.5735	1.63694	NA	NA	NA	NA	NA
pH_7.45_DO_3.0	1	NA	2016-06-15	10:13:00	7.71336	12.416	1.55986	NA	NA	NA	NA	NA
pH_7.45_DO_3.0	1	NA	2016-06-15	10:23:00	7.71541	12.1578	1.52496	NA	NA	NA	NA	NA
pH_7.45_DO_3.0	1	NA	2016-06-15	10:33:00	7.71285	12.1376	1.52169	NA	NA	NA	NA	NA
pH_7.45_DO_3.0	1	NA	2016-06-15	10:43:00	7.7102	12.0416	1.49691	NA	NA	NA	NA	NA
pH_7.45_DO_3.0	1	NA	2016-06-15	11:24:11	7.86036	12.2562	5.19196	NA	NA	NA	NA	NA
pH_7.45_DO_3.0	1	NA	2016-06-15	11:34:06	7.91626	12.2386	4.72222	NA	NA	NA	NA	NA
pH_7.45_DO_3.0	1	NA	2016-06-15	11:44:06	7.95559	12.2344	4.29729	NA	NA	NA	NA	NA
pH_7.45_DO_3.0	1	NA	2016-06-15	11:54:06	7.99365	12.2862	3.95154	NA	NA	NA	NA	NA
pH_7.45_DO_3.0	1	NA	2016-06-15	12:04:06	8.00957	12.2193	3.75088	NA	NA	NA	NA	NA
pH_7.45_DO_3.0	1	NA	2016-06-15	12:14:06	8.01176	12.2301	3.69121	NA	NA	NA	NA	NA
pH_7.45_DO_3.0	1	NA	2016-06-15	12:24:06	8.00854	12.2552	3.71039	NA	NA	NA	NA	NA
pH_7.45_DO_3.0	1	NA	2016-06-15	12:34:06	8.00664	12.2222	3.86154	NA	NA	NA	NA	NA
pH_7.45_DO_3.0	1	NA	2016-06-15	12:44:06	8.01833	12.2203	3.93852	NA	NA	NA	NA	NA
pH_7.45_DO_3.0	1	NA	2016-06-15	12:54:06	7.98501	12.3302	4.06993	NA	NA	NA	NA	NA
pH_7.45_DO_3.0	1	NA	2016-06-15	13:04:06	8.00495	12.2691	4.08668	NA	NA	NA	NA	NA
pH_7.45_DO_3.0	1	NA	2016-06-15	13:14:06	8.00844	12.2428	4.05781	NA	NA	NA	NA	NA
pH_7.45_DO_3.0	1	NA	2016-06-15	13:24:06	7.99689	12.2991	4.02751	NA	NA	NA	NA	NA
pH_7.45_DO_3.0	1	NA	2016-06-15	13:34:06	8.01658	12.1748	3.99103	NA	NA	NA	NA	NA
pH_7.45_DO_3.0	1	NA	2016-06-15	13:44:06	7.9803	12.1538	4.03723	NA	NA	NA	NA	NA
pH_7.45_DO_3.0	1	NA	2016-06-15	13:54:06	7.9853	12.2387	3.97536	NA	NA	NA	NA	NA
pH_7.45_DO_3.0	1	NA	2016-06-15	14:04:06	8.00226	12.2577	3.95597	NA	NA	NA	NA	NA
pH_7.45_DO_3.0	1	NA	2016-06-15	14:14:06	8.01097	12.222	3.98769	NA	NA	NA	NA	NA
pH_7.45_DO_3.0	1	NA	2016-06-15	14:24:06	7.99956	12.3112	3.99217	NA	NA	NA	NA	NA
pH_7.45_DO_3.0	1	NA	2016-06-15	14:34:06	8.01763	12.1951	3.9338	NA	NA	NA	NA	NA
pH_7.45_DO_3.0	1	NA	2016-06-15	14:44:06	7.98143	12.2606	3.96255	NA	NA	NA	NA	NA
pH_7.45_DO_3.0	1	NA	2016-06-15	14:54:06	7.99566	12.2312	3.99832	NA	NA	NA	NA	NA
pH_7.45_DO_3.0	1	NA	2016-06-15	15:04:06	8.00708	12.2443	4.00127	NA	NA	NA	NA	NA
pH_7.45_DO_3.0	1	NA	2016-06-15	15:14:06	8.00306	12.1672	4.00221	NA	NA	NA	NA	NA
pH_7.45_DO_3.0	1	NA	2016-06-15	15:24:06	7.99629	12.3382	4.00433	NA	NA	NA	NA	NA
pH_7.45_DO_3.0	1	NA	2016-06-15	15:34:06	8.01571	12.2093	3.9939	NA	NA	NA	NA	NA
pH_7.45_DO_3.0	1	NA	2016-06-15	15:44:06	7.99689	12.336	4.01356	NA	NA	NA	NA	NA
pH_7.45_DO_3.0	1	NA	2016-06-15	15:54:06	8.01126	12.2023	4.03144	NA	NA	NA	NA	NA
pH_7.45_DO_3.0	1	NA	2016-06-15	16:04:06	7.99168	12.2331	4.04961	NA	NA	NA	NA	NA
pH_7.45_DO_3.0	1	NA	2016-06-15	16:14:06	7.99307	12.2303	4.18814	NA	NA	NA	NA	NA
pH_7.45_DO_3.0	1	NA	2016-06-15	16:24:06	8.0067	12.3499	4.17549	NA	NA	NA	NA	NA
pH_7.45_DO_3.0	1	NA	2016-06-15	16:34:06	8.01194	12.2226	4.21792	NA	NA	NA	NA	NA
pH_7.45_DO_3.0	1	NA	2016-06-15	16:44:06	7.98806	12.274	4.27214	NA	NA	NA	NA	NA
pH_7.45_DO_3.0	1	NA	2016-06-15	16:54:06	8.00523	12.2241	4.26621	NA	NA	NA	NA	NA
pH_7.45_DO_3.0	1	NA	2016-06-15	17:04:06	8.01541	12.3207	4.33284	NA	NA	NA	NA	NA
pH_7.45_DO_3.0	1	NA	2016-06-15	17:14:06	7.99551	12.2543	4.35035	NA	NA	NA	NA	NA
pH_7.45_DO_3.0	1	NA	2016-06-15	17:24:06	8.0051	12.265	4.40502	NA	NA	NA	NA	NA
pH_7.45_DO_3.0	1	NA	2016-06-15	17:34:06	8.01026	12.2204	4.3585	NA	NA	NA	NA	NA
pH_7.45_DO_3.0	1	NA	2016-06-15	17:44:06	7.99787	12.2436	4.3832	NA	NA	NA	NA	NA
pH_7.45_DO_3.0	1	NA	2016-06-15	17:54:06	8.01599	12.2505	4.2489	NA	NA	NA	NA	NA
pH_7.45_DO_3.0	1	NA	2016-06-15	18:04:06	7.99426	12.2371	4.35844	NA	NA	NA	NA	NA
pH_7.45_DO_3.0	1	NA	2016-06-15	18:14:06	8.00791	12.3033	4.14685	NA	NA	NA	NA	NA
pH_7.45_DO_3.0	1	NA	2016-06-15	18:24:06	8.01126	12.2496	4.08955	NA	NA	NA	NA	NA
pH_7.45_DO_3.0	1	NA	2016-06-15	18:34:06	8.01323	12.2581	3.95341	NA	NA	NA	NA	NA
pH_7.45_DO_3.0	1	NA	2016-06-15	18:44:06	7.9972	12.1989	4.15345	NA	NA	NA	NA	NA
pH_7.45_DO_3.0	1	NA	2016-06-15	18:54:06	7.99524	12.3372	4.04255	NA	NA	NA	NA	NA
pH_7.45_DO_3.0	1	NA	2016-06-15	19:04:06	8.01833	12.2441	3.959	NA	NA	NA	NA	NA
pH_7.45_DO_3.0	1	NA	2016-06-15	19:14:06	7.98529	12.2359	3.89766	NA	NA	NA	NA	NA
pH_7.45_DO_3.0	1	NA	2016-06-15	19:24:06	8.00199	12.1996	4.08655	NA	NA	NA	NA	NA
pH_7.45_DO_3.0	1	NA	2016-06-15	19:34:06	8.01639	12.2725	4.00609	NA	NA	NA	NA	NA
pH_7.45_DO_3.0	1	NA	2016-06-15	19:44:06	7.9976	12.1985	3.95227	NA	NA	NA	NA	NA
pH_7.45_DO_3.0	1	NA	2016-06-15	19:54:06	8.00547	12.2741	3.93988	NA	NA	NA	NA	NA
pH_7.45_DO_3.0	1	NA	2016-06-15	20:04:06	8.01557	12.1904	3.89237	NA	NA	NA	NA	NA
pH_7.45_DO_3.0	1	NA	2016-06-15	20:14:06	7.98345	12.1777	4.1239	NA	NA	NA	NA	NA
pH_7.45_DO_3.0	1	NA	2016-06-15	20:24:06	8.00136	12.3025	3.99275	NA	NA	NA	NA	NA
pH_7.45_DO_3.0	1	NA	2016-06-15	20:34:06	8.01644	12.2247	3.97118	NA	NA	NA	NA	NA
pH_7.45_DO_3.0	1	NA	2016-06-15	20:44:06	7.98819	12.2321	3.86924	NA	NA	NA	NA	NA
pH_7.45_DO_3.0	1	NA	2016-06-15	20:54:06	8.00234	12.2336	4.11599	NA	NA	NA	NA	NA
pH_7.45_DO_3.0	1	NA	2016-06-15	21:04:06	8.01369	12.2151	3.97066	NA	NA	NA	NA	NA
pH_7.45_DO_3.0	1	NA	2016-06-15	21:14:06	7.97935	12.2932	3.99219	NA	NA	NA	NA	NA
pH_7.45_DO_3.0	1	NA	2016-06-15	21:24:06	8.00387	12.2681	3.96896	NA	NA	NA	NA	NA
pH_7.45_DO_3.0	1	NA	2016-06-15	21:34:06	8.00203	12.1256	4.09588	NA	NA	NA	NA	NA
pH_7.45_DO_3.0	1	NA	2016-06-15	21:44:06	7.9884	12.2671	4.00407	NA	NA	NA	NA	NA
pH_7.45_DO_3.0	1	NA	2016-06-15	21:54:06	8.00932	12.227	3.92827	NA	NA	NA	NA	NA
pH_7.45_DO_3.0	1	NA	2016-06-15	22:04:06	8.01111	12.228	3.93512	NA	NA	NA	NA	NA
pH_7.45_DO_3.0	1	NA	2016-06-15	22:14:06	8.0173	12.2162	3.92392	NA	NA	NA	NA	NA
pH_7.45_DO_3.0	1	NA	2016-06-15	22:24:06	7.99522	12.1938	4.00957	NA	NA	NA	NA	NA
pH_7.45_DO_3.0	1	NA	2016-06-15	22:34:06	8.00661	12.2289	3.93632	NA	NA	NA	NA	NA
pH_7.45_DO_3.0	1	NA	2016-06-15	22:44:06	8.00799	12.2205	3.95942	NA	NA	NA	NA	NA
pH_7.45_DO_3.0	1	NA	2016-06-15	22:54:06	8.01243	12.3019	3.88505	NA	NA	NA	NA	NA
pH_7.45_DO_3.0	1	NA	2016-06-15	23:04:06	7.99614	12.2424	4.08317	NA	NA	NA	NA	NA
pH_7.45_DO_3.0	1	NA	2016-06-15	23:14:06	8.01104	12.2276	3.96053	NA	NA	NA	NA	NA
pH_7.45_DO_3.0	1	NA	2016-06-15	23:24:06	7.99713	12.157	3.9728	NA	NA	NA	NA	NA
pH_7.45_DO_3.0	1	NA	2016-06-15	23:34:06	7.99081	12.3112	3.8769	NA	NA	NA	NA	NA
pH_7.45_DO_3.0	1	NA	2016-06-15	23:44:06	8.00885	12.2539	4.13129	NA	NA	NA	NA	NA
pH_7.45_DO_3.0	1	NA	2016-06-15	23:54:06	8.01432	12.8817	3.99249	NA	NA	NA	NA	NA
pH_7.45_DO_3.0	1	NA	2016-06-16	00:04:06	8.0007	13.0123	3.97013	NA	NA	NA	NA	NA
pH_7.45_DO_3.0	1	NA	2016-06-16	00:14:06	8.01017	12.7413	3.92588	NA	NA	NA	NA	NA
pH_7.45_DO_3.0	1	NA	2016-06-16	00:24:06	8.0115	12.4581	4.06933	NA	NA	NA	NA	NA
pH_7.45_DO_3.0	1	NA	2016-06-16	00:34:06	8.00919	12.2634	4.058	NA	NA	NA	NA	NA
pH_7.45_DO_3.0	1	NA	2016-06-16	00:44:06	7.99251	12.2467	4.00198	NA	NA	NA	NA	NA
pH_7.45_DO_3.0	1	NA	2016-06-16	00:54:06	7.99871	12.4343	3.98842	NA	NA	NA	NA	NA
pH_7.45_DO_3.0	1	NA	2016-06-16	01:04:06	8.01197	12.4356	4.00673	NA	NA	NA	NA	NA
pH_7.45_DO_3.0	1	NA	2016-06-16	01:14:06	8.00478	12.3727	4.0501	NA	NA	NA	NA	NA
pH_7.45_DO_3.0	1	NA	2016-06-16	01:24:06	8.0115	12.2638	3.97941	NA	NA	NA	NA	NA
pH_7.45_DO_3.0	1	NA	2016-06-16	01:34:06	7.98766	12.2248	3.97153	NA	NA	NA	NA	NA
pH_7.45_DO_3.0	1	NA	2016-06-16	01:44:06	8.00366	12.4481	3.92366	NA	NA	NA	NA	NA
pH_7.45_DO_3.0	1	NA	2016-06-16	01:54:06	8.0056	11.575	4.10594	NA	NA	NA	NA	NA
pH_7.45_DO_3.0	1	NA	2016-06-16	02:04:06	7.96751	12.5047	3.9589	NA	NA	NA	NA	NA
pH_7.45_DO_3.0	1	NA	2016-06-16	02:14:06	7.98814	13.3435	3.90917	NA	NA	NA	NA	NA
pH_7.45_DO_3.0	1	NA	2016-06-16	02:24:06	8.01582	13.2729	3.85785	NA	NA	NA	NA	NA
pH_7.45_DO_3.0	1	NA	2016-06-16	02:34:06	7.9966	13.0172	4.03195	NA	NA	NA	NA	NA
pH_7.45_DO_3.0	1	NA	2016-06-16	02:44:06	8.00915	12.8682	3.9629	NA	NA	NA	NA	NA
pH_7.45_DO_3.0	1	NA	2016-06-16	02:54:06	8.0018	12.631	3.94884	NA	NA	NA	NA	NA
pH_7.45_DO_3.0	1	NA	2016-06-16	03:04:06	8.00281	12.5252	3.96993	NA	NA	NA	NA	NA
pH_7.45_DO_3.0	1	NA	2016-06-16	03:14:06	8.00319	12.2593	3.98175	NA	NA	NA	NA	NA
pH_7.45_DO_3.0	1	NA	2016-06-16	03:24:06	7.98219	12.3643	4.08994	NA	NA	NA	NA	NA
pH_7.45_DO_3.0	1	NA	2016-06-16	03:34:06	8.00112	12.2781	4.00945	NA	NA	NA	NA	NA
pH_7.45_DO_3.0	1	NA	2016-06-16	03:44:06	8.01242	12.4905	3.99681	NA	NA	NA	NA	NA
pH_7.45_DO_3.0	1	NA	2016-06-16	03:54:06	8.01585	12.3669	3.89348	NA	NA	NA	NA	NA
pH_7.45_DO_3.0	1	NA	2016-06-16	04:04:06	7.99484	12.3766	4.124	NA	NA	NA	NA	NA
pH_7.45_DO_3.0	1	NA	2016-06-16	04:14:06	8.00292	12.3709	3.98951	NA	NA	NA	NA	NA
pH_7.45_DO_3.0	1	NA	2016-06-16	04:24:06	8.0117	12.289	3.97337	NA	NA	NA	NA	NA
pH_7.45_DO_3.0	1	NA	2016-06-16	04:34:06	7.99623	12.4075	3.99886	NA	NA	NA	NA	NA
pH_7.45_DO_3.0	1	NA	2016-06-16	04:44:06	8.01696	12.4767	3.92249	NA	NA	NA	NA	NA
pH_7.45_DO_3.0	1	NA	2016-06-16	04:54:06	7.99774	12.287	4.1215	NA	NA	NA	NA	NA
pH_7.45_DO_3.0	1	NA	2016-06-16	05:04:06	8.0099	12.192	3.98624	NA	NA	NA	NA	NA
pH_7.45_DO_3.0	1	NA	2016-06-16	05:14:06	7.98701	12.2956	3.97497	NA	NA	NA	NA	NA
pH_7.45_DO_3.0	1	NA	2016-06-16	05:24:06	7.99543	12.3921	3.94477	NA	NA	NA	NA	NA
pH_7.45_DO_3.0	1	NA	2016-06-16	05:34:06	8.01171	12.2765	3.98931	NA	NA	NA	NA	NA
pH_7.45_DO_3.0	1	NA	2016-06-16	05:44:06	7.99594	12.3788	4.06204	NA	NA	NA	NA	NA
pH_7.45_DO_3.0	1	NA	2016-06-16	05:54:06	8.01325	12.3669	4.0116	NA	NA	NA	NA	NA
pH_7.45_DO_3.0	1	NA	2016-06-16	06:04:06	8.007	12.2946	3.9548	NA	NA	NA	NA	NA
pH_7.45_DO_3.0	1	NA	2016-06-16	06:14:06	7.99581	11.8473	3.89488	NA	NA	NA	NA	NA
pH_7.45_DO_3.0	1	NA	2016-06-16	06:24:06	7.97456	12.1471	4.16891	NA	NA	NA	NA	NA
pH_7.45_DO_3.0	1	NA	2016-06-16	06:34:06	7.99748	12.5171	3.99844	NA	NA	NA	NA	NA
pH_7.45_DO_3.0	1	NA	2016-06-16	06:44:06	8.01951	12.987	3.94246	NA	NA	NA	NA	NA
pH_7.45_DO_3.0	1	NA	2016-06-16	06:54:06	7.99872	12.809	3.92455	NA	NA	NA	NA	NA
pH_7.45_DO_3.0	1	NA	2016-06-16	07:04:06	8.01781	12.6127	4.03049	NA	NA	NA	NA	NA
pH_7.45_DO_3.0	1	NA	2016-06-16	07:14:06	8.00318	12.4408	4.11703	NA	NA	NA	NA	NA
pH_7.45_DO_3.0	1	NA	2016-06-16	07:24:06	8.00771	12.2895	4.06452	NA	NA	NA	NA	NA
pH_7.45_DO_3.0	1	NA	2016-06-16	07:34:06	7.99909	12.219	4.01766	NA	NA	NA	NA	NA
pH_7.45_DO_3.0	1	NA	2016-06-16	07:44:06	8.00819	12.1834	4.03416	NA	NA	NA	NA	NA
pH_7.45_DO_3.0	1	NA	2016-06-16	07:54:06	8.00954	12.3604	4.16955	NA	NA	NA	NA	NA
pH_7.45_DO_3.0	1	NA	2016-06-16	08:04:06	8.00195	12.4859	4.01686	NA	NA	NA	NA	NA
pH_7.45_DO_3.0	1	NA	2016-06-16	08:14:06	7.99837	12.2832	3.96769	NA	NA	NA	NA	NA
pH_7.45_DO_3.0	1	NA	2016-06-16	08:24:06	8.00372	12.3147	3.87376	NA	NA	NA	NA	NA
pH_7.45_DO_3.0	1	NA	2016-06-16	08:34:06	8.00516	12.4134	4.15429	NA	NA	NA	NA	NA
pH_7.45_DO_3.0	1	NA	2016-06-16	08:44:06	8.01117	12.3645	3.98459	NA	NA	NA	NA	NA
pH_7.45_DO_3.0	1	NA	2016-06-16	08:54:06	8.00287	12.3399	3.91994	NA	NA	NA	NA	NA
pH_7.45_DO_3.0	1	NA	2016-06-16	09:04:06	8.00032	12.317	3.95067	NA	NA	NA	NA	NA
pH_7.45_DO_3.0	1	NA	2016-06-16	09:14:06	7.9994	12.2479	3.96816	NA	NA	NA	NA	NA
pH_7.45_DO_3.0	1	NA	2016-06-16	09:24:06	7.97943	12.0925	4.2127	NA	NA	NA	NA	NA
pH_7.45_DO_3.0	1	NA	2016-06-16	09:34:06	7.96125	12.068	4.09079	NA	NA	NA	NA	NA
pH_7.45_DO_3.0	1	NA	2016-06-16	09:44:06	7.95743	12.3266	4.02724	NA	NA	NA	NA	NA
pH_7.45_DO_3.0	1	NA	2016-06-16	09:54:06	7.9756	12.412	3.92765	NA	NA	NA	NA	NA
pH_7.45_DO_3.0	1	NA	2016-06-16	10:04:06	7.985	12.2375	3.83997	NA	NA	NA	NA	NA
pH_7.45_DO_3.0	1	NA	2016-06-16	10:14:06	7.98616	12.2536	3.75359	NA	NA	NA	NA	NA
pH_7.45_DO_3.0	1	NA	2016-06-16	10:24:06	7.98594	12.2747	3.76731	NA	NA	NA	NA	NA
pH_7.45_DO_3.0	1	NA	2016-06-16	10:34:06	7.99317	12.4955	3.78642	NA	NA	NA	NA	NA
pH_7.45_DO_3.0	1	NA	2016-06-16	10:44:06	7.99968	12.6791	3.76564	NA	NA	NA	NA	NA
pH_7.45_DO_3.0	1	NA	2016-06-16	10:54:06	8.00715	12.6444	3.75815	NA	NA	NA	NA	NA
pH_7.45_DO_3.0	1	NA	2016-06-16	11:04:06	8.0085	12.4576	3.82683	NA	NA	NA	NA	NA
pH_7.45_DO_3.0	1	NA	2016-06-16	11:14:06	8.00072	12.3247	3.86539	NA	NA	NA	NA	NA
pH_7.45_DO_3.0	1	NA	2016-06-16	11:24:12	7.98869	12.291	3.93724	NA	NA	NA	NA	NA
pH_7.45_DO_3.0	1	NA	2016-06-16	11:34:12	7.98321	12.4134	3.96572	NA	NA	NA	NA	NA
pH_7.45_DO_3.0	1	NA	2016-06-16	11:44:12	7.98577	12.4704	4.00326	NA	NA	NA	NA	NA
pH_7.45_DO_3.0	1	NA	2016-06-16	11:54:12	7.98631	12.4062	4.00243	NA	NA	NA	NA	NA
pH_7.45_DO_3.0	1	NA	2016-06-16	12:04:12	7.98732	12.3062	3.99478	NA	NA	NA	NA	NA
pH_7.45_DO_3.0	1	NA	2016-06-16	12:14:12	7.98015	12.2678	4.00804	NA	NA	NA	NA	NA
pH_7.45_DO_3.0	1	NA	2016-06-16	12:24:12	7.96725	12.2945	4.02485	NA	NA	NA	NA	NA
pH_7.45_DO_3.0	1	NA	2016-06-16	12:34:12	7.95328	12.0314	4.03144	NA	NA	NA	NA	NA
pH_7.45_DO_3.0	1	NA	2016-06-16	12:44:12	7.93106	12.1321	3.98478	NA	NA	NA	NA	NA
pH_7.45_DO_3.0	1	NA	2016-06-16	12:54:12	7.92758	12.3855	3.96275	NA	NA	NA	NA	NA
pH_7.45_DO_3.0	1	NA	2016-06-16	13:04:12	7.93542	12.4186	4.01692	NA	NA	NA	NA	NA
pH_7.45_DO_3.0	1	NA	2016-06-16	13:14:12	7.94335	12.373	4.00855	NA	NA	NA	NA	NA
pH_7.45_DO_3.0	1	NA	2016-06-16	13:24:12	7.94622	12.2762	3.98049	NA	NA	NA	NA	NA
pH_7.45_DO_3.0	1	NA	2016-06-16	13:34:12	7.94711	12.3961	3.962	NA	NA	NA	NA	NA
pH_7.45_DO_3.0	1	NA	2016-06-16	13:44:12	7.94444	12.2308	3.97311	NA	NA	NA	NA	NA
pH_7.45_DO_3.0	1	NA	2016-06-16	13:54:12	7.92567	12.2666	4.01118	NA	NA	NA	NA	NA
pH_7.45_DO_3.0	1	NA	2016-06-16	14:04:12	7.92163	12.3928	4.01336	NA	NA	NA	NA	NA
pH_7.45_DO_3.0	1	NA	2016-06-16	14:14:12	7.9295	12.3317	4.02273	NA	NA	NA	NA	NA
pH_7.45_DO_3.0	1	NA	2016-06-16	14:24:12	7.93619	12.207	4.00968	NA	NA	NA	NA	NA
pH_7.45_DO_3.0	1	NA	2016-06-16	14:34:12	7.92912	12.2974	4.02008	NA	NA	NA	NA	NA
pH_7.45_DO_3.0	1	NA	2016-06-16	14:44:12	7.94256	12.2648	4.00895	NA	NA	NA	NA	NA
pH_7.45_DO_3.0	1	NA	2016-06-16	14:54:12	7.95251	12.273	3.99706	NA	NA	NA	NA	NA
pH_7.45_DO_3.0	1	NA	2016-06-16	15:04:12	7.95268	12.2661	4.00106	NA	NA	NA	NA	NA
pH_7.45_DO_3.0	1	NA	2016-06-16	15:14:12	7.95297	12.3108	3.99879	NA	NA	NA	NA	NA
pH_7.45_DO_3.0	1	NA	2016-06-16	15:24:12	7.95412	12.1744	4.0337	NA	NA	NA	NA	NA
pH_7.45_DO_3.0	1	NA	2016-06-16	15:34:12	7.94766	12.2839	4.03394	NA	NA	NA	NA	NA
pH_7.45_DO_3.0	1	NA	2016-06-16	15:44:12	7.95791	12.2331	4.02877	NA	NA	NA	NA	NA
pH_7.45_DO_3.0	1	NA	2016-06-16	15:54:12	7.95952	12.2713	4.02591	NA	NA	NA	NA	NA
pH_7.45_DO_3.0	1	NA	2016-06-16	16:04:12	7.96436	12.2519	4.02197	NA	NA	NA	NA	NA
pH_7.45_DO_3.0	1	NA	2016-06-16	16:14:12	7.97072	12.2042	4.01033	NA	NA	NA	NA	NA
pH_7.45_DO_3.0	1	NA	2016-06-16	16:24:12	7.96462	12.2812	4.02324	NA	NA	NA	NA	NA
pH_7.45_DO_3.0	1	NA	2016-06-16	16:34:12	7.96729	12.2722	3.97257	NA	NA	NA	NA	NA
pH_7.45_DO_3.0	1	NA	2016-06-16	16:44:12	7.97712	12.2146	3.94043	NA	NA	NA	NA	NA
pH_7.45_DO_3.0	1	NA	2016-06-16	16:54:12	7.96939	12.3108	3.97148	NA	NA	NA	NA	NA
pH_7.45_DO_3.0	1	NA	2016-06-16	17:04:12	7.97115	12.2934	3.99018	NA	NA	NA	NA	NA
pH_7.45_DO_3.0	1	NA	2016-06-16	17:14:12	7.97497	12.2095	4.02069	NA	NA	NA	NA	NA
pH_7.45_DO_3.0	1	NA	2016-06-16	17:24:12	7.96304	12.29	4.00549	NA	NA	NA	NA	NA
pH_7.45_DO_3.0	1	NA	2016-06-16	17:34:12	7.96292	12.3259	3.9765	NA	NA	NA	NA	NA
pH_7.45_DO_3.0	1	NA	2016-06-16	17:44:12	7.97352	12.2013	3.97195	NA	NA	NA	NA	NA
pH_7.45_DO_3.0	1	NA	2016-06-16	17:54:12	7.96678	12.2557	3.95513	NA	NA	NA	NA	NA
pH_7.45_DO_3.0	1	NA	2016-06-16	18:04:12	7.96953	12.199	3.9546	NA	NA	NA	NA	NA
pH_7.45_DO_3.0	1	NA	2016-06-16	18:14:12	7.9692	12.245	3.89014	NA	NA	NA	NA	NA
pH_7.45_DO_3.0	1	NA	2016-06-16	18:24:12	7.96993	12.206	3.94885	NA	NA	NA	NA	NA
pH_7.45_DO_3.0	1	NA	2016-06-16	18:34:12	7.96853	12.2287	3.92994	NA	NA	NA	NA	NA
pH_7.45_DO_3.0	1	NA	2016-06-16	18:44:12	7.96848	12.2634	3.94507	NA	NA	NA	NA	NA
pH_7.45_DO_3.0	1	NA	2016-06-16	18:54:12	7.97255	12.183	3.96254	NA	NA	NA	NA	NA
pH_7.45_DO_3.0	1	NA	2016-06-16	19:04:12	7.96574	12.2755	3.97881	NA	NA	NA	NA	NA
pH_7.45_DO_3.0	1	NA	2016-06-16	19:14:12	7.97187	12.2246	4.02508	NA	NA	NA	NA	NA
pH_7.45_DO_3.0	1	NA	2016-06-16	19:24:12	7.97409	12.2279	4.0154	NA	NA	NA	NA	NA
pH_7.45_DO_3.0	1	NA	2016-06-16	19:34:12	7.97259	12.2552	3.99677	NA	NA	NA	NA	NA
pH_7.45_DO_3.0	1	NA	2016-06-16	19:44:12	7.98094	12.2199	3.98041	NA	NA	NA	NA	NA
pH_7.45_DO_3.0	1	NA	2016-06-16	19:54:12	7.98294	12.2574	4.02913	NA	NA	NA	NA	NA
pH_7.45_DO_3.0	1	NA	2016-06-16	20:04:12	7.99047	12.2554	3.99723	NA	NA	NA	NA	NA
pH_7.45_DO_3.0	1	NA	2016-06-16	20:14:12	7.99836	12.1897	4.00565	NA	NA	NA	NA	NA
pH_7.45_DO_3.0	1	NA	2016-06-16	20:24:12	8.00094	12.2728	3.97913	NA	NA	NA	NA	NA
pH_7.45_DO_3.0	1	NA	2016-06-16	20:34:12	8.00896	12.2408	3.99364	NA	NA	NA	NA	NA
pH_7.45_DO_3.0	1	NA	2016-06-16	20:44:12	8.00712	12.275	4.01797	NA	NA	NA	NA	NA
pH_7.45_DO_3.0	1	NA	2016-06-16	20:54:12	8.00767	12.2063	4.00546	NA	NA	NA	NA	NA
pH_7.45_DO_3.0	1	NA	2016-06-16	21:04:12	7.99068	12.2323	3.98838	NA	NA	NA	NA	NA
pH_7.45_DO_3.0	1	NA	2016-06-16	21:14:12	7.99632	12.267	3.97208	NA	NA	NA	NA	NA
pH_7.45_DO_3.0	1	NA	2016-06-16	21:24:12	8.00966	12.2358	3.98257	NA	NA	NA	NA	NA
pH_7.45_DO_3.0	1	NA	2016-06-16	21:34:12	7.99807	12.2751	3.99428	NA	NA	NA	NA	NA
pH_7.45_DO_3.0	1	NA	2016-06-16	21:44:12	8.00082	12.2188	4.01355	NA	NA	NA	NA	NA
pH_7.45_DO_3.0	1	NA	2016-06-16	21:54:12	7.99943	12.209	4.00875	NA	NA	NA	NA	NA
pH_7.45_DO_3.0	1	NA	2016-06-16	22:04:12	8.0033	12.2163	4.01516	NA	NA	NA	NA	NA
pH_7.45_DO_3.0	1	NA	2016-06-16	22:14:12	8.00448	12.2594	4.01949	NA	NA	NA	NA	NA
pH_7.45_DO_3.0	1	NA	2016-06-16	22:24:12	8.0025	12.2384	4.01853	NA	NA	NA	NA	NA
pH_7.45_DO_3.0	1	NA	2016-06-16	22:34:12	8.00443	12.2183	3.95755	NA	NA	NA	NA	NA
pH_7.45_DO_3.0	1	NA	2016-06-16	22:44:12	7.99869	12.2489	3.94966	NA	NA	NA	NA	NA
pH_7.45_DO_3.0	1	NA	2016-06-16	22:54:12	7.99141	12.2267	4.00807	NA	NA	NA	NA	NA
pH_7.45_DO_3.0	1	NA	2016-06-16	23:04:12	7.98942	12.2124	4.04542	NA	NA	NA	NA	NA
pH_7.45_DO_3.0	1	NA	2016-06-16	23:14:12	7.98024	12.2337	4.03332	NA	NA	NA	NA	NA
pH_7.45_DO_3.0	1	NA	2016-06-16	23:24:12	7.98136	12.1592	4.0243	NA	NA	NA	NA	NA
pH_7.45_DO_3.0	1	NA	2016-06-16	23:34:12	7.96471	12.2504	3.99994	NA	NA	NA	NA	NA
pH_7.45_DO_3.0	1	NA	2016-06-16	23:44:12	7.9685	12.2012	3.97447	NA	NA	NA	NA	NA
pH_7.45_DO_3.0	1	NA	2016-06-16	23:54:12	7.95812	12.2399	4.02222	NA	NA	NA	NA	NA
pH_7.45_DO_3.0	1	A3	2016-06-17	NA	NA	NA	NA	7.88194	NA	29.25	NA	NA
pH_7.45_DO_3.0	1	C2	2016-06-17	NA	NA	NA	NA	7.87188	NA	29.25	NA	NA
pH_7.45_DO_3.0	1	NA	2016-06-17	00:04:12	7.95683	12.1911	3.98956	NA	NA	NA	NA	NA
pH_7.45_DO_3.0	1	NA	2016-06-17	00:14:12	7.9511	12.2544	3.98568	NA	NA	NA	NA	NA
pH_7.45_DO_3.0	1	NA	2016-06-17	00:24:12	7.95237	12.1597	3.93385	NA	NA	NA	NA	NA
pH_7.45_DO_3.0	1	NA	2016-06-17	00:34:12	7.94172	12.2397	3.94009	NA	NA	NA	NA	NA
pH_7.45_DO_3.0	1	NA	2016-06-17	00:44:12	7.94203	12.1699	3.9913	NA	NA	NA	NA	NA
pH_7.45_DO_3.0	1	NA	2016-06-17	00:54:12	7.93943	12.1915	3.94302	NA	NA	NA	NA	NA
pH_7.45_DO_3.0	1	NA	2016-06-17	01:04:12	7.93178	12.231	3.97905	NA	NA	NA	NA	NA
pH_7.45_DO_3.0	1	NA	2016-06-17	01:14:12	7.93622	12.1956	3.93919	NA	NA	NA	NA	NA
pH_7.45_DO_3.0	1	NA	2016-06-17	01:24:12	7.93489	12.1827	3.97976	NA	NA	NA	NA	NA
pH_7.45_DO_3.0	1	NA	2016-06-17	01:34:12	7.92857	12.2209	3.99167	NA	NA	NA	NA	NA
pH_7.45_DO_3.0	1	NA	2016-06-17	01:44:12	7.92409	12.2135	3.98483	NA	NA	NA	NA	NA
pH_7.45_DO_3.0	1	NA	2016-06-17	01:54:12	7.92371	12.1925	4.02044	NA	NA	NA	NA	NA
pH_7.45_DO_3.0	1	NA	2016-06-17	02:04:12	7.91869	12.1915	4.11514	NA	NA	NA	NA	NA
pH_7.45_DO_3.0	1	NA	2016-06-17	02:14:12	7.9141	12.2197	4.17297	NA	NA	NA	NA	NA
pH_7.45_DO_3.0	1	NA	2016-06-17	02:24:12	7.91046	12.2019	4.17118	NA	NA	NA	NA	NA
pH_7.45_DO_3.0	1	NA	2016-06-17	02:34:12	7.91415	12.1956	4.12625	NA	NA	NA	NA	NA
pH_7.45_DO_3.0	1	NA	2016-06-17	02:44:12	7.91238	12.2121	4.04072	NA	NA	NA	NA	NA
pH_7.45_DO_3.0	1	NA	2016-06-17	02:54:12	7.91258	12.2182	3.96966	NA	NA	NA	NA	NA
pH_7.45_DO_3.0	1	NA	2016-06-17	03:04:12	7.9156	12.1944	3.94193	NA	NA	NA	NA	NA
pH_7.45_DO_3.0	1	NA	2016-06-17	03:14:12	7.92181	12.2074	3.9567	NA	NA	NA	NA	NA
pH_7.45_DO_3.0	1	NA	2016-06-17	03:24:12	7.92646	12.2134	3.954	NA	NA	NA	NA	NA
pH_7.45_DO_3.0	1	NA	2016-06-17	03:34:12	7.93303	12.1816	3.95382	NA	NA	NA	NA	NA
pH_7.45_DO_3.0	1	NA	2016-06-17	03:44:12	7.93596	12.2289	3.97629	NA	NA	NA	NA	NA
pH_7.45_DO_3.0	1	NA	2016-06-17	03:54:12	7.9445	12.1589	3.95767	NA	NA	NA	NA	NA
pH_7.45_DO_3.0	1	NA	2016-06-17	04:04:12	7.93968	12.2527	3.96652	NA	NA	NA	NA	NA
pH_7.45_DO_3.0	1	NA	2016-06-17	04:14:12	7.95079	12.2125	3.96877	NA	NA	NA	NA	NA
pH_7.45_DO_3.0	1	NA	2016-06-17	04:24:12	7.95346	12.2018	3.98914	NA	NA	NA	NA	NA
pH_7.45_DO_3.0	1	NA	2016-06-17	04:34:12	7.94962	12.2308	4.06726	NA	NA	NA	NA	NA
pH_7.45_DO_3.0	1	NA	2016-06-17	04:44:12	7.95842	12.1664	4.05036	NA	NA	NA	NA	NA
pH_7.45_DO_3.0	1	NA	2016-06-17	04:54:12	7.95408	12.2703	3.98493	NA	NA	NA	NA	NA
pH_7.45_DO_3.0	1	NA	2016-06-17	05:04:12	7.96476	12.191	4.01245	NA	NA	NA	NA	NA
pH_7.45_DO_3.0	1	NA	2016-06-17	05:14:12	7.96416	12.1903	3.9991	NA	NA	NA	NA	NA
pH_7.45_DO_3.0	1	NA	2016-06-17	05:24:12	7.96133	12.2352	3.98375	NA	NA	NA	NA	NA
pH_7.45_DO_3.0	1	NA	2016-06-17	05:34:12	7.96992	12.1887	3.97326	NA	NA	NA	NA	NA
pH_7.45_DO_3.0	1	NA	2016-06-17	05:44:12	7.96903	12.2384	3.979	NA	NA	NA	NA	NA
pH_7.45_DO_3.0	1	NA	2016-06-17	05:54:12	7.97361	12.1815	3.96901	NA	NA	NA	NA	NA
pH_7.45_DO_3.0	1	NA	2016-06-17	06:04:12	7.97446	12.2022	3.97497	NA	NA	NA	NA	NA
pH_7.45_DO_3.0	1	NA	2016-06-17	06:14:12	7.97191	12.2481	3.97286	NA	NA	NA	NA	NA
pH_7.45_DO_3.0	1	NA	2016-06-17	06:24:12	7.97994	12.1927	4.02913	NA	NA	NA	NA	NA
pH_7.45_DO_3.0	1	NA	2016-06-17	06:34:12	7.97692	12.2484	4.03442	NA	NA	NA	NA	NA
pH_7.45_DO_3.0	1	NA	2016-06-17	06:44:12	7.98255	12.1964	4.00128	NA	NA	NA	NA	NA
pH_7.45_DO_3.0	1	NA	2016-06-17	06:54:12	7.98491	12.2126	4.01197	NA	NA	NA	NA	NA
pH_7.45_DO_3.0	1	NA	2016-06-17	07:04:12	7.9853	12.2275	4.02828	NA	NA	NA	NA	NA
pH_7.45_DO_3.0	1	NA	2016-06-17	07:14:12	7.98902	12.2551	4.0072	NA	NA	NA	NA	NA
pH_7.45_DO_3.0	1	NA	2016-06-17	07:24:12	7.99089	12.2276	4.02687	NA	NA	NA	NA	NA
pH_7.45_DO_3.0	1	NA	2016-06-17	07:34:12	7.99901	12.1725	4.00429	NA	NA	NA	NA	NA
pH_7.45_DO_3.0	1	NA	2016-06-17	07:44:12	7.99418	12.235	3.99766	NA	NA	NA	NA	NA
pH_7.45_DO_3.0	1	NA	2016-06-17	07:54:12	7.99461	12.2399	3.97828	NA	NA	NA	NA	NA
pH_7.45_DO_3.0	1	NA	2016-06-17	08:04:12	7.9981	12.2268	3.9943	NA	NA	NA	NA	NA
pH_7.45_DO_3.0	1	NA	2016-06-17	08:14:12	7.99795	12.285	4.02237	NA	NA	NA	NA	NA
pH_7.45_DO_3.0	1	NA	2016-06-17	08:24:12	8.0061	12.203	4.03484	NA	NA	NA	NA	NA
pH_7.45_DO_3.0	1	NA	2016-06-17	08:34:12	7.99716	12.2729	4.03942	NA	NA	NA	NA	NA
pH_7.45_DO_3.0	1	NA	2016-06-17	08:44:12	8.00453	12.1983	3.9735	NA	NA	NA	NA	NA
pH_7.45_DO_3.0	1	NA	2016-06-17	08:54:12	8.00074	12.2442	3.97189	NA	NA	NA	NA	NA
pH_7.45_DO_3.0	1	NA	2016-06-17	09:04:12	8.00401	12.2276	3.93663	NA	NA	NA	NA	NA
pH_7.45_DO_3.0	1	NA	2016-06-17	09:14:12	8.001	12.2725	3.98031	NA	NA	NA	NA	NA
pH_7.45_DO_3.0	1	NA	2016-06-17	09:24:12	8.00235	12.2257	3.9559	NA	NA	NA	NA	NA
pH_7.45_DO_3.0	1	NA	2016-06-17	09:34:12	8.00091	12.2929	3.98847	NA	NA	NA	NA	NA
pH_7.45_DO_3.0	1	NA	2016-06-17	09:44:12	8.01024	12.2834	4.00646	NA	NA	NA	NA	NA
pH_7.45_DO_3.0	1	NA	2016-06-17	09:54:12	8.00773	12.2618	4.0076	NA	NA	NA	NA	NA
pH_7.45_DO_3.0	1	NA	2016-06-17	10:04:12	8.00198	12.2304	3.9927	NA	NA	NA	NA	NA
pH_7.45_DO_3.0	1	NA	2016-06-17	10:14:12	7.99929	12.4247	3.86608	NA	NA	NA	NA	NA
pH_7.45_DO_3.0	1	NA	2016-06-17	10:24:12	8.00596	12.4754	3.89889	NA	NA	NA	NA	NA
pH_7.45_DO_3.0	1	NA	2016-06-17	10:34:12	8.00949	12.7128	4.01265	NA	NA	NA	NA	NA
pH_7.45_DO_3.0	1	NA	2016-06-17	10:44:12	8.01117	12.5048	4.05093	NA	NA	NA	NA	NA
pH_7.45_DO_3.0	1	NA	2016-06-17	10:54:12	8.01168	12.2914	4.10546	NA	NA	NA	NA	NA
pH_7.45_DO_3.0	1	NA	2016-06-17	11:04:12	7.99606	12.3596	4.07932	NA	NA	NA	NA	NA
pH_7.45_DO_3.0	1	NA	2016-06-17	11:14:12	7.99447	12.4465	4.07764	NA	NA	NA	NA	NA
pH_7.45_DO_3.0	1	NA	2016-06-17	11:24:12	7.99164	12.1577	4.0921	NA	NA	NA	NA	NA
pH_7.45_DO_3.0	1	NA	2016-06-17	11:34:12	7.97078	11.8859	4.07386	NA	NA	NA	NA	NA
pH_7.45_DO_3.0	1	NA	2016-06-17	11:44:12	7.94294	12.657	4.01267	NA	NA	NA	NA	NA
pH_7.45_DO_3.0	1	NA	2016-06-17	11:54:12	7.94802	12.986	3.97	NA	NA	NA	NA	NA
pH_7.45_DO_3.0	1	NA	2016-06-17	12:04:12	7.95698	12.7554	3.94608	NA	NA	NA	NA	NA
pH_7.45_DO_3.0	1	NA	2016-06-17	12:14:12	7.9618	12.2164	3.99481	NA	NA	NA	NA	NA
pH_7.45_DO_3.0	1	NA	2016-06-17	12:24:12	7.94426	12.2389	4.11422	NA	NA	NA	NA	NA
pH_7.45_DO_3.0	1	NA	2016-06-17	12:34:12	7.93581	12.2897	4.03524	NA	NA	NA	NA	NA
pH_7.45_DO_3.0	1	NA	2016-06-17	12:44:12	7.93245	12.1986	4.02257	NA	NA	NA	NA	NA
pH_7.45_DO_3.0	1	NA	2016-06-17	12:54:12	7.92369	12.33	3.99302	NA	NA	NA	NA	NA
pH_7.45_DO_3.0	1	NA	2016-06-17	13:04:12	7.92959	12.3303	3.93224	NA	NA	NA	NA	NA
pH_7.45_DO_3.0	1	NA	2016-06-17	13:14:12	7.9311	12.2115	3.97639	NA	NA	NA	NA	NA
pH_7.45_DO_3.0	1	NA	2016-06-17	13:24:12	7.9228	12.3185	4.01455	NA	NA	NA	NA	NA
pH_7.45_DO_3.0	1	NA	2016-06-17	13:34:12	7.92342	12.1829	4.04786	NA	NA	NA	NA	NA
pH_7.45_DO_3.0	1	NA	2016-06-17	13:44:12	7.9119	12.2678	4.03111	NA	NA	NA	NA	NA
pH_7.45_DO_3.0	1	NA	2016-06-17	13:54:12	7.9148	12.232	4.04209	NA	NA	NA	NA	NA
pH_7.45_DO_3.0	1	NA	2016-06-17	14:04:12	7.91507	12.2584	4.01033	NA	NA	NA	NA	NA
pH_7.45_DO_3.0	1	NA	2016-06-17	14:14:12	7.91731	12.22	4.0083	NA	NA	NA	NA	NA
pH_7.45_DO_3.0	1	NA	2016-06-17	14:24:12	7.91363	12.3041	4.01028	NA	NA	NA	NA	NA
pH_7.45_DO_3.0	1	NA	2016-06-17	14:34:12	7.92049	12.2693	4.02359	NA	NA	NA	NA	NA
pH_7.45_DO_3.0	1	NA	2016-06-17	14:44:12	7.91696	12.1619	3.98642	NA	NA	NA	NA	NA
pH_7.45_DO_3.0	1	NA	2016-06-17	14:54:12	7.90695	12.3512	3.94744	NA	NA	NA	NA	NA
pH_7.45_DO_3.0	1	NA	2016-06-17	15:04:12	7.91199	12.3067	3.96003	NA	NA	NA	NA	NA
pH_7.45_DO_3.0	1	NA	2016-06-17	15:14:12	7.92093	12.2021	3.9774	NA	NA	NA	NA	NA
pH_7.45_DO_3.0	1	NA	2016-06-17	15:24:12	7.91363	12.2599	3.98638	NA	NA	NA	NA	NA
pH_7.45_DO_3.0	1	NA	2016-06-17	15:34:12	7.91811	12.2383	3.99967	NA	NA	NA	NA	NA
pH_7.45_DO_3.0	1	NA	2016-06-17	15:44:12	7.91725	12.2662	4.01	NA	NA	NA	NA	NA
pH_7.45_DO_3.0	1	NA	2016-06-17	15:54:12	7.9208	12.2991	4.01394	NA	NA	NA	NA	NA
pH_7.45_DO_3.0	1	NA	2016-06-17	16:04:12	7.93088	12.2118	4.02885	NA	NA	NA	NA	NA
pH_7.45_DO_3.0	1	NA	2016-06-17	16:14:12	7.92771	12.0643	4.00243	NA	NA	NA	NA	NA
pH_7.45_DO_3.0	1	NA	2016-06-17	16:24:12	7.9221	12.2939	3.87359	NA	NA	NA	NA	NA
pH_7.45_DO_3.0	1	NA	2016-06-17	16:34:12	7.935	12.3391	3.86464	NA	NA	NA	NA	NA
pH_7.45_DO_3.0	1	NA	2016-06-17	16:44:12	7.94671	12.24	3.88273	NA	NA	NA	NA	NA
pH_7.45_DO_3.0	1	NA	2016-06-17	16:54:12	7.94196	12.2096	3.91204	NA	NA	NA	NA	NA
pH_7.45_DO_3.0	1	NA	2016-06-17	17:04:12	7.93481	12.3426	3.92694	NA	NA	NA	NA	NA
pH_7.45_DO_3.0	1	NA	2016-06-17	17:14:12	7.94269	12.1943	4.02081	NA	NA	NA	NA	NA
pH_7.45_DO_3.0	1	NA	2016-06-17	17:24:12	7.93562	12.2644	4.0606	NA	NA	NA	NA	NA
pH_7.45_DO_3.0	1	NA	2016-06-17	17:34:12	7.93753	12.142	4.06372	NA	NA	NA	NA	NA
pH_7.45_DO_3.0	1	NA	2016-06-17	17:44:12	7.93055	12.2503	3.98968	NA	NA	NA	NA	NA
pH_7.45_DO_3.0	1	NA	2016-06-17	17:54:12	7.93641	12.2556	4.02822	NA	NA	NA	NA	NA
pH_7.45_DO_3.0	1	NA	2016-06-17	18:04:12	7.9367	12.2123	4.03321	NA	NA	NA	NA	NA
pH_7.45_DO_3.0	1	NA	2016-06-17	18:14:12	7.93362	12.2295	4.05534	NA	NA	NA	NA	NA
pH_7.45_DO_3.0	1	NA	2016-06-17	18:24:12	7.93443	12.3752	4.00341	NA	NA	NA	NA	NA
pH_7.45_DO_3.0	1	NA	2016-06-17	18:34:12	7.94645	12.225	3.98326	NA	NA	NA	NA	NA
pH_7.45_DO_3.0	1	NA	2016-06-17	18:44:12	7.94015	12.2088	3.96653	NA	NA	NA	NA	NA
pH_7.45_DO_3.0	1	NA	2016-06-17	18:54:12	7.93573	12.2834	4.0047	NA	NA	NA	NA	NA
pH_7.45_DO_3.0	1	NA	2016-06-17	19:04:12	7.94832	12.2552	3.96753	NA	NA	NA	NA	NA
pH_7.45_DO_3.0	1	NA	2016-06-17	19:14:12	7.95387	12.1762	3.9768	NA	NA	NA	NA	NA
pH_7.45_DO_3.0	1	NA	2016-06-17	19:24:12	7.94111	12.2202	3.95953	NA	NA	NA	NA	NA
pH_7.45_DO_3.0	1	NA	2016-06-17	19:34:12	7.9425	12.3813	3.99646	NA	NA	NA	NA	NA
pH_7.45_DO_3.0	1	NA	2016-06-17	19:44:12	7.95799	12.2814	3.97461	NA	NA	NA	NA	NA
pH_7.45_DO_3.0	1	NA	2016-06-17	19:54:12	7.96177	12.2317	3.97189	NA	NA	NA	NA	NA
pH_7.45_DO_3.0	1	NA	2016-06-17	20:04:12	7.95851	12.2749	3.93405	NA	NA	NA	NA	NA
pH_7.45_DO_3.0	1	NA	2016-06-17	20:14:12	7.96725	12.2428	4.00973	NA	NA	NA	NA	NA
pH_7.45_DO_3.0	1	NA	2016-06-17	20:24:12	7.96579	12.2001	3.97966	NA	NA	NA	NA	NA
pH_7.45_DO_3.0	1	NA	2016-06-17	20:34:12	7.96203	12.3087	3.99207	NA	NA	NA	NA	NA
pH_7.45_DO_3.0	1	NA	2016-06-17	20:44:12	7.97428	12.1353	3.98903	NA	NA	NA	NA	NA
pH_7.45_DO_3.0	1	NA	2016-06-17	20:54:12	7.96337	12.235	3.98511	NA	NA	NA	NA	NA
pH_7.45_DO_3.0	1	NA	2016-06-17	21:04:12	7.97014	12.2717	3.99113	NA	NA	NA	NA	NA
pH_7.45_DO_3.0	1	NA	2016-06-17	21:14:12	7.97606	12.2529	4.0284	NA	NA	NA	NA	NA
pH_7.45_DO_3.0	1	NA	2016-06-17	21:24:12	7.97671	12.1845	4.03917	NA	NA	NA	NA	NA
pH_7.45_DO_3.0	1	NA	2016-06-17	21:34:12	7.97368	12.2613	4.07069	NA	NA	NA	NA	NA
pH_7.45_DO_3.0	1	NA	2016-06-17	21:44:12	7.97219	12.2543	4.03143	NA	NA	NA	NA	NA
pH_7.45_DO_3.0	1	NA	2016-06-17	21:54:12	7.97462	12.2477	4.01563	NA	NA	NA	NA	NA
pH_7.45_DO_3.0	1	NA	2016-06-17	22:04:12	7.96744	12.2163	4.02291	NA	NA	NA	NA	NA
pH_7.45_DO_3.0	1	NA	2016-06-17	22:14:12	7.96285	12.3557	3.91608	NA	NA	NA	NA	NA
pH_7.45_DO_3.0	1	NA	2016-06-17	22:24:12	7.97441	12.2026	3.95329	NA	NA	NA	NA	NA
pH_7.45_DO_3.0	1	NA	2016-06-17	22:34:12	7.96817	12.214	4.02929	NA	NA	NA	NA	NA
pH_7.45_DO_3.0	1	NA	2016-06-17	22:44:12	7.9651	12.2417	3.99593	NA	NA	NA	NA	NA
pH_7.45_DO_3.0	1	NA	2016-06-17	22:54:12	7.96546	12.2148	3.9492	NA	NA	NA	NA	NA
pH_7.45_DO_3.0	1	NA	2016-06-17	23:04:12	7.96612	12.2303	3.92117	NA	NA	NA	NA	NA
pH_7.45_DO_3.0	1	NA	2016-06-17	23:14:12	7.96393	12.2147	3.99259	NA	NA	NA	NA	NA
pH_7.45_DO_3.0	1	NA	2016-06-17	23:24:12	7.95862	12.2384	3.98016	NA	NA	NA	NA	NA
pH_7.45_DO_3.0	1	NA	2016-06-17	23:34:12	7.95444	12.1994	4.02541	NA	NA	NA	NA	NA
pH_7.45_DO_3.0	1	NA	2016-06-17	23:44:12	7.95197	12.2849	3.99227	NA	NA	NA	NA	NA
pH_7.45_DO_3.0	1	NA	2016-06-17	23:54:12	7.95482	12.1822	3.97718	NA	NA	NA	NA	NA
pH_7.45_DO_3.0	1	NA	2016-06-18	00:04:12	7.94793	12.2426	4.02243	NA	NA	NA	NA	NA
pH_7.45_DO_3.0	1	NA	2016-06-18	00:14:12	7.9498	12.2576	4.06085	NA	NA	NA	NA	NA
pH_7.45_DO_3.0	1	NA	2016-06-18	00:24:12	7.95713	12.2412	4.00708	NA	NA	NA	NA	NA
pH_7.45_DO_3.0	1	NA	2016-06-18	00:34:12	7.95914	12.1326	4.00819	NA	NA	NA	NA	NA
pH_7.45_DO_3.0	1	NA	2016-06-18	00:44:12	7.94499	12.2323	4.00574	NA	NA	NA	NA	NA
pH_7.45_DO_3.0	1	NA	2016-06-18	00:54:12	7.94774	12.3082	3.9816	NA	NA	NA	NA	NA
pH_7.45_DO_3.0	1	NA	2016-06-18	01:04:12	7.95139	12.1732	3.9816	NA	NA	NA	NA	NA
pH_7.45_DO_3.0	1	NA	2016-06-18	01:14:12	7.94268	12.2895	3.97641	NA	NA	NA	NA	NA
pH_7.45_DO_3.0	1	NA	2016-06-18	01:24:12	7.94661	12.1637	3.98659	NA	NA	NA	NA	NA
pH_7.45_DO_3.0	1	NA	2016-06-18	01:34:12	7.93967	12.2026	4.02072	NA	NA	NA	NA	NA
pH_7.45_DO_3.0	1	NA	2016-06-18	01:44:12	7.93455	12.2324	4.02306	NA	NA	NA	NA	NA
pH_7.45_DO_3.0	1	NA	2016-06-18	01:54:12	7.93589	12.2616	4.00192	NA	NA	NA	NA	NA
pH_7.45_DO_3.0	1	NA	2016-06-18	02:04:12	7.93439	12.1788	3.98951	NA	NA	NA	NA	NA
pH_7.45_DO_3.0	1	NA	2016-06-18	02:14:12	7.93497	12.2944	3.94271	NA	NA	NA	NA	NA
pH_7.45_DO_3.0	1	NA	2016-06-18	02:24:12	7.93538	12.1917	3.93946	NA	NA	NA	NA	NA
pH_7.45_DO_3.0	1	NA	2016-06-18	02:34:12	7.93035	12.194	3.98135	NA	NA	NA	NA	NA
pH_7.45_DO_3.0	1	NA	2016-06-18	02:44:12	7.9196	12.2845	4.00589	NA	NA	NA	NA	NA
pH_7.45_DO_3.0	1	NA	2016-06-18	02:54:12	7.9248	12.2974	4.04852	NA	NA	NA	NA	NA
pH_7.45_DO_3.0	1	NA	2016-06-18	03:04:12	7.92968	12.1604	4.05803	NA	NA	NA	NA	NA
pH_7.45_DO_3.0	1	NA	2016-06-18	03:14:12	7.92199	12.1848	4.08082	NA	NA	NA	NA	NA
pH_7.45_DO_3.0	1	NA	2016-06-18	03:24:12	7.91688	12.2403	4.03447	NA	NA	NA	NA	NA
pH_7.45_DO_3.0	1	NA	2016-06-18	03:34:12	7.91409	12.2385	3.99736	NA	NA	NA	NA	NA
pH_7.45_DO_3.0	1	NA	2016-06-18	03:44:12	7.91633	12.2934	3.9863	NA	NA	NA	NA	NA
pH_7.45_DO_3.0	1	NA	2016-06-18	03:54:12	7.92352	12.0769	3.99843	NA	NA	NA	NA	NA
pH_7.45_DO_3.0	1	NA	2016-06-18	04:04:12	7.91334	12.1643	4.02261	NA	NA	NA	NA	NA
pH_7.45_DO_3.0	1	NA	2016-06-18	04:14:12	7.90848	12.3026	3.95015	NA	NA	NA	NA	NA
pH_7.45_DO_3.0	1	NA	2016-06-18	04:24:12	7.91467	12.1217	4.00015	NA	NA	NA	NA	NA
pH_7.45_DO_3.0	1	NA	2016-06-18	04:34:12	7.90483	12.24	4.01294	NA	NA	NA	NA	NA
pH_7.45_DO_3.0	1	NA	2016-06-18	04:44:12	7.91411	12.2762	3.92515	NA	NA	NA	NA	NA
pH_7.45_DO_3.0	1	NA	2016-06-18	04:54:12	7.92514	12.1059	3.94391	NA	NA	NA	NA	NA
pH_7.45_DO_3.0	1	NA	2016-06-18	05:04:12	7.91351	12.1846	3.99467	NA	NA	NA	NA	NA
pH_7.45_DO_3.0	1	NA	2016-06-18	05:14:12	7.91042	12.2167	3.95431	NA	NA	NA	NA	NA
pH_7.45_DO_3.0	1	NA	2016-06-18	05:24:12	7.91485	12.2605	3.99285	NA	NA	NA	NA	NA
pH_7.45_DO_3.0	1	NA	2016-06-18	05:34:12	7.91874	12.1447	4.06732	NA	NA	NA	NA	NA
pH_7.45_DO_3.0	1	NA	2016-06-18	05:44:12	7.91278	12.2355	4.10252	NA	NA	NA	NA	NA
pH_7.45_DO_3.0	1	NA	2016-06-18	05:54:12	7.91581	12.2698	4.04304	NA	NA	NA	NA	NA
pH_7.45_DO_3.0	1	NA	2016-06-18	06:04:12	7.92724	12.1805	4.00016	NA	NA	NA	NA	NA
pH_7.45_DO_3.0	1	NA	2016-06-18	06:14:12	7.92674	12.2376	4.02153	NA	NA	NA	NA	NA
pH_7.45_DO_3.0	1	NA	2016-06-18	06:24:12	7.92902	12.2225	3.98969	NA	NA	NA	NA	NA
pH_7.45_DO_3.0	1	NA	2016-06-18	06:34:12	7.93473	12.3129	3.88101	NA	NA	NA	NA	NA
pH_7.45_DO_3.0	1	NA	2016-06-18	06:44:12	7.94131	12.2331	3.92287	NA	NA	NA	NA	NA
pH_7.45_DO_3.0	1	NA	2016-06-18	06:54:12	7.94238	12.2021	3.98279	NA	NA	NA	NA	NA
pH_7.45_DO_3.0	1	NA	2016-06-18	07:04:12	7.94219	12.3218	4.00519	NA	NA	NA	NA	NA
pH_7.45_DO_3.0	1	NA	2016-06-18	07:14:12	7.95576	12.1878	4.0361	NA	NA	NA	NA	NA
pH_7.45_DO_3.0	1	NA	2016-06-18	07:24:12	7.95428	12.2973	3.99385	NA	NA	NA	NA	NA
pH_7.45_DO_3.0	1	NA	2016-06-18	07:34:12	7.96699	12.1857	4.02116	NA	NA	NA	NA	NA
pH_7.45_DO_3.0	1	NA	2016-06-18	07:44:12	7.96408	12.2854	3.98426	NA	NA	NA	NA	NA
pH_7.45_DO_3.0	1	NA	2016-06-18	07:54:12	7.97313	12.2544	3.97016	NA	NA	NA	NA	NA
pH_7.45_DO_3.0	1	NA	2016-06-18	08:04:12	7.98017	12.2056	3.99201	NA	NA	NA	NA	NA
pH_7.45_DO_3.0	1	NA	2016-06-18	08:14:12	7.97718	12.2323	4.04186	NA	NA	NA	NA	NA
pH_7.45_DO_3.0	1	NA	2016-06-18	08:24:12	7.98485	12.2874	3.98959	NA	NA	NA	NA	NA
pH_7.45_DO_3.0	1	NA	2016-06-18	08:34:12	7.99202	12.1827	4.02698	NA	NA	NA	NA	NA
pH_7.45_DO_3.0	1	NA	2016-06-18	08:44:12	7.98988	12.2412	4.03218	NA	NA	NA	NA	NA
pH_7.45_DO_3.0	1	NA	2016-06-18	08:54:12	7.99719	12.2449	3.97798	NA	NA	NA	NA	NA
pH_7.45_DO_3.0	1	NA	2016-06-18	09:04:12	7.99561	12.2449	3.98893	NA	NA	NA	NA	NA
pH_7.45_DO_3.0	1	NA	2016-06-18	09:14:12	7.99666	12.2308	3.96666	NA	NA	NA	NA	NA
pH_7.45_DO_3.0	1	NA	2016-06-18	09:24:12	8.00154	12.2006	3.96266	NA	NA	NA	NA	NA
pH_7.45_DO_3.0	1	NA	2016-06-18	09:34:12	7.99842	12.31	3.98795	NA	NA	NA	NA	NA
pH_7.45_DO_3.0	1	NA	2016-06-18	09:44:12	8.00915	12.2213	3.99554	NA	NA	NA	NA	NA
pH_7.45_DO_3.0	1	NA	2016-06-18	09:54:12	8.00404	12.199	4.01675	NA	NA	NA	NA	NA
pH_7.45_DO_3.0	1	NA	2016-06-18	10:04:12	8.00365	12.2838	4.02002	NA	NA	NA	NA	NA
pH_7.45_DO_3.0	1	NA	2016-06-18	10:14:12	8.0095	12.1634	3.98737	NA	NA	NA	NA	NA
pH_7.45_DO_3.0	1	NA	2016-06-18	10:24:12	7.9979	12.2525	4.01521	NA	NA	NA	NA	NA
pH_7.45_DO_3.0	1	NA	2016-06-18	10:34:12	7.99932	12.2383	4.0751	NA	NA	NA	NA	NA
pH_7.45_DO_3.0	1	NA	2016-06-18	10:44:12	7.99706	12.3643	4.06301	NA	NA	NA	NA	NA
pH_7.45_DO_3.0	1	NA	2016-06-18	10:54:12	8.00804	12.2216	3.99528	NA	NA	NA	NA	NA
pH_7.45_DO_3.0	1	NA	2016-06-18	11:04:12	7.99733	12.2817	4.01427	NA	NA	NA	NA	NA
pH_7.45_DO_3.0	1	NA	2016-06-18	11:14:12	7.99878	12.2585	4.00566	NA	NA	NA	NA	NA
pH_7.45_DO_3.0	1	NA	2016-06-18	11:24:12	7.99376	12.2033	3.99368	NA	NA	NA	NA	NA
pH_7.45_DO_3.0	1	NA	2016-06-18	11:34:12	7.98631	12.3383	3.88312	NA	NA	NA	NA	NA
pH_7.45_DO_3.0	1	NA	2016-06-18	11:44:12	7.97589	12.3011	3.86184	NA	NA	NA	NA	NA
pH_7.45_DO_3.0	1	NA	2016-06-18	11:54:12	7.90872	12.3426	3.84615	NA	NA	NA	NA	NA
pH_7.45_DO_3.0	1	NA	2016-06-18	12:04:12	7.85122	13.1189	3.65909	NA	NA	NA	NA	NA
pH_7.45_DO_3.0	1	NA	2016-06-18	12:14:12	7.81746	13.6284	3.38977	NA	NA	NA	NA	NA
pH_7.45_DO_3.0	1	NA	2016-06-18	12:24:12	7.79925	13.1167	3.058	NA	NA	NA	NA	NA
pH_7.45_DO_3.0	1	NA	2016-06-18	12:34:12	7.78784	13.5995	2.87087	NA	NA	NA	NA	NA
pH_7.45_DO_3.0	1	NA	2016-06-18	12:44:12	7.78019	13.1466	2.8182	NA	NA	NA	NA	NA
pH_7.45_DO_3.0	1	NA	2016-06-18	12:54:12	7.77634	12.8179	2.87905	NA	NA	NA	NA	NA
pH_7.45_DO_3.0	1	NA	2016-06-18	13:04:12	7.76774	12.1702	2.86686	NA	NA	NA	NA	NA
pH_7.45_DO_3.0	1	NA	2016-06-18	13:14:12	7.74531	11.9686	2.96585	NA	NA	NA	NA	NA
pH_7.45_DO_3.0	1	NA	2016-06-18	13:24:12	7.72164	11.7254	3.08195	NA	NA	NA	NA	NA
pH_7.45_DO_3.0	1	NA	2016-06-18	13:34:12	7.71204	12.3823	3.10331	NA	NA	NA	NA	NA
pH_7.45_DO_3.0	1	NA	2016-06-18	13:44:12	7.74932	12.6402	3.04523	NA	NA	NA	NA	NA
pH_7.45_DO_3.0	1	NA	2016-06-18	13:54:12	7.75661	12.5122	3.01658	NA	NA	NA	NA	NA
pH_7.45_DO_3.0	1	NA	2016-06-18	14:04:12	7.75222	12.3638	3.03267	NA	NA	NA	NA	NA
pH_7.45_DO_3.0	1	NA	2016-06-18	14:14:12	7.75293	12.0567	2.97517	NA	NA	NA	NA	NA
pH_7.45_DO_3.0	1	NA	2016-06-18	14:24:12	7.74613	12.2747	2.93418	NA	NA	NA	NA	NA
pH_7.45_DO_3.0	1	NA	2016-06-18	14:34:12	7.73546	12.406	2.99852	NA	NA	NA	NA	NA
pH_7.45_DO_3.0	1	NA	2016-06-18	14:44:12	7.73698	12.2742	2.97714	NA	NA	NA	NA	NA
pH_7.45_DO_3.0	1	NA	2016-06-18	14:54:12	7.73641	12.2081	3.01383	NA	NA	NA	NA	NA
pH_7.45_DO_3.0	1	NA	2016-06-18	15:04:12	7.72968	12.3571	3.04493	NA	NA	NA	NA	NA
pH_7.45_DO_3.0	1	NA	2016-06-18	15:14:12	7.72939	12.1893	2.99291	NA	NA	NA	NA	NA
pH_7.45_DO_3.0	1	NA	2016-06-18	15:24:12	7.72626	12.3184	2.96338	NA	NA	NA	NA	NA
pH_7.45_DO_3.0	1	NA	2016-06-18	15:34:12	7.72823	12.3717	2.95545	NA	NA	NA	NA	NA
pH_7.45_DO_3.0	1	NA	2016-06-18	15:44:12	7.73051	12.2794	2.98205	NA	NA	NA	NA	NA
pH_7.45_DO_3.0	1	NA	2016-06-18	15:54:12	7.72116	12.3432	3.02552	NA	NA	NA	NA	NA
pH_7.45_DO_3.0	1	NA	2016-06-18	16:04:12	7.72188	12.1781	2.9676	NA	NA	NA	NA	NA
pH_7.45_DO_3.0	1	NA	2016-06-18	16:14:12	7.71929	12.3017	2.93838	NA	NA	NA	NA	NA
pH_7.45_DO_3.0	1	NA	2016-06-18	16:24:12	7.71608	12.2584	3.01163	NA	NA	NA	NA	NA
pH_7.45_DO_3.0	1	NA	2016-06-18	16:34:12	7.72272	12.3737	3.04203	NA	NA	NA	NA	NA
pH_7.45_DO_3.0	1	NA	2016-06-18	16:44:12	7.72368	12.1608	3.00937	NA	NA	NA	NA	NA
pH_7.45_DO_3.0	1	NA	2016-06-18	16:54:12	7.72562	12.3775	2.96064	NA	NA	NA	NA	NA
pH_7.45_DO_3.0	1	NA	2016-06-18	17:04:12	7.72893	12.1358	2.97623	NA	NA	NA	NA	NA
pH_7.45_DO_3.0	1	NA	2016-06-18	17:14:12	7.72146	12.2121	3.02888	NA	NA	NA	NA	NA
pH_7.45_DO_3.0	1	NA	2016-06-18	17:24:12	7.72984	12.3003	3.02351	NA	NA	NA	NA	NA
pH_7.45_DO_3.0	1	NA	2016-06-18	17:34:12	7.72755	12.0764	3.07905	NA	NA	NA	NA	NA
pH_7.45_DO_3.0	1	NA	2016-06-18	17:44:12	7.72931	12.2129	3.01005	NA	NA	NA	NA	NA
pH_7.45_DO_3.0	1	NA	2016-06-18	17:54:12	7.73079	12.4256	2.97156	NA	NA	NA	NA	NA
pH_7.45_DO_3.0	1	NA	2016-06-18	18:04:12	7.74324	12.1429	2.95132	NA	NA	NA	NA	NA
pH_7.45_DO_3.0	1	NA	2016-06-18	18:14:12	7.73957	12.415	2.93706	NA	NA	NA	NA	NA
pH_7.45_DO_3.0	1	NA	2016-06-18	18:24:12	7.74334	12.4202	2.96993	NA	NA	NA	NA	NA
pH_7.45_DO_3.0	1	NA	2016-06-18	18:34:12	7.74484	12.0962	3.01537	NA	NA	NA	NA	NA
pH_7.45_DO_3.0	1	NA	2016-06-18	18:44:12	7.73154	12.3273	3.05134	NA	NA	NA	NA	NA
pH_7.45_DO_3.0	1	NA	2016-06-18	18:54:12	7.74074	12.2363	3.00873	NA	NA	NA	NA	NA
pH_7.45_DO_3.0	1	NA	2016-06-18	19:04:12	7.74284	12.2363	2.98648	NA	NA	NA	NA	NA
pH_7.45_DO_3.0	1	NA	2016-06-18	19:14:12	7.75237	12.193	2.97498	NA	NA	NA	NA	NA
pH_7.45_DO_3.0	1	NA	2016-06-18	19:24:12	7.74519	12.1883	2.96588	NA	NA	NA	NA	NA
pH_7.45_DO_3.0	1	NA	2016-06-18	19:34:12	7.73849	12.4615	2.98817	NA	NA	NA	NA	NA
pH_7.45_DO_3.0	1	NA	2016-06-18	19:44:12	7.7413	12.2832	3.01376	NA	NA	NA	NA	NA
pH_7.45_DO_3.0	1	NA	2016-06-18	19:54:12	7.73905	12.3044	3.03549	NA	NA	NA	NA	NA
pH_7.45_DO_3.0	1	NA	2016-06-18	20:04:12	7.73166	12.2202	3.08594	NA	NA	NA	NA	NA
pH_7.45_DO_3.0	1	NA	2016-06-18	20:14:12	7.7263	12.3286	3.05134	NA	NA	NA	NA	NA
pH_7.45_DO_3.0	1	NA	2016-06-18	20:24:12	7.73461	12.1026	2.98282	NA	NA	NA	NA	NA
pH_7.45_DO_3.0	1	NA	2016-06-18	20:34:12	7.72559	12.4015	2.96789	NA	NA	NA	NA	NA
pH_7.45_DO_3.0	1	NA	2016-06-18	20:44:12	7.73726	12.3849	2.96947	NA	NA	NA	NA	NA
pH_7.45_DO_3.0	1	NA	2016-06-18	20:54:12	7.75034	12.1371	2.9867	NA	NA	NA	NA	NA
pH_7.45_DO_3.0	1	NA	2016-06-18	21:04:12	7.73636	12.2738	2.99346	NA	NA	NA	NA	NA
pH_7.45_DO_3.0	1	NA	2016-06-18	21:14:12	7.74119	12.2431	2.92631	NA	NA	NA	NA	NA
pH_7.45_DO_3.0	1	NA	2016-06-18	21:24:12	7.72825	12.2106	2.95462	NA	NA	NA	NA	NA
pH_7.45_DO_3.0	1	NA	2016-06-18	21:34:12	7.72625	12.4537	2.97289	NA	NA	NA	NA	NA
pH_7.45_DO_3.0	1	NA	2016-06-18	21:44:12	7.73241	12.3412	3.00531	NA	NA	NA	NA	NA
pH_7.45_DO_3.0	1	NA	2016-06-18	21:54:12	7.73418	12.3168	3.04928	NA	NA	NA	NA	NA
pH_7.45_DO_3.0	1	NA	2016-06-18	22:04:12	7.73039	12.2048	3.04424	NA	NA	NA	NA	NA
pH_7.45_DO_3.0	1	NA	2016-06-18	22:14:12	7.71414	12.3211	3.0385	NA	NA	NA	NA	NA
pH_7.45_DO_3.0	1	NA	2016-06-18	22:24:12	7.71468	12.2709	3.08865	NA	NA	NA	NA	NA
pH_7.45_DO_3.0	1	NA	2016-06-18	22:34:12	7.71473	12.2271	3.05157	NA	NA	NA	NA	NA
pH_7.45_DO_3.0	1	NA	2016-06-18	22:44:12	7.72041	12.3528	3.04191	NA	NA	NA	NA	NA
pH_7.45_DO_3.0	1	NA	2016-06-18	22:54:12	7.72501	12.2353	3.00382	NA	NA	NA	NA	NA
pH_7.45_DO_3.0	1	NA	2016-06-18	23:04:12	7.71761	12.2577	3.0152	NA	NA	NA	NA	NA
pH_7.45_DO_3.0	1	NA	2016-06-18	23:14:12	7.72169	12.504	2.94345	NA	NA	NA	NA	NA
pH_7.45_DO_3.0	1	NA	2016-06-18	23:24:12	7.74131	12.1227	2.91841	NA	NA	NA	NA	NA
pH_7.45_DO_3.0	1	NA	2016-06-18	23:34:12	7.72869	12.2764	2.98987	NA	NA	NA	NA	NA
pH_7.45_DO_3.0	1	NA	2016-06-18	23:44:12	7.72481	12.2845	3.06535	NA	NA	NA	NA	NA
pH_7.45_DO_3.0	1	NA	2016-06-18	23:54:12	7.72407	12.4054	3.01632	NA	NA	NA	NA	NA
pH_7.45_DO_3.0	1	NA	2016-06-19	00:04:12	7.73014	12.2038	3.03257	NA	NA	NA	NA	NA
pH_7.45_DO_3.0	1	NA	2016-06-19	00:14:12	7.72745	12.1487	3.01982	NA	NA	NA	NA	NA
pH_7.45_DO_3.0	1	NA	2016-06-19	00:24:12	7.71693	12.3524	3.01067	NA	NA	NA	NA	NA
pH_7.45_DO_3.0	1	NA	2016-06-19	00:34:12	7.72283	12.2217	2.9855	NA	NA	NA	NA	NA
pH_7.45_DO_3.0	1	NA	2016-06-19	00:44:12	7.71178	12.3184	2.99715	NA	NA	NA	NA	NA
pH_7.45_DO_3.0	1	NA	2016-06-19	00:54:12	7.71602	12.3259	3.00049	NA	NA	NA	NA	NA
pH_7.45_DO_3.0	1	NA	2016-06-19	01:04:12	7.71795	12.2976	2.95426	NA	NA	NA	NA	NA
pH_7.45_DO_3.0	1	NA	2016-06-19	01:14:12	7.71732	12.3147	2.96167	NA	NA	NA	NA	NA
pH_7.45_DO_3.0	1	NA	2016-06-19	01:24:12	7.72032	12.1971	2.98278	NA	NA	NA	NA	NA
pH_7.45_DO_3.0	1	NA	2016-06-19	01:34:12	7.7135	12.2672	2.9632	NA	NA	NA	NA	NA
pH_7.45_DO_3.0	1	NA	2016-06-19	01:44:12	7.70664	12.3019	2.98088	NA	NA	NA	NA	NA
pH_7.45_DO_3.0	1	NA	2016-06-19	01:54:12	7.71761	12.411	2.99115	NA	NA	NA	NA	NA
pH_7.45_DO_3.0	1	NA	2016-06-19	02:04:12	7.72532	12.3899	2.99378	NA	NA	NA	NA	NA
pH_7.45_DO_3.0	1	NA	2016-06-19	02:14:12	7.72617	12.1966	3.03276	NA	NA	NA	NA	NA
pH_7.45_DO_3.0	1	NA	2016-06-19	02:24:12	7.71475	12.3063	2.99565	NA	NA	NA	NA	NA
pH_7.45_DO_3.0	1	NA	2016-06-19	02:34:12	7.70544	12.2385	3.02905	NA	NA	NA	NA	NA
pH_7.45_DO_3.0	1	NA	2016-06-19	02:44:12	7.71669	12.3533	2.99889	NA	NA	NA	NA	NA
pH_7.45_DO_3.0	1	NA	2016-06-19	02:54:12	7.72336	12.3092	2.97514	NA	NA	NA	NA	NA
pH_7.45_DO_3.0	1	NA	2016-06-19	03:04:12	7.71618	12.3625	2.95864	NA	NA	NA	NA	NA
pH_7.45_DO_3.0	1	NA	2016-06-19	03:14:12	7.71095	12.081	2.97077	NA	NA	NA	NA	NA
pH_7.45_DO_3.0	1	NA	2016-06-19	03:24:12	7.7115	12.2524	2.98309	NA	NA	NA	NA	NA
pH_7.45_DO_3.0	1	NA	2016-06-19	03:34:12	7.72122	12.2558	2.98188	NA	NA	NA	NA	NA
pH_7.45_DO_3.0	1	NA	2016-06-19	03:44:12	7.7077	12.2854	3.05573	NA	NA	NA	NA	NA
pH_7.45_DO_3.0	1	NA	2016-06-19	03:54:12	7.7259	12.2856	3.04457	NA	NA	NA	NA	NA
pH_7.45_DO_3.0	1	NA	2016-06-19	04:04:12	7.72592	12.0663	3.0096	NA	NA	NA	NA	NA
pH_7.45_DO_3.0	1	NA	2016-06-19	04:14:12	7.70298	12.416	2.99699	NA	NA	NA	NA	NA
pH_7.45_DO_3.0	1	NA	2016-06-19	04:24:12	7.72801	12.245	3.01116	NA	NA	NA	NA	NA
pH_7.45_DO_3.0	1	NA	2016-06-19	04:34:12	7.72846	12.2572	2.98077	NA	NA	NA	NA	NA
pH_7.45_DO_3.0	1	NA	2016-06-19	04:44:12	7.71403	12.3303	2.99485	NA	NA	NA	NA	NA
pH_7.45_DO_3.0	1	NA	2016-06-19	04:54:12	7.71178	12.1668	2.98097	NA	NA	NA	NA	NA
pH_7.45_DO_3.0	1	NA	2016-06-19	05:04:12	7.71607	12.2644	2.99544	NA	NA	NA	NA	NA
pH_7.45_DO_3.0	1	NA	2016-06-19	05:14:12	7.70909	12.3263	3.05473	NA	NA	NA	NA	NA
pH_7.45_DO_3.0	1	NA	2016-06-19	05:24:12	7.70502	12.1713	3.00594	NA	NA	NA	NA	NA
pH_7.45_DO_3.0	1	NA	2016-06-19	05:34:12	7.70733	12.3114	3.00262	NA	NA	NA	NA	NA
pH_7.45_DO_3.0	1	NA	2016-06-19	05:44:12	7.71469	12.2873	2.9679	NA	NA	NA	NA	NA
pH_7.45_DO_3.0	1	NA	2016-06-19	05:54:12	7.71395	12.363	3.03257	NA	NA	NA	NA	NA
pH_7.45_DO_3.0	1	NA	2016-06-19	06:04:12	7.71317	12.0031	3.02779	NA	NA	NA	NA	NA
pH_7.45_DO_3.0	1	NA	2016-06-19	06:14:12	7.70825	12.0854	3.02883	NA	NA	NA	NA	NA
pH_7.45_DO_3.0	1	NA	2016-06-19	06:24:12	7.72077	12.379	2.98577	NA	NA	NA	NA	NA
pH_7.45_DO_3.0	1	NA	2016-06-19	06:34:12	7.71962	12.3087	3.02487	NA	NA	NA	NA	NA
pH_7.45_DO_3.0	1	NA	2016-06-19	06:44:12	7.71999	12.2443	2.98667	NA	NA	NA	NA	NA
pH_7.45_DO_3.0	1	NA	2016-06-19	06:54:12	7.71149	12.233	3.01718	NA	NA	NA	NA	NA
pH_7.45_DO_3.0	1	NA	2016-06-19	07:04:12	7.70363	12.1662	3.0089	NA	NA	NA	NA	NA
pH_7.45_DO_3.0	1	NA	2016-06-19	07:14:12	7.72971	12.4164	3.00372	NA	NA	NA	NA	NA
pH_7.45_DO_3.0	1	NA	2016-06-19	07:24:12	7.73617	12.3372	2.95519	NA	NA	NA	NA	NA
pH_7.45_DO_3.0	1	NA	2016-06-19	07:34:12	7.72807	12.2271	2.92314	NA	NA	NA	NA	NA
pH_7.45_DO_3.0	1	NA	2016-06-19	07:44:12	7.72489	12.1959	2.92656	NA	NA	NA	NA	NA
pH_7.45_DO_3.0	1	NA	2016-06-19	07:54:12	7.7132	12.1541	2.99706	NA	NA	NA	NA	NA
pH_7.45_DO_3.0	1	NA	2016-06-19	08:04:12	7.71769	12.5151	2.97168	NA	NA	NA	NA	NA
pH_7.45_DO_3.0	1	NA	2016-06-19	08:14:12	7.75087	12.4444	2.98053	NA	NA	NA	NA	NA
pH_7.45_DO_3.0	1	NA	2016-06-19	08:24:12	7.7544	12.3318	3.0158	NA	NA	NA	NA	NA
pH_7.45_DO_3.0	1	NA	2016-06-19	08:34:12	7.74732	12.2576	3.02911	NA	NA	NA	NA	NA
pH_7.45_DO_3.0	1	NA	2016-06-19	08:44:12	7.73509	12.2161	3.0183	NA	NA	NA	NA	NA
pH_7.45_DO_3.0	1	NA	2016-06-19	08:54:12	7.7312	12.3222	3.05527	NA	NA	NA	NA	NA
pH_7.45_DO_3.0	1	NA	2016-06-19	09:04:12	7.72952	12.1765	3.07237	NA	NA	NA	NA	NA
pH_7.45_DO_3.0	1	NA	2016-06-19	09:14:12	7.72079	12.4233	3.05128	NA	NA	NA	NA	NA
pH_7.45_DO_3.0	1	NA	2016-06-19	09:24:12	7.72961	12.4694	2.99035	NA	NA	NA	NA	NA
pH_7.45_DO_3.0	1	NA	2016-06-19	09:34:12	7.73911	12.3919	2.9214	NA	NA	NA	NA	NA
pH_7.45_DO_3.0	1	NA	2016-06-19	09:44:12	7.74329	12.2731	2.96162	NA	NA	NA	NA	NA
pH_7.45_DO_3.0	1	NA	2016-06-19	09:54:12	7.73638	12.1652	2.97793	NA	NA	NA	NA	NA
pH_7.45_DO_3.0	1	NA	2016-06-19	10:04:12	7.73269	12.1998	2.96426	NA	NA	NA	NA	NA
pH_7.45_DO_3.0	1	NA	2016-06-19	10:14:12	7.72552	12.3636	3.0121	NA	NA	NA	NA	NA
pH_7.45_DO_3.0	1	NA	2016-06-19	10:24:12	7.73127	12.5131	3.03051	NA	NA	NA	NA	NA
pH_7.45_DO_3.0	1	NA	2016-06-19	10:34:12	7.73754	12.4601	3.02547	NA	NA	NA	NA	NA
pH_7.45_DO_3.0	1	NA	2016-06-19	10:44:12	7.74342	12.278	3.00139	NA	NA	NA	NA	NA
pH_7.45_DO_3.0	1	NA	2016-06-19	10:54:12	7.72948	12.1999	3.00881	NA	NA	NA	NA	NA
pH_7.45_DO_3.0	1	NA	2016-06-19	11:04:12	7.72674	12.5998	2.96299	NA	NA	NA	NA	NA
pH_7.45_DO_3.0	1	NA	2016-06-19	11:14:12	7.73675	12.3149	3.00682	NA	NA	NA	NA	NA
pH_7.45_DO_3.0	1	NA	2016-06-19	11:24:12	7.73465	12.2112	3.04194	NA	NA	NA	NA	NA
pH_7.45_DO_3.0	1	NA	2016-06-19	11:34:12	7.72448	12.3764	3.03436	NA	NA	NA	NA	NA
pH_7.45_DO_3.0	1	NA	2016-06-19	11:44:12	7.7266	12.4022	2.98933	NA	NA	NA	NA	NA
pH_7.45_DO_3.0	1	NA	2016-06-19	11:54:12	7.72953	12.2722	3.01333	NA	NA	NA	NA	NA
pH_7.45_DO_3.0	1	NA	2016-06-19	12:04:12	7.72331	12.2929	3.0421	NA	NA	NA	NA	NA
pH_7.45_DO_3.0	1	NA	2016-06-19	12:14:12	7.72451	12.3591	3.00053	NA	NA	NA	NA	NA
pH_7.45_DO_3.0	1	NA	2016-06-19	12:24:12	7.71949	12.3732	3.05854	NA	NA	NA	NA	NA
pH_7.45_DO_3.0	1	NA	2016-06-19	12:34:12	7.71748	12.4319	3.04172	NA	NA	NA	NA	NA
pH_7.45_DO_3.0	1	NA	2016-06-19	12:44:12	7.72918	12.3073	2.94193	NA	NA	NA	NA	NA
pH_7.45_DO_3.0	1	NA	2016-06-19	12:54:12	7.72439	12.38	2.976	NA	NA	NA	NA	NA
pH_7.45_DO_3.0	1	NA	2016-06-19	13:04:12	7.72944	12.4411	2.93918	NA	NA	NA	NA	NA
pH_7.45_DO_3.0	1	NA	2016-06-19	13:14:12	7.73116	12.3037	2.94936	NA	NA	NA	NA	NA
pH_7.45_DO_3.0	1	NA	2016-06-19	13:24:12	7.71832	12.3343	2.99087	NA	NA	NA	NA	NA
pH_7.45_DO_3.0	1	NA	2016-06-19	13:34:12	7.72074	12.4035	3.04849	NA	NA	NA	NA	NA
pH_7.45_DO_3.0	1	NA	2016-06-19	13:44:12	7.71582	12.2017	2.94199	NA	NA	NA	NA	NA
pH_7.45_DO_3.0	1	NA	2016-06-19	13:54:12	7.70845	12.3638	3.01826	NA	NA	NA	NA	NA
pH_7.45_DO_3.0	1	NA	2016-06-19	14:04:12	7.71474	12.2014	3.05478	NA	NA	NA	NA	NA
pH_7.45_DO_3.0	1	NA	2016-06-19	14:14:12	7.70776	12.5513	3.04143	NA	NA	NA	NA	NA
pH_7.45_DO_3.0	1	NA	2016-06-19	14:24:12	7.71936	12.3244	3.03219	NA	NA	NA	NA	NA
pH_7.45_DO_3.0	1	NA	2016-06-19	14:34:12	7.72618	12.3763	2.98012	NA	NA	NA	NA	NA
pH_7.45_DO_3.0	1	NA	2016-06-19	14:44:12	7.72468	12.3723	2.91611	NA	NA	NA	NA	NA
pH_7.45_DO_3.0	1	NA	2016-06-19	14:54:12	7.72748	12.3377	2.93917	NA	NA	NA	NA	NA
pH_7.45_DO_3.0	1	NA	2016-06-19	15:04:12	7.726	12.199	2.96387	NA	NA	NA	NA	NA
pH_7.45_DO_3.0	1	NA	2016-06-19	15:14:12	7.71531	12.4254	3.01306	NA	NA	NA	NA	NA
pH_7.45_DO_3.0	1	NA	2016-06-19	15:24:12	7.71594	12.2772	2.97932	NA	NA	NA	NA	NA
pH_7.45_DO_3.0	1	NA	2016-06-19	15:34:12	7.71255	12.475	3.01932	NA	NA	NA	NA	NA
pH_7.45_DO_3.0	1	NA	2016-06-19	15:44:12	7.71907	12.2739	3.00677	NA	NA	NA	NA	NA
pH_7.45_DO_3.0	1	NA	2016-06-19	15:54:12	7.7082	12.4119	3.0745	NA	NA	NA	NA	NA
pH_7.45_DO_3.0	1	NA	2016-06-19	16:04:12	7.71347	12.3825	3.05289	NA	NA	NA	NA	NA
pH_7.45_DO_3.0	1	NA	2016-06-19	16:14:12	7.71503	12.2023	3.02249	NA	NA	NA	NA	NA
pH_7.45_DO_3.0	1	NA	2016-06-19	16:24:12	7.70684	12.5023	2.99441	NA	NA	NA	NA	NA
pH_7.45_DO_3.0	1	NA	2016-06-19	16:34:12	7.70799	12.3558	2.95671	NA	NA	NA	NA	NA
pH_7.45_DO_3.0	1	NA	2016-06-19	16:44:12	7.70661	12.4705	2.97279	NA	NA	NA	NA	NA
pH_7.45_DO_3.0	1	NA	2016-06-19	16:54:12	7.71972	12.2021	3.01864	NA	NA	NA	NA	NA
pH_7.45_DO_3.0	1	NA	2016-06-19	17:04:12	7.70425	12.6384	3.00687	NA	NA	NA	NA	NA
pH_7.45_DO_3.0	1	NA	2016-06-19	17:14:12	7.71057	12.5277	3.01666	NA	NA	NA	NA	NA
pH_7.45_DO_3.0	1	NA	2016-06-19	17:24:12	7.7332	12.1808	3.00254	NA	NA	NA	NA	NA
pH_7.45_DO_3.0	1	NA	2016-06-19	17:34:12	7.71482	12.5194	3.0174	NA	NA	NA	NA	NA
pH_7.45_DO_3.0	1	NA	2016-06-19	17:44:12	7.7141	12.497	2.98398	NA	NA	NA	NA	NA
pH_7.45_DO_3.0	1	NA	2016-06-19	17:54:12	7.72056	12.3452	2.97816	NA	NA	NA	NA	NA
pH_7.45_DO_3.0	1	NA	2016-06-19	18:04:12	7.72627	12.2289	2.97794	NA	NA	NA	NA	NA
pH_7.45_DO_3.0	1	NA	2016-06-19	18:14:12	7.71541	12.2441	3.05165	NA	NA	NA	NA	NA
pH_7.45_DO_3.0	1	NA	2016-06-19	18:24:12	7.70932	12.1452	3.0139	NA	NA	NA	NA	NA
pH_7.45_DO_3.0	1	NA	2016-06-19	18:34:12	7.69962	12.4202	3.04442	NA	NA	NA	NA	NA
pH_7.45_DO_3.0	1	NA	2016-06-19	18:44:12	7.74034	12.3187	3.04902	NA	NA	NA	NA	NA
pH_7.45_DO_3.0	1	NA	2016-06-19	18:54:12	7.74847	12.2732	2.96598	NA	NA	NA	NA	NA
pH_7.45_DO_3.0	1	NA	2016-06-19	19:04:12	7.73405	12.3805	2.96807	NA	NA	NA	NA	NA
pH_7.45_DO_3.0	1	NA	2016-06-19	19:14:12	7.7216	12.3252	2.98971	NA	NA	NA	NA	NA
pH_7.45_DO_3.0	1	NA	2016-06-19	19:24:12	7.71737	12.2615	2.98349	NA	NA	NA	NA	NA
pH_7.45_DO_3.0	1	NA	2016-06-19	19:34:12	7.71359	12.2803	3.02044	NA	NA	NA	NA	NA
pH_7.45_DO_3.0	1	NA	2016-06-19	19:44:12	7.71068	12.2926	2.97154	NA	NA	NA	NA	NA
pH_7.45_DO_3.0	1	NA	2016-06-19	19:54:12	7.71058	12.2918	2.94785	NA	NA	NA	NA	NA
pH_7.45_DO_3.0	1	NA	2016-06-19	20:04:12	7.70915	12.3788	2.95307	NA	NA	NA	NA	NA
pH_7.45_DO_3.0	1	NA	2016-06-19	20:14:12	7.70572	12.2902	2.98618	NA	NA	NA	NA	NA
pH_7.45_DO_3.0	1	NA	2016-06-19	20:24:12	7.7199	12.3159	3.00079	NA	NA	NA	NA	NA
pH_7.45_DO_3.0	1	NA	2016-06-19	20:34:12	7.7196	12.3193	3.02628	NA	NA	NA	NA	NA
pH_7.45_DO_3.0	1	NA	2016-06-19	20:44:12	7.72903	12.3045	2.97371	NA	NA	NA	NA	NA
pH_7.45_DO_3.0	1	NA	2016-06-19	20:54:12	7.72188	12.1857	2.9654	NA	NA	NA	NA	NA
pH_7.45_DO_3.0	1	NA	2016-06-19	21:04:12	7.71321	12.4169	3.00679	NA	NA	NA	NA	NA
pH_7.45_DO_3.0	1	NA	2016-06-19	21:14:12	7.71476	12.1536	3.04001	NA	NA	NA	NA	NA
pH_7.45_DO_3.0	1	NA	2016-06-19	21:24:12	7.70227	12.3549	3.07737	NA	NA	NA	NA	NA
pH_7.45_DO_3.0	1	NA	2016-06-19	21:34:12	7.74006	12.2632	2.99124	NA	NA	NA	NA	NA
pH_7.45_DO_3.0	1	NA	2016-06-19	21:44:12	7.74801	12.422	2.9771	NA	NA	NA	NA	NA
pH_7.45_DO_3.0	1	NA	2016-06-19	21:54:12	7.7405	12.2378	3.02029	NA	NA	NA	NA	NA
pH_7.45_DO_3.0	1	NA	2016-06-19	22:04:12	7.7236	12.3012	2.98535	NA	NA	NA	NA	NA
pH_7.45_DO_3.0	1	NA	2016-06-19	22:14:12	7.71363	12.3213	2.99999	NA	NA	NA	NA	NA
pH_7.45_DO_3.0	1	NA	2016-06-19	22:24:12	7.71223	12.2822	2.94937	NA	NA	NA	NA	NA
pH_7.45_DO_3.0	1	NA	2016-06-19	22:34:12	7.7075	12.2804	2.92669	NA	NA	NA	NA	NA
pH_7.45_DO_3.0	1	NA	2016-06-19	22:44:12	7.71487	12.425	2.96334	NA	NA	NA	NA	NA
pH_7.45_DO_3.0	1	NA	2016-06-19	22:54:12	7.73662	12.2359	3.0048	NA	NA	NA	NA	NA
pH_7.45_DO_3.0	1	NA	2016-06-19	23:04:12	7.72361	12.2758	3.00821	NA	NA	NA	NA	NA
pH_7.45_DO_3.0	1	NA	2016-06-19	23:14:12	7.70794	12.321	3.0159	NA	NA	NA	NA	NA
pH_7.45_DO_3.0	1	NA	2016-06-19	23:24:12	7.70492	12.1366	2.98711	NA	NA	NA	NA	NA
pH_7.45_DO_3.0	1	NA	2016-06-19	23:34:12	7.71511	12.3216	3.00173	NA	NA	NA	NA	NA
pH_7.45_DO_3.0	1	NA	2016-06-19	23:44:12	7.71939	12.2427	2.95975	NA	NA	NA	NA	NA
pH_7.45_DO_3.0	1	NA	2016-06-19	23:54:12	7.70399	12.3496	2.99266	NA	NA	NA	NA	NA
pH_7.45_DO_3.0	1	B2	2016-06-20	NA	NA	NA	NA	7.39379	NA	29.34	NA	NA
pH_7.45_DO_3.0	1	C5	2016-06-20	NA	NA	NA	NA	7.35485	NA	29.34	NA	NA
pH_7.45_DO_3.0	1	NA	2016-06-20	00:04:12	7.7155	12.4837	2.97819	NA	NA	NA	NA	NA
pH_7.45_DO_3.0	1	NA	2016-06-20	00:14:12	7.74151	12.1604	3.05114	NA	NA	NA	NA	NA
pH_7.45_DO_3.0	1	NA	2016-06-20	00:24:12	7.71758	12.4696	3.04253	NA	NA	NA	NA	NA
pH_7.45_DO_3.0	1	NA	2016-06-20	00:34:12	7.71033	12.2666	3.05613	NA	NA	NA	NA	NA
pH_7.45_DO_3.0	1	NA	2016-06-20	00:44:12	7.70627	12.3197	3.06687	NA	NA	NA	NA	NA
pH_7.45_DO_3.0	1	NA	2016-06-20	00:54:12	7.69703	12.3511	3.00753	NA	NA	NA	NA	NA
pH_7.45_DO_3.0	1	NA	2016-06-20	01:04:12	7.71468	12.2816	3.02205	NA	NA	NA	NA	NA
pH_7.45_DO_3.0	1	NA	2016-06-20	01:14:12	7.73883	12.139	2.97396	NA	NA	NA	NA	NA
pH_7.45_DO_3.0	1	NA	2016-06-20	01:24:12	7.71735	12.5106	2.96418	NA	NA	NA	NA	NA
pH_7.45_DO_3.0	1	NA	2016-06-20	01:34:12	7.71141	12.3254	2.94468	NA	NA	NA	NA	NA
pH_7.45_DO_3.0	1	NA	2016-06-20	01:44:12	7.70905	12.2979	3.00038	NA	NA	NA	NA	NA
pH_7.45_DO_3.0	1	NA	2016-06-20	01:54:12	7.70591	12.3815	2.95302	NA	NA	NA	NA	NA
pH_7.45_DO_3.0	1	NA	2016-06-20	02:04:12	7.71279	12.2296	2.95939	NA	NA	NA	NA	NA
pH_7.45_DO_3.0	1	NA	2016-06-20	02:14:12	7.70426	12.4575	2.96319	NA	NA	NA	NA	NA
pH_7.45_DO_3.0	1	NA	2016-06-20	02:24:12	7.72574	12.2868	3.0152	NA	NA	NA	NA	NA
pH_7.45_DO_3.0	1	NA	2016-06-20	02:34:12	7.71992	12.3568	3.0073	NA	NA	NA	NA	NA
pH_7.45_DO_3.0	1	NA	2016-06-20	02:44:12	7.71026	12.354	2.96867	NA	NA	NA	NA	NA
pH_7.45_DO_3.0	1	NA	2016-06-20	02:54:12	7.70396	12.293	2.97763	NA	NA	NA	NA	NA
pH_7.45_DO_3.0	1	NA	2016-06-20	03:04:12	7.73129	12.3657	2.97265	NA	NA	NA	NA	NA
pH_7.45_DO_3.0	1	NA	2016-06-20	03:14:12	7.72938	12.326	3.01528	NA	NA	NA	NA	NA
pH_7.45_DO_3.0	1	NA	2016-06-20	03:24:12	7.70956	12.2342	3.00755	NA	NA	NA	NA	NA
pH_7.45_DO_3.0	1	NA	2016-06-20	03:34:12	7.71595	12.254	3.0621	NA	NA	NA	NA	NA
pH_7.45_DO_3.0	1	NA	2016-06-20	03:44:12	7.72136	12.2159	3.06088	NA	NA	NA	NA	NA
pH_7.45_DO_3.0	1	NA	2016-06-20	03:54:12	7.70687	12.4406	3.00594	NA	NA	NA	NA	NA
pH_7.45_DO_3.0	1	NA	2016-06-20	04:04:12	7.70865	12.2346	2.93906	NA	NA	NA	NA	NA
pH_7.45_DO_3.0	1	NA	2016-06-20	04:14:12	7.70335	12.3195	2.93869	NA	NA	NA	NA	NA
pH_7.45_DO_3.0	1	NA	2016-06-20	04:24:12	7.70872	12.3784	3.03603	NA	NA	NA	NA	NA
pH_7.45_DO_3.0	1	NA	2016-06-20	04:34:12	7.72965	12.2463	2.93015	NA	NA	NA	NA	NA
pH_7.45_DO_3.0	1	NA	2016-06-20	04:44:12	7.71563	12.2871	2.97062	NA	NA	NA	NA	NA
pH_7.45_DO_3.0	1	NA	2016-06-20	04:54:12	7.70765	12.2859	2.97099	NA	NA	NA	NA	NA
pH_7.45_DO_3.0	1	NA	2016-06-20	05:04:12	7.71259	12.361	3.0115	NA	NA	NA	NA	NA
pH_7.45_DO_3.0	1	NA	2016-06-20	05:14:12	7.72813	12.2353	2.99626	NA	NA	NA	NA	NA
pH_7.45_DO_3.0	1	NA	2016-06-20	05:24:12	7.71511	12.2707	3.02252	NA	NA	NA	NA	NA
pH_7.45_DO_3.0	1	NA	2016-06-20	05:34:12	7.70371	12.4226	3.01502	NA	NA	NA	NA	NA
pH_7.45_DO_3.0	1	NA	2016-06-20	05:44:12	7.72842	12.2607	2.98812	NA	NA	NA	NA	NA
pH_7.45_DO_3.0	1	NA	2016-06-20	05:54:12	7.73304	12.446	3.01658	NA	NA	NA	NA	NA
pH_7.45_DO_3.0	1	NA	2016-06-20	06:04:12	7.72354	12.2939	3.02104	NA	NA	NA	NA	NA
pH_7.45_DO_3.0	1	NA	2016-06-20	06:14:12	7.705	12.3462	3.00831	NA	NA	NA	NA	NA
pH_7.45_DO_3.0	1	NA	2016-06-20	06:24:12	7.70769	12.2158	3.0198	NA	NA	NA	NA	NA
pH_7.45_DO_3.0	1	NA	2016-06-20	06:34:12	7.70446	12.4607	2.99634	NA	NA	NA	NA	NA
pH_7.45_DO_3.0	1	NA	2016-06-20	06:44:12	7.7322	12.281	2.96893	NA	NA	NA	NA	NA
pH_7.45_DO_3.0	1	NA	2016-06-20	06:54:12	7.72938	12.2547	2.97395	NA	NA	NA	NA	NA
pH_7.45_DO_3.0	1	NA	2016-06-20	07:04:12	7.71551	12.3648	2.94801	NA	NA	NA	NA	NA
pH_7.45_DO_3.0	1	NA	2016-06-20	07:14:12	7.7105	12.2594	2.91561	NA	NA	NA	NA	NA
pH_7.45_DO_3.0	1	NA	2016-06-20	07:24:12	7.70932	12.3682	2.98871	NA	NA	NA	NA	NA
pH_7.45_DO_3.0	1	NA	2016-06-20	07:34:12	7.73884	12.2745	3.06858	NA	NA	NA	NA	NA
pH_7.45_DO_3.0	1	NA	2016-06-20	07:44:12	7.72297	12.4877	3.05018	NA	NA	NA	NA	NA
pH_7.45_DO_3.0	1	NA	2016-06-20	07:54:12	7.70869	12.2722	3.04877	NA	NA	NA	NA	NA
pH_7.45_DO_3.0	1	NA	2016-06-20	08:04:12	7.69764	12.4375	3.00722	NA	NA	NA	NA	NA
pH_7.45_DO_3.0	1	NA	2016-06-20	08:14:12	7.72622	12.3434	2.98875	NA	NA	NA	NA	NA
pH_7.45_DO_3.0	1	NA	2016-06-20	08:24:12	7.73074	12.2254	2.99585	NA	NA	NA	NA	NA
pH_7.45_DO_3.0	1	NA	2016-06-20	08:34:12	7.70911	12.5433	3.00501	NA	NA	NA	NA	NA
pH_7.45_DO_3.0	1	NA	2016-06-20	08:44:12	7.70653	12.2778	2.96016	NA	NA	NA	NA	NA
pH_7.45_DO_3.0	1	NA	2016-06-20	08:54:12	7.70963	12.3497	3.01663	NA	NA	NA	NA	NA
pH_7.45_DO_3.0	1	NA	2016-06-20	09:04:12	7.70418	12.3365	3.02872	NA	NA	NA	NA	NA
pH_7.45_DO_3.0	1	NA	2016-06-20	09:14:12	7.71575	12.3005	3.02085	NA	NA	NA	NA	NA
pH_7.45_DO_3.0	1	NA	2016-06-20	09:24:12	7.71691	12.3627	3.03414	NA	NA	NA	NA	NA
pH_7.45_DO_3.0	1	NA	2016-06-20	09:34:12	7.71567	12.4121	2.98394	NA	NA	NA	NA	NA
pH_7.45_DO_3.0	1	NA	2016-06-20	09:44:12	7.71288	12.2086	2.99213	NA	NA	NA	NA	NA
pH_7.45_DO_3.0	1	NA	2016-06-20	09:54:12	7.69712	12.4972	3.03411	NA	NA	NA	NA	NA
pH_7.45_DO_3.0	1	NA	2016-06-20	10:04:12	7.73162	12.257	3.04706	NA	NA	NA	NA	NA
pH_7.45_DO_3.0	1	NA	2016-06-20	10:14:12	7.73486	12.4962	3.05325	NA	NA	NA	NA	NA
pH_7.45_DO_3.0	1	NA	2016-06-20	10:24:12	7.72844	12.3624	3.00887	NA	NA	NA	NA	NA
pH_7.45_DO_3.0	1	NA	2016-06-20	10:34:12	7.72328	12.205	2.98474	NA	NA	NA	NA	NA
pH_7.45_DO_3.0	1	NA	2016-06-20	10:44:12	7.71095	12.3668	2.98449	NA	NA	NA	NA	NA
pH_7.45_DO_3.0	1	NA	2016-06-20	10:54:12	7.70881	12.3348	3.02533	NA	NA	NA	NA	NA
pH_7.45_DO_3.0	1	NA	2016-06-20	11:04:12	7.7143	12.2691	2.97725	NA	NA	NA	NA	NA
pH_7.45_DO_3.0	1	NA	2016-06-20	11:14:12	7.70962	12.2092	2.99893	NA	NA	NA	NA	NA
pH_7.45_DO_3.0	1	NA	2016-06-20	11:24:12	7.70569	12.7203	3.05935	NA	NA	NA	NA	NA
pH_7.45_DO_3.0	1	NA	2016-06-20	11:34:12	7.72475	12.455	3.04719	NA	NA	NA	NA	NA
pH_7.45_DO_3.0	1	NA	2016-06-20	11:44:12	7.73159	12.3175	2.99395	NA	NA	NA	NA	NA
pH_7.45_DO_3.0	1	NA	2016-06-20	11:54:12	7.72541	12.35	2.99512	NA	NA	NA	NA	NA
pH_7.45_DO_3.0	1	NA	2016-06-20	12:04:12	7.72847	12.3143	2.91916	NA	NA	NA	NA	NA
pH_7.45_DO_3.0	1	NA	2016-06-20	12:14:12	7.73072	12.2863	2.89683	NA	NA	NA	NA	NA
pH_7.45_DO_3.0	1	NA	2016-06-20	12:24:12	7.72809	12.3526	2.91771	NA	NA	NA	NA	NA
pH_7.45_DO_3.0	1	NA	2016-06-20	12:34:12	7.72129	12.4228	2.98789	NA	NA	NA	NA	NA
pH_7.45_DO_3.0	1	NA	2016-06-20	12:44:12	7.71733	12.1297	2.96378	NA	NA	NA	NA	NA
pH_7.45_DO_3.0	1	NA	2016-06-20	12:54:12	7.62865	12.357	2.97512	NA	NA	NA	NA	NA
pH_7.45_DO_3.0	1	NA	2016-06-20	13:04:12	7.5085	12.6439	3.01139	NA	NA	NA	NA	NA
pH_7.45_DO_3.0	1	NA	2016-06-20	13:14:12	7.43574	12.8516	2.93297	NA	NA	NA	NA	NA
pH_7.45_DO_3.0	1	NA	2016-06-20	13:24:12	7.49766	12.6616	2.94053	NA	NA	NA	NA	NA
pH_7.45_DO_3.0	1	NA	2016-06-20	13:34:12	7.50302	12.5696	2.94259	NA	NA	NA	NA	NA
pH_7.45_DO_3.0	1	NA	2016-06-20	13:44:12	7.42702	12.5974	3.02403	NA	NA	NA	NA	NA
pH_7.45_DO_3.0	1	NA	2016-06-20	13:54:12	7.482	12.2957	3.04157	NA	NA	NA	NA	NA
pH_7.45_DO_3.0	1	NA	2016-06-20	14:04:12	7.50806	11.9586	3.04268	NA	NA	NA	NA	NA
pH_7.45_DO_3.0	1	NA	2016-06-20	14:14:12	7.4268	12.4747	3.05808	NA	NA	NA	NA	NA
pH_7.45_DO_3.0	1	NA	2016-06-20	14:24:12	7.48946	12.5552	3.02337	NA	NA	NA	NA	NA
pH_7.45_DO_3.0	1	NA	2016-06-20	14:34:12	7.52392	12.3721	3.00713	NA	NA	NA	NA	NA
pH_7.45_DO_3.0	1	NA	2016-06-20	14:44:12	7.4494	12.2024	3.05316	NA	NA	NA	NA	NA
pH_7.45_DO_3.0	1	NA	2016-06-20	14:54:12	7.44676	12.4205	3.15546	NA	NA	NA	NA	NA
pH_7.45_DO_3.0	1	NA	2016-06-20	15:04:12	7.5278	12.248	3.09161	NA	NA	NA	NA	NA
pH_7.45_DO_3.0	1	NA	2016-06-20	15:14:12	7.46064	12.2875	3.09667	NA	NA	NA	NA	NA
pH_7.45_DO_3.0	1	NA	2016-06-20	15:24:12	7.44297	12.2794	3.11505	NA	NA	NA	NA	NA
pH_7.45_DO_3.0	1	NA	2016-06-20	15:34:12	7.51377	12.2471	3.1238	NA	NA	NA	NA	NA
pH_7.45_DO_3.0	1	NA	2016-06-20	15:44:12	7.46982	12.7317	3.10235	NA	NA	NA	NA	NA
pH_7.45_DO_3.0	1	NA	2016-06-20	15:54:12	7.4429	12.6943	2.98748	NA	NA	NA	NA	NA
pH_7.45_DO_3.0	1	NA	2016-06-20	16:04:12	7.51181	12.5284	2.91889	NA	NA	NA	NA	NA
pH_7.45_DO_3.0	1	NA	2016-06-20	16:14:12	7.47243	12.918	2.93203	NA	NA	NA	NA	NA
pH_7.45_DO_3.0	1	NA	2016-06-20	16:24:12	7.43666	12.6879	2.96415	NA	NA	NA	NA	NA
pH_7.45_DO_3.0	1	NA	2016-06-20	16:34:12	7.50755	12.4929	3.06391	NA	NA	NA	NA	NA
pH_7.45_DO_3.0	1	NA	2016-06-20	16:44:12	7.48219	12.4712	3.01105	NA	NA	NA	NA	NA
pH_7.45_DO_3.0	1	NA	2016-06-20	16:54:12	7.4335	12.2741	2.98822	NA	NA	NA	NA	NA
pH_7.45_DO_3.0	1	NA	2016-06-20	17:04:12	7.48617	12.2267	3.03947	NA	NA	NA	NA	NA
pH_7.45_DO_3.0	1	NA	2016-06-20	17:14:12	7.50168	12.4001	3.08341	NA	NA	NA	NA	NA
pH_7.45_DO_3.0	1	NA	2016-06-20	17:24:12	7.43477	12.877	3.16461	NA	NA	NA	NA	NA
pH_7.45_DO_3.0	1	NA	2016-06-20	17:34:12	7.45707	12.7097	3.14768	NA	NA	NA	NA	NA
pH_7.45_DO_3.0	1	NA	2016-06-20	17:44:12	7.52579	12.5403	3.10966	NA	NA	NA	NA	NA
pH_7.45_DO_3.0	1	NA	2016-06-20	17:54:12	7.47126	12.3869	3.16633	NA	NA	NA	NA	NA
pH_7.45_DO_3.0	1	NA	2016-06-20	18:04:12	7.43193	12.266	3.18455	NA	NA	NA	NA	NA
pH_7.45_DO_3.0	1	NA	2016-06-20	18:14:12	7.49839	12.5337	3.18949	NA	NA	NA	NA	NA
pH_7.45_DO_3.0	1	NA	2016-06-20	18:24:12	7.5129	12.2598	3.18668	NA	NA	NA	NA	NA
pH_7.45_DO_3.0	1	NA	2016-06-20	18:34:12	7.4443	12.4643	3.10388	NA	NA	NA	NA	NA
pH_7.45_DO_3.0	1	NA	2016-06-20	18:44:12	7.45061	12.2316	3.0736	NA	NA	NA	NA	NA
pH_7.45_DO_3.0	1	NA	2016-06-20	18:54:12	7.53048	12.1537	2.98221	NA	NA	NA	NA	NA
pH_7.45_DO_3.0	1	NA	2016-06-20	19:04:12	7.48508	12.7599	3.02942	NA	NA	NA	NA	NA
pH_7.45_DO_3.0	1	NA	2016-06-20	19:14:12	7.42808	12.9199	2.95573	NA	NA	NA	NA	NA
pH_7.45_DO_3.0	1	NA	2016-06-20	19:24:12	7.47373	12.7445	2.95317	NA	NA	NA	NA	NA
pH_7.45_DO_3.0	1	NA	2016-06-20	19:34:12	7.51976	12.5697	2.95512	NA	NA	NA	NA	NA
pH_7.45_DO_3.0	1	NA	2016-06-20	19:44:12	7.4633	12.5049	2.98596	NA	NA	NA	NA	NA
pH_7.45_DO_3.0	1	NA	2016-06-20	19:54:12	7.44551	12.152	2.98473	NA	NA	NA	NA	NA
pH_7.45_DO_3.0	1	NA	2016-06-20	20:04:12	7.51257	12.1187	3.00208	NA	NA	NA	NA	NA
pH_7.45_DO_3.0	1	NA	2016-06-20	20:14:12	7.47333	12.3315	3.00455	NA	NA	NA	NA	NA
pH_7.45_DO_3.0	1	NA	2016-06-20	20:24:12	7.41866	12.9217	3.06829	NA	NA	NA	NA	NA
pH_7.45_DO_3.0	1	NA	2016-06-20	20:34:12	7.51443	12.8144	3.06264	NA	NA	NA	NA	NA
pH_7.45_DO_3.0	1	NA	2016-06-20	20:44:12	7.54006	12.7157	3.03803	NA	NA	NA	NA	NA
pH_7.45_DO_3.0	1	NA	2016-06-20	20:54:12	7.47625	12.4885	2.9781	NA	NA	NA	NA	NA
pH_7.45_DO_3.0	1	NA	2016-06-20	21:04:12	7.43366	11.8976	3.0112	NA	NA	NA	NA	NA
pH_7.45_DO_3.0	1	NA	2016-06-20	21:14:12	7.49664	11.9337	2.94868	NA	NA	NA	NA	NA
pH_7.45_DO_3.0	1	NA	2016-06-20	21:24:12	7.51203	13.114	2.99281	NA	NA	NA	NA	NA
pH_7.45_DO_3.0	1	NA	2016-06-20	21:34:12	7.46312	13.2029	2.98525	NA	NA	NA	NA	NA
pH_7.45_DO_3.0	1	NA	2016-06-20	21:44:12	7.42706	12.9289	2.92466	NA	NA	NA	NA	NA
pH_7.45_DO_3.0	1	NA	2016-06-20	21:54:12	7.52175	12.7252	2.97098	NA	NA	NA	NA	NA
pH_7.45_DO_3.0	1	NA	2016-06-20	22:04:12	7.51361	12.4275	2.9718	NA	NA	NA	NA	NA
pH_7.45_DO_3.0	1	NA	2016-06-20	22:14:12	7.44156	11.8115	2.9862	NA	NA	NA	NA	NA
pH_7.45_DO_3.0	1	NA	2016-06-20	22:24:12	7.42895	12.1456	3.03374	NA	NA	NA	NA	NA
pH_7.45_DO_3.0	1	NA	2016-06-20	22:34:12	7.51626	12.9023	3.04764	NA	NA	NA	NA	NA
pH_7.45_DO_3.0	1	NA	2016-06-20	22:44:12	7.51177	12.8719	3.03429	NA	NA	NA	NA	NA
pH_7.45_DO_3.0	1	NA	2016-06-20	22:54:12	7.44401	12.2155	2.99494	NA	NA	NA	NA	NA
pH_7.45_DO_3.0	1	NA	2016-06-20	23:04:12	7.45347	12.2237	2.98852	NA	NA	NA	NA	NA
pH_7.45_DO_3.0	1	NA	2016-06-20	23:14:12	7.52054	12.9768	3.00104	NA	NA	NA	NA	NA
pH_7.45_DO_3.0	1	NA	2016-06-20	23:24:12	7.47163	12.8897	3.01157	NA	NA	NA	NA	NA
pH_7.45_DO_3.0	1	NA	2016-06-20	23:34:12	7.43906	12.5624	2.96364	NA	NA	NA	NA	NA
pH_7.45_DO_3.0	1	NA	2016-06-20	23:44:12	7.51148	12.3742	2.97864	NA	NA	NA	NA	NA
pH_7.45_DO_3.0	1	NA	2016-06-20	23:54:12	7.48668	12.0814	2.96486	NA	NA	NA	NA	NA
pH_7.45_DO_3.0	1	NA	2016-06-21	NA	NA	NA	NA	NA	2.9	NA	NA	NA
pH_7.45_DO_3.0	1	NA	2016-06-21	00:04:12	7.42114	12.606	2.97064	NA	NA	NA	NA	NA
pH_7.45_DO_3.0	1	NA	2016-06-21	00:14:12	7.48717	12.58	3.00032	NA	NA	NA	NA	NA
pH_7.45_DO_3.0	1	NA	2016-06-21	00:24:12	7.5224	12.15	3.02132	NA	NA	NA	NA	NA
pH_7.45_DO_3.0	1	NA	2016-06-21	00:34:12	7.44675	11.7761	2.97551	NA	NA	NA	NA	NA
pH_7.45_DO_3.0	1	NA	2016-06-21	00:44:12	7.40982	12.4746	3.00761	NA	NA	NA	NA	NA
pH_7.45_DO_3.0	1	NA	2016-06-21	00:54:12	7.49468	12.6822	3.0295	NA	NA	NA	NA	NA
pH_7.45_DO_3.0	1	NA	2016-06-21	01:04:12	7.51971	12.4064	2.99102	NA	NA	NA	NA	NA
pH_7.45_DO_3.0	1	NA	2016-06-21	01:14:12	7.44058	12.1488	3.03481	NA	NA	NA	NA	NA
pH_7.45_DO_3.0	1	NA	2016-06-21	01:24:12	7.45367	12.2053	3.03799	NA	NA	NA	NA	NA
pH_7.45_DO_3.0	1	NA	2016-06-21	01:34:12	7.51601	12.3681	3.03505	NA	NA	NA	NA	NA
pH_7.45_DO_3.0	1	NA	2016-06-21	01:44:12	7.47438	12.1398	2.97461	NA	NA	NA	NA	NA
pH_7.45_DO_3.0	1	NA	2016-06-21	01:54:12	7.41984	12.234	2.96106	NA	NA	NA	NA	NA
pH_7.45_DO_3.0	1	NA	2016-06-21	02:04:12	7.48621	12.4312	2.98422	NA	NA	NA	NA	NA
pH_7.45_DO_3.0	1	NA	2016-06-21	02:14:12	7.51536	12.1609	2.98378	NA	NA	NA	NA	NA
pH_7.45_DO_3.0	1	NA	2016-06-21	02:24:12	7.44536	12.1496	2.97955	NA	NA	NA	NA	NA
pH_7.45_DO_3.0	1	NA	2016-06-21	02:34:12	7.42721	12.2357	3.02619	NA	NA	NA	NA	NA
pH_7.45_DO_3.0	1	NA	2016-06-21	02:44:12	7.52372	12.2006	3.048	NA	NA	NA	NA	NA
pH_7.45_DO_3.0	1	NA	2016-06-21	02:54:12	7.51144	12.3944	3.03061	NA	NA	NA	NA	NA
pH_7.45_DO_3.0	1	NA	2016-06-21	03:04:12	7.44163	12.1469	2.97872	NA	NA	NA	NA	NA
pH_7.45_DO_3.0	1	NA	2016-06-21	03:14:12	7.42495	12.3212	2.95451	NA	NA	NA	NA	NA
pH_7.45_DO_3.0	1	NA	2016-06-21	03:24:12	7.5104	12.2149	2.95598	NA	NA	NA	NA	NA
pH_7.45_DO_3.0	1	NA	2016-06-21	03:34:12	7.49101	12.1999	2.95992	NA	NA	NA	NA	NA
pH_7.45_DO_3.0	1	NA	2016-06-21	03:44:12	7.42897	12.2949	3.00825	NA	NA	NA	NA	NA
pH_7.45_DO_3.0	1	NA	2016-06-21	03:54:12	7.48128	12.1755	2.99171	NA	NA	NA	NA	NA
pH_7.45_DO_3.0	1	NA	2016-06-21	04:04:12	7.52358	12.3878	3.02241	NA	NA	NA	NA	NA
pH_7.45_DO_3.0	1	NA	2016-06-21	04:14:12	7.46635	12.1775	3.02998	NA	NA	NA	NA	NA
pH_7.45_DO_3.0	1	NA	2016-06-21	04:24:12	7.40141	12.2141	3.04865	NA	NA	NA	NA	NA
pH_7.45_DO_3.0	1	NA	2016-06-21	04:34:12	7.47264	12.3486	3.01187	NA	NA	NA	NA	NA
pH_7.45_DO_3.0	1	NA	2016-06-21	04:44:12	7.52084	12.1081	2.94831	NA	NA	NA	NA	NA
pH_7.45_DO_3.0	1	NA	2016-06-21	04:54:12	7.43704	12.2892	2.9937	NA	NA	NA	NA	NA
pH_7.45_DO_3.0	1	NA	2016-06-21	05:04:12	7.43927	12.1828	2.99319	NA	NA	NA	NA	NA
pH_7.45_DO_3.0	1	NA	2016-06-21	05:14:12	7.52831	12.1564	3.01053	NA	NA	NA	NA	NA
pH_7.45_DO_3.0	1	NA	2016-06-21	05:24:12	7.48522	12.3529	3.02541	NA	NA	NA	NA	NA
pH_7.45_DO_3.0	1	NA	2016-06-21	05:34:12	7.43301	12.0857	3.00801	NA	NA	NA	NA	NA
pH_7.45_DO_3.0	1	NA	2016-06-21	05:44:12	7.46166	12.2035	2.93017	NA	NA	NA	NA	NA
pH_7.45_DO_3.0	1	NA	2016-06-21	05:54:12	7.53395	12.2318	2.95257	NA	NA	NA	NA	NA
pH_7.45_DO_3.0	1	NA	2016-06-21	06:04:12	7.4789	12.0825	2.86935	NA	NA	NA	NA	NA
pH_7.45_DO_3.0	1	NA	2016-06-21	06:14:12	7.41474	12.373	2.96636	NA	NA	NA	NA	NA
pH_7.45_DO_3.0	1	NA	2016-06-21	06:24:12	7.49244	12.1912	2.96604	NA	NA	NA	NA	NA
pH_7.45_DO_3.0	1	NA	2016-06-21	06:34:12	7.52121	12.2121	3.03961	NA	NA	NA	NA	NA
pH_7.45_DO_3.0	1	NA	2016-06-21	06:44:12	7.44072	12.3464	3.05749	NA	NA	NA	NA	NA
pH_7.45_DO_3.0	1	NA	2016-06-21	06:54:12	7.4546	12.0907	3.02218	NA	NA	NA	NA	NA
pH_7.45_DO_3.0	1	NA	2016-06-21	07:04:12	7.52492	12.2393	3.02458	NA	NA	NA	NA	NA
pH_7.45_DO_3.0	1	NA	2016-06-21	07:14:12	7.46568	12.2859	3.0569	NA	NA	NA	NA	NA
pH_7.45_DO_3.0	1	NA	2016-06-21	07:24:12	7.42562	12.1201	3.03445	NA	NA	NA	NA	NA
pH_7.45_DO_3.0	1	NA	2016-06-21	07:34:12	7.49378	12.399	3.00126	NA	NA	NA	NA	NA
pH_7.45_DO_3.0	1	NA	2016-06-21	07:44:12	7.50877	12.2818	2.99317	NA	NA	NA	NA	NA
pH_7.45_DO_3.0	1	NA	2016-06-21	07:54:12	7.42857	12.1882	2.94441	NA	NA	NA	NA	NA
pH_7.45_DO_3.0	1	NA	2016-06-21	08:04:12	7.44549	12.379	2.93074	NA	NA	NA	NA	NA
pH_7.45_DO_3.0	1	NA	2016-06-21	08:14:12	7.53252	12.2194	2.95393	NA	NA	NA	NA	NA
pH_7.45_DO_3.0	1	NA	2016-06-21	08:24:12	7.47681	12.2234	2.91413	NA	NA	NA	NA	NA
pH_7.45_DO_3.0	1	NA	2016-06-21	08:34:12	7.42413	12.3592	2.94517	NA	NA	NA	NA	NA
pH_7.45_DO_3.0	1	NA	2016-06-21	08:44:12	7.49934	12.1829	2.98956	NA	NA	NA	NA	NA
pH_7.45_DO_3.0	1	NA	2016-06-21	08:54:12	7.50986	12.3579	2.96992	NA	NA	NA	NA	NA
pH_7.45_DO_3.0	1	NA	2016-06-21	09:04:12	7.43871	12.3992	3.03118	NA	NA	NA	NA	NA
pH_7.45_DO_3.0	1	NA	2016-06-21	09:14:12	7.43952	12.2141	3.03777	NA	NA	NA	NA	NA
pH_7.45_DO_3.0	1	NA	2016-06-21	09:24:12	7.52434	12.1849	3.04033	NA	NA	NA	NA	NA
pH_7.45_DO_3.0	1	NA	2016-06-21	09:34:12	7.48101	12.4623	3.04444	NA	NA	NA	NA	NA
pH_7.45_DO_3.0	1	NA	2016-06-21	09:44:12	7.42254	12.253	2.98364	NA	NA	NA	NA	NA
pH_7.45_DO_3.0	1	NA	2016-06-21	09:54:12	7.45243	12.2516	2.97907	NA	NA	NA	NA	NA
pH_7.45_DO_3.0	1	NA	2016-06-21	10:04:12	7.52486	12.4247	3.02613	NA	NA	NA	NA	NA
pH_7.45_DO_3.0	1	NA	2016-06-21	10:14:12	7.45748	12.2314	3.02757	NA	NA	NA	NA	NA
pH_7.45_DO_3.0	1	NA	2016-06-21	10:24:12	7.40512	12.205	3.04393	NA	NA	NA	NA	NA
pH_7.45_DO_3.0	1	NA	2016-06-21	10:34:12	7.49107	12.3686	3.06	NA	NA	NA	NA	NA
pH_7.45_DO_3.0	1	NA	2016-06-21	10:44:12	7.50317	12.2295	3.0419	NA	NA	NA	NA	NA
pH_7.45_DO_3.0	1	NA	2016-06-21	10:54:12	7.42578	12.3045	2.99689	NA	NA	NA	NA	NA
pH_7.45_DO_3.0	1	NA	2016-06-21	11:04:12	7.4384	12.604	2.98596	NA	NA	NA	NA	NA
pH_7.45_DO_3.0	1	NA	2016-06-21	11:14:12	7.53873	12.5544	2.97896	NA	NA	NA	NA	NA
pH_7.45_DO_3.0	1	NA	2016-06-21	11:24:12	7.48629	12.3346	2.96436	NA	NA	NA	NA	NA
pH_7.45_DO_3.0	1	NA	2016-06-21	11:34:12	7.429	12.1374	2.97223	NA	NA	NA	NA	NA
pH_7.45_DO_3.0	1	NA	2016-06-21	11:44:12	7.48563	12.2766	2.96979	NA	NA	NA	NA	NA
pH_7.45_DO_3.0	1	NA	2016-06-21	11:54:12	7.50611	12.5391	2.98771	NA	NA	NA	NA	NA
pH_7.45_DO_3.0	1	NA	2016-06-21	12:04:12	7.43114	12.4086	3.00404	NA	NA	NA	NA	NA
pH_7.45_DO_3.0	1	NA	2016-06-21	12:14:12	7.46548	12.2633	3.04436	NA	NA	NA	NA	NA
pH_7.45_DO_3.0	1	NA	2016-06-21	12:24:12	7.51648	12.137	3.03061	NA	NA	NA	NA	NA
pH_7.45_DO_3.0	1	NA	2016-06-21	12:34:12	7.44723	12.5563	3.05834	NA	NA	NA	NA	NA
pH_7.45_DO_3.0	1	NA	2016-06-21	12:44:12	7.45411	12.4077	3.03525	NA	NA	NA	NA	NA
pH_7.45_DO_3.0	1	NA	2016-06-21	12:54:12	7.53667	12.1685	3.04262	NA	NA	NA	NA	NA
pH_7.45_DO_3.0	1	NA	2016-06-21	13:04:12	7.46826	12.3431	3.06231	NA	NA	NA	NA	NA
pH_7.45_DO_3.0	1	NA	2016-06-21	13:14:12	7.4295	12.3128	3.06498	NA	NA	NA	NA	NA
pH_7.45_DO_3.0	1	NA	2016-06-21	13:24:12	7.50733	12.1489	2.95138	NA	NA	NA	NA	NA
pH_7.45_DO_3.0	1	NA	2016-06-21	13:34:12	7.4841	12.3362	2.81891	NA	NA	NA	NA	NA
pH_7.45_DO_3.0	1	NA	2016-06-21	13:44:12	7.43226	12.6781	2.80625	NA	NA	NA	NA	NA
pH_7.45_DO_3.0	1	NA	2016-06-21	13:54:12	7.50671	12.4912	2.828	NA	NA	NA	NA	NA
pH_7.45_DO_3.0	1	NA	2016-06-21	14:04:12	7.51634	12.2413	2.93708	NA	NA	NA	NA	NA
pH_7.45_DO_3.0	1	NA	2016-06-21	14:14:12	7.42843	12.3938	3.03615	NA	NA	NA	NA	NA
pH_7.45_DO_3.0	1	NA	2016-06-21	14:24:12	7.44528	12.3027	3.0998	NA	NA	NA	NA	NA
pH_7.45_DO_3.0	1	NA	2016-06-21	14:34:12	7.52366	12.2125	3.13486	NA	NA	NA	NA	NA
pH_7.45_DO_3.0	1	NA	2016-06-21	14:44:12	7.46852	12.5297	3.07902	NA	NA	NA	NA	NA
pH_7.45_DO_3.0	1	NA	2016-06-21	14:54:12	7.42997	12.5662	3.07171	NA	NA	NA	NA	NA
pH_7.45_DO_3.0	1	NA	2016-06-21	15:04:12	7.51472	12.3811	3.07216	NA	NA	NA	NA	NA
pH_7.45_DO_3.0	1	NA	2016-06-21	15:14:12	7.49231	12.1975	3.01405	NA	NA	NA	NA	NA
pH_7.45_DO_3.0	1	NA	2016-06-21	15:24:12	7.42671	12.4499	2.99755	NA	NA	NA	NA	NA
pH_7.45_DO_3.0	1	NA	2016-06-21	15:34:12	7.47475	12.3505	2.86677	NA	NA	NA	NA	NA
pH_7.45_DO_3.0	1	NA	2016-06-21	15:44:12	7.54313	12.2497	2.67731	NA	NA	NA	NA	NA
pH_7.45_DO_3.0	1	NA	2016-06-21	15:54:12	7.47763	12.4041	2.68484	NA	NA	NA	NA	NA
pH_7.45_DO_3.0	1	NA	2016-06-21	16:04:12	7.47033	12.4039	2.80457	NA	NA	NA	NA	NA
pH_7.45_DO_3.0	1	NA	2016-06-21	16:14:12	7.4667	12.49	2.69371	NA	NA	NA	NA	NA
pH_7.45_DO_3.0	1	NA	2016-06-21	16:24:12	7.48184	12.5104	2.67971	NA	NA	NA	NA	NA
pH_7.45_DO_3.0	1	NA	2016-06-21	16:34:12	7.44921	12.4704	2.83199	NA	NA	NA	NA	NA
pH_7.45_DO_3.0	1	NA	2016-06-21	16:44:12	7.48503	12.3519	2.86835	NA	NA	NA	NA	NA
pH_7.45_DO_3.0	1	NA	2016-06-21	16:54:12	7.44262	12.1818	3.0677	NA	NA	NA	NA	NA
pH_7.45_DO_3.0	1	NA	2016-06-21	17:04:12	7.48029	12.2262	3.09544	NA	NA	NA	NA	NA
pH_7.45_DO_3.0	1	NA	2016-06-21	17:14:12	7.46349	12.3553	3.13391	NA	NA	NA	NA	NA
pH_7.45_DO_3.0	1	NA	2016-06-21	17:24:12	7.48595	12.3981	3.09406	NA	NA	NA	NA	NA
pH_7.45_DO_3.0	1	NA	2016-06-21	17:34:12	7.46633	12.3222	3.05499	NA	NA	NA	NA	NA
pH_7.45_DO_3.0	1	NA	2016-06-21	17:44:12	7.48365	12.2424	3.01885	NA	NA	NA	NA	NA
pH_7.45_DO_3.0	1	NA	2016-06-21	17:54:12	7.4625	12.2217	3.00161	NA	NA	NA	NA	NA
pH_7.45_DO_3.0	1	NA	2016-06-21	18:04:12	7.47048	12.2812	3.03752	NA	NA	NA	NA	NA
pH_7.45_DO_3.0	1	NA	2016-06-21	18:14:12	7.4776	12.2299	3.06313	NA	NA	NA	NA	NA
pH_7.45_DO_3.0	1	NA	2016-06-21	18:24:12	7.46046	12.2886	3.03003	NA	NA	NA	NA	NA
pH_7.45_DO_3.0	1	NA	2016-06-21	18:34:12	7.49611	12.377	2.97788	NA	NA	NA	NA	NA
pH_7.45_DO_3.0	1	NA	2016-06-21	18:44:12	7.45414	12.3051	2.92109	NA	NA	NA	NA	NA
pH_7.45_DO_3.0	1	NA	2016-06-21	18:54:12	7.49578	12.2212	2.92056	NA	NA	NA	NA	NA
pH_7.45_DO_3.0	1	NA	2016-06-21	19:04:12	7.44632	12.2483	2.96631	NA	NA	NA	NA	NA
pH_7.45_DO_3.0	1	NA	2016-06-21	19:14:12	7.50537	12.3559	2.96038	NA	NA	NA	NA	NA
pH_7.45_DO_3.0	1	NA	2016-06-21	19:24:12	7.45166	12.2846	3.0055	NA	NA	NA	NA	NA
pH_7.45_DO_3.0	1	NA	2016-06-21	19:34:12	7.49934	12.2451	3.05654	NA	NA	NA	NA	NA
pH_7.45_DO_3.0	1	NA	2016-06-21	19:44:12	7.44622	12.1665	3.05207	NA	NA	NA	NA	NA
pH_7.45_DO_3.0	1	NA	2016-06-21	19:54:12	7.49167	12.3177	3.05754	NA	NA	NA	NA	NA
pH_7.45_DO_3.0	1	NA	2016-06-21	20:04:12	7.44791	12.4294	3.01547	NA	NA	NA	NA	NA
pH_7.45_DO_3.0	1	NA	2016-06-21	20:14:12	7.50671	12.4191	2.99167	NA	NA	NA	NA	NA
pH_7.45_DO_3.0	1	NA	2016-06-21	20:24:12	7.44869	12.2867	2.98468	NA	NA	NA	NA	NA
pH_7.45_DO_3.0	1	NA	2016-06-21	20:34:12	7.49824	12.2456	2.94352	NA	NA	NA	NA	NA
pH_7.45_DO_3.0	1	NA	2016-06-21	20:44:12	7.44569	12.2566	2.91166	NA	NA	NA	NA	NA
pH_7.45_DO_3.0	1	NA	2016-06-21	20:54:12	7.49552	12.1551	2.99151	NA	NA	NA	NA	NA
pH_7.45_DO_3.0	1	NA	2016-06-21	21:04:12	7.44546	12.1954	2.99991	NA	NA	NA	NA	NA
pH_7.45_DO_3.0	1	NA	2016-06-21	21:14:12	7.50221	12.3356	2.9956	NA	NA	NA	NA	NA
pH_7.45_DO_3.0	1	NA	2016-06-21	21:24:12	7.45231	12.3384	2.93963	NA	NA	NA	NA	NA
pH_7.45_DO_3.0	1	NA	2016-06-21	21:34:12	7.49958	12.2022	2.96361	NA	NA	NA	NA	NA
pH_7.45_DO_3.0	1	NA	2016-06-21	21:44:12	7.43602	12.1211	3.0528	NA	NA	NA	NA	NA
pH_7.45_DO_3.0	1	NA	2016-06-21	21:54:12	7.4947	12.2153	3.01995	NA	NA	NA	NA	NA
pH_7.45_DO_3.0	1	NA	2016-06-21	22:04:12	7.45343	12.3283	3.01617	NA	NA	NA	NA	NA
pH_7.45_DO_3.0	1	NA	2016-06-21	22:14:12	7.49315	12.3212	2.99981	NA	NA	NA	NA	NA
pH_7.45_DO_3.0	1	NA	2016-06-21	22:24:12	7.46439	12.1953	2.94947	NA	NA	NA	NA	NA
pH_7.45_DO_3.0	1	NA	2016-06-21	22:34:12	7.46352	12.1631	2.99057	NA	NA	NA	NA	NA
pH_7.45_DO_3.0	1	NA	2016-06-21	22:44:12	7.47441	12.2676	2.99614	NA	NA	NA	NA	NA
pH_7.45_DO_3.0	1	NA	2016-06-21	22:54:12	7.46563	12.4215	2.98225	NA	NA	NA	NA	NA
pH_7.45_DO_3.0	1	NA	2016-06-21	23:04:12	7.47982	12.3468	2.94649	NA	NA	NA	NA	NA
pH_7.45_DO_3.0	1	NA	2016-06-21	23:14:12	7.47364	12.2036	2.9826	NA	NA	NA	NA	NA
pH_7.45_DO_3.0	1	NA	2016-06-21	23:24:12	7.47177	12.1488	3.01599	NA	NA	NA	NA	NA
pH_7.45_DO_3.0	1	NA	2016-06-21	23:34:12	7.45432	12.2522	3.05324	NA	NA	NA	NA	NA
pH_7.45_DO_3.0	1	NA	2016-06-21	23:44:12	7.50062	12.3533	3.01224	NA	NA	NA	NA	NA
pH_7.45_DO_3.0	1	NA	2016-06-21	23:54:12	7.45086	12.2363	3.04943	NA	NA	NA	NA	NA
pH_7.45_DO_3.0	1	NA	2016-06-22	00:04:12	7.49128	12.1575	2.99183	NA	NA	NA	NA	NA
pH_7.45_DO_3.0	1	NA	2016-06-22	00:14:12	7.44975	12.2717	2.96211	NA	NA	NA	NA	NA
pH_7.45_DO_3.0	1	NA	2016-06-22	00:24:12	7.50212	12.2104	2.95724	NA	NA	NA	NA	NA
pH_7.45_DO_3.0	1	NA	2016-06-22	00:34:12	7.44191	12.1549	2.98927	NA	NA	NA	NA	NA
pH_7.45_DO_3.0	1	NA	2016-06-22	00:44:12	7.49153	12.2618	2.98429	NA	NA	NA	NA	NA
pH_7.45_DO_3.0	1	NA	2016-06-22	00:54:12	7.45132	12.217	3.04613	NA	NA	NA	NA	NA
pH_7.45_DO_3.0	1	NA	2016-06-22	01:04:12	7.48644	12.1631	3.0343	NA	NA	NA	NA	NA
pH_7.45_DO_3.0	1	NA	2016-06-22	01:14:12	7.46115	12.2613	2.99779	NA	NA	NA	NA	NA
pH_7.45_DO_3.0	1	NA	2016-06-22	01:24:12	7.47704	12.3625	2.96351	NA	NA	NA	NA	NA
pH_7.45_DO_3.0	1	NA	2016-06-22	01:34:12	7.48322	12.2202	2.91022	NA	NA	NA	NA	NA
pH_7.45_DO_3.0	1	NA	2016-06-22	01:44:12	7.45455	12.1325	2.97676	NA	NA	NA	NA	NA
pH_7.45_DO_3.0	1	NA	2016-06-22	01:54:12	7.4829	12.1808	3.02075	NA	NA	NA	NA	NA
pH_7.45_DO_3.0	1	NA	2016-06-22	02:04:12	7.44866	12.3544	3.00705	NA	NA	NA	NA	NA
pH_7.45_DO_3.0	1	NA	2016-06-22	02:14:12	7.50115	12.3232	2.96584	NA	NA	NA	NA	NA
pH_7.45_DO_3.0	1	NA	2016-06-22	02:24:12	7.45627	12.2076	2.98267	NA	NA	NA	NA	NA
pH_7.45_DO_3.0	1	NA	2016-06-22	02:34:12	7.47155	12.1381	3.02498	NA	NA	NA	NA	NA
pH_7.45_DO_3.0	1	NA	2016-06-22	02:44:12	7.46051	12.21	3.04476	NA	NA	NA	NA	NA
pH_7.45_DO_3.0	1	NA	2016-06-22	02:54:12	7.47128	12.3619	2.99884	NA	NA	NA	NA	NA
pH_7.45_DO_3.0	1	NA	2016-06-22	03:04:12	7.48157	12.3465	2.99402	NA	NA	NA	NA	NA
pH_7.45_DO_3.0	1	NA	2016-06-22	03:14:12	7.46446	12.2045	2.9348	NA	NA	NA	NA	NA
pH_7.45_DO_3.0	1	NA	2016-06-22	03:24:12	7.46873	12.16	3.00526	NA	NA	NA	NA	NA
pH_7.45_DO_3.0	1	NA	2016-06-22	03:34:12	7.46129	12.2559	3.02152	NA	NA	NA	NA	NA
pH_7.45_DO_3.0	1	NA	2016-06-22	03:44:12	7.48892	12.2451	3.00926	NA	NA	NA	NA	NA
pH_7.45_DO_3.0	1	NA	2016-06-22	03:54:12	7.4456	12.1978	3.02998	NA	NA	NA	NA	NA
pH_7.45_DO_3.0	1	NA	2016-06-22	04:04:12	7.49147	12.2172	2.99736	NA	NA	NA	NA	NA
pH_7.45_DO_3.0	1	NA	2016-06-22	04:14:12	7.4454	12.3102	2.95362	NA	NA	NA	NA	NA
pH_7.45_DO_3.0	1	NA	2016-06-22	04:24:12	7.49915	12.2561	2.98524	NA	NA	NA	NA	NA
pH_7.45_DO_3.0	1	NA	2016-06-22	04:34:12	7.43958	12.144	3.02793	NA	NA	NA	NA	NA
pH_7.45_DO_3.0	1	NA	2016-06-22	04:44:12	7.48398	12.1758	3.02995	NA	NA	NA	NA	NA
pH_7.45_DO_3.0	1	NA	2016-06-22	04:54:12	7.45826	12.3576	2.97852	NA	NA	NA	NA	NA
pH_7.45_DO_3.0	1	NA	2016-06-22	05:04:12	7.49431	12.3636	2.95	NA	NA	NA	NA	NA
pH_7.45_DO_3.0	1	NA	2016-06-22	05:14:12	7.45916	12.2434	2.94489	NA	NA	NA	NA	NA
pH_7.45_DO_3.0	1	NA	2016-06-22	05:24:12	7.47935	12.122	2.97364	NA	NA	NA	NA	NA
pH_7.45_DO_3.0	1	NA	2016-06-22	05:34:12	7.46205	12.1988	2.97447	NA	NA	NA	NA	NA
pH_7.45_DO_3.0	1	NA	2016-06-22	05:44:12	7.4683	12.2456	3.0277	NA	NA	NA	NA	NA
pH_7.45_DO_3.0	1	NA	2016-06-22	05:54:12	7.48119	12.3206	3.04141	NA	NA	NA	NA	NA
pH_7.45_DO_3.0	1	NA	2016-06-22	06:04:12	7.46754	12.2248	3.04055	NA	NA	NA	NA	NA
pH_7.45_DO_3.0	1	NA	2016-06-22	06:14:12	7.47081	12.139	3.00131	NA	NA	NA	NA	NA
pH_7.45_DO_3.0	1	NA	2016-06-22	06:24:12	7.45746	12.2376	2.94786	NA	NA	NA	NA	NA
pH_7.45_DO_3.0	1	NA	2016-06-22	06:34:12	7.48988	12.332	3.00671	NA	NA	NA	NA	NA
pH_7.45_DO_3.0	1	NA	2016-06-22	06:44:12	7.46384	12.2993	2.97356	NA	NA	NA	NA	NA
pH_7.45_DO_3.0	1	NA	2016-06-22	06:54:12	7.47978	12.1285	2.98653	NA	NA	NA	NA	NA
[truncated: 105,007 more rows]
