# Supplementary material for: Uncovering mechanisms of global ocean change effects on the Dungeness crab (Cancer magister) through metabolomics analysis
Source: Sci Rep. 2019 Jul 24;9:10717. doi: 10.1038/s41598-019-46947-6 (PMC6656712; doi:10.1038/s41598-019-46947-6)
Supplement: Supplementary file 5 — Supplementary Table 4 [file 41598_2019_46947_MOESM5_ESM.xlsx]

## Sheet: Submit
Supplementary Table 4. Processed lipidomics peak height data. The ‘identifier column’ denotes the unique identifier for the technology platform, given as rt_mz. This identifier is set for a given method and does not change over time. It is given for both identified and unidentified metabolites in the same manner. The ‘name’ denotes the name of the lipid, if the peak has been identified. The ‘InCh…						Label	Biorec001	Biorec002	Biorec003	Biorec004	Biorec005	Biorec006	Biorec007	M5B2	M11C2	M3A7	M2B6	M2B3	M2C1	M6A6	M8B2	M4B1	M3C3	M3B2	M3A2	M2B4	M1C2	M6B3	M1C1	M10A7	M6A5	M1A1	M1B2	M1C5	M11B2	M2A3	M5D7	M5B3	M7C6	M10C5	M12A1	M8D2	M7D6	M3D5	M1C4	M6D2	M12D3	M10B5	M2C4
						Sample #	QC	QC	QC	QC	QC	QC	QC	1	2	3	4	5	6	7	8	9	10	11	12	13	14	15	16	17	18	19	20	21	22	23	24	25	26	27	28	29	30	31	32	33	34	35	36
						Species	Human	Human	Human	Human	Human	Human	Human	Dungeness Crab	Dungeness Crab	Dungeness Crab	Dungeness Crab	Dungeness Crab	Dungeness Crab	Dungeness Crab	Dungeness Crab	Dungeness Crab	Dungeness Crab	Dungeness Crab	Dungeness Crab	Dungeness Crab	Dungeness Crab	Dungeness Crab	Dungeness Crab	Dungeness Crab	Dungeness Crab	Dungeness Crab	Dungeness Crab	Dungeness Crab	Dungeness Crab	Dungeness Crab	Dungeness Crab	Dungeness Crab	Dungeness Crab	Dungeness Crab	Dungeness Crab	Dungeness Crab	Dungeness Crab	Dungeness Crab	Dungeness Crab	Dungeness Crab	Dungeness Crab	Dungeness Crab	Dungeness Crab
						Organ	Plasma	Plasma	Plasma	Plasma	Plasma	Plasma	Plasma	Whole	Whole	Whole	Whole	Whole	Whole	Whole	Whole	Whole	Whole	Whole	Whole	Whole	Whole	Whole	Whole	Whole	Whole	Whole	Whole	Whole	Whole	Whole	Whole	Whole	Whole	Whole	Whole	Whole	Whole	Whole	Whole	Whole	Whole	Whole	Whole
						Treatment								High_High	High_Low	Low_High	Low_High	Low_High	Low_High	Low_Low	High_High	High_Low	Low_High	Low_High	Low_High	Low_High	Low_Low	Low_Low	Low_Low	High_Low	Low_Low	Low_Low	Low_Low	Low_Low	High_Low	Low_High	High_High	High_High	High_High	High_Low	High_High	High_High	High_High	Low_High	Low_Low	Low_Low	High_High	High_Low	Low_High
						File ID	Biorec001_posCSH_preNichols001.d	Biorec002_posCSH_postNichols010.d	Biorec003_posCSH_postNichols020.d	Biorec004_posCSH_postNichols030.d	Biorec005_posCSH_postNichols040.d	Biorec006_posCSH_postNichols050.d	Biorec007_posCSH_postNichols060.d	Nichols005_posCSH_M5B2_001.d	Nichols037_posCSH_M11C2_002.d	Nichols058_posCSH_M3A7_003.d	Nichols033_posCSH_M2B6_004.d	Nichols025_posCSH_M2B3_005.d	Nichols056_posCSH_M2C1_006.d	Nichols048_posCSH_M6A6_007.d	Nichols038_posCSH_M8B2_008.d	Nichols043_posCSH_M4B1_009.d	Nichols017_posCSH_M3C3_010.d	Nichols039_posCSH_M3B2_011.d	Nichols052_posCSH_M3A2_012.d	Nichols059_posCSH_M2B4_013.d	Nichols019_posCSH_M1C2_014.d	Nichols009_posCSH_M6B3_015.d	Nichols022_posCSH_M1C1_016.d	Nichols031_posCSH_M10A7_017.d	Nichols029_posCSH_M6A5_018.d	Nichols051_posCSH_M1A1_019.d	Nichols011_posCSH_M1B2_020.d	Nichols047_posCSH_M1C5_021.d	Nichols035_posCSH_M11B2_022.d	Nichols027_posCSH_M2A3_023.d	Nichols049_posCSH_M5D7_024.d	Nichols028_posCSH_M5B3_025.d	Nichols003_posCSH_M7C6_026.d	Nichols026_posCSH_M10C5_027.d	Nichols053_posCSH_M12A1_028.d	Nichols014_posCSH_M8D2_029.d	Nichols020_posCSH_M7D6_030.d	Nichols034_posCSH_M3D5_031.d	Nichols018_posCSH_M1C4_032.d	Nichols057_posCSH_M6D2_033.d	Nichols001_posCSH_M12D3_034.d	Nichols010_posCSH_M10B5_035.d	Nichols021_posCSH_M2C4_036.d
Identifier	Name	InChI Key	Species	ESI mode	m/z	RT	Peak Height	Peak Height	Peak Height	Peak Height	Peak Height	Peak Height	Peak Height	Peak Height	Peak Height	Peak Height	Peak Height	Peak Height	Peak Height	Peak Height	Peak Height	Peak Height	Peak Height	Peak Height	Peak Height	Peak Height	Peak Height	Peak Height	Peak Height	Peak Height	Peak Height	Peak Height	Peak Height	Peak Height	Peak Height	Peak Height	Peak Height	Peak Height	Peak Height	Peak Height	Peak Height	Peak Height	Peak Height	Peak Height	Peak Height	Peak Height	Peak Height	Peak Height	Peak Height
11.76_724.70_11.76_729.65	CE (22:1) [M+NH4]+ iSTD	SQHUGNAFKZZXOT-JWTURFAQSA-N	[M+Na]+_[M+NH4]+	(+) ESI	724.6974_729.6529	11.76	1212387	1091738	1192051	1052867	1030514	911549	920822	216896	223388	192866	214886	241157	207507	159031	219995	197703	185882	174980	140529	131016	184171	209448	240771	221501	194478	197491	243030	229076	188516	155297	121502	204445	218101	161820	190064	137130	162863	176337	200757	207687	183930	228215	265821
6.00_552.54_6.00_574.52 _6.00_534.52	Ceramide C17 [M+H-H2O]+ iSTD	ICWGMOFDULMCFL-QKSCFGQVSA-N	[M+H]+ _[M+Na]+ _[M+H-H2O]+	(+) ESI	552.5358_574.5170 _534.5244	6	198372	181592	173051	161744	177123	140059	142401	30794	28823	28522	28431	31576	28531	19846	27230	24661	23740	22613	16980	19676	23956	27224	30219	28233	27944	24041	33702	26332	25874	20380	15747	25624	27402	19762	24318	18201	21983	22392	25403	26102	21583	33185	35628
4.81_376.40	Cholesterol d7 [M-H2O+H]+ iSTD	HVYWMOMLDIMFJA-IFAPJKRJSA-N	[M+H]+	(+) ESI	376.395	4.81	14170	11084	10770	10469	9814	9546	9548	1665	1834	1394	1478	1658	1661	1439	1672	1527	1187	1357	1214	973	1002	1464	1575	1469	1528	1646	1835	1681	1749	1178	1271	1326	1661	1788	1314	1241	1193	1273	1354	1675	1826	1864	1717
0.78_341.28	CUDA (pos) [M+H]+ iSTD	HPTJABJPZMULFH-UHFFFAOYSA-N	[M+H]+	(+) ESI	341.28	0.78	96667	101208	95043	96493	93765	103519	106878	21046	20137	21690	21700	23831	19678	19021	21390	18972	20590	19559	18679	19063	22205	21847	22162	20911	19548	18767	22128	18206	20748	21580	19974	20453	21196	21714	19984	22568	20961	19175	22130	22426	20302	21080	21913
4.28_474.42_4.28_479.38	DG (12:0/12:0/0:0) [M+NH4]+ iSTD	OQQOAWVKVDAJOI-VWLOTQADSA-N	[M+Na]+_[M+NH4]+	(+) ESI	474.4154_479.3752	4.28	133340	124533	115000	116332	125483	98098	98731	16765	17297	15946	16980	17806	17048	13460	17983	17022	15404	14408	11844	12395	15355	15984	19109	17589	16581	16236	18850	17152	15678	12681	10355	16857	16319	11821	16104	11848	13405	14970	16721	17204	13944	17861	20016
3.17_416.34_3.17_421.29	DG (18:1/2:0/0:0) [M+NH4]+ iSTD	PWTCCMJTPHCGMS-YRBAHSOBSA-N	[M+Na]+_[M+NH4]+	(+) ESI	416.3374_421.2931	3.17	674853	615761	553591	596925	709154	506822	493489	101818	110454	114089	113031	108717	106707	82204	102846	106913	97834	116372	71525	89086	96835	104762	119712	108823	97405	90951	131839	103605	97994	94656	63980	98387	108646	77555	100261	78754	89523	86577	94674	105520	87975	107091	121035
1.83_510.36	LPC (17:0) [M+H]+ iSTD	SRRQPVVYXBTRQK-XMMPIXPASA-N	[M+H]+	(+) ESI	510.356	1.83	206927	187623	188688	165338	179805	139649	139755	17770	16520	15288	15218	17392	15268	10619	15079	14151	13436	12768	9845	9723	12233	14479	17083	15546	14101	14217	18847	15727	14383	10953	8451	14602	17452	10965	13880	10138	12551	13121	15170	15148	14061	18075	19446
1.34_466.29	LPE (17:1) [M+H]+ iSTD	LNJNONCNASQZOB-HEDKFQSOSA-N	[M+H]+	(+) ESI	466.293	1.34	45421	41380	42884	39041	40515	32269	31902	5022	4731	4501	4895	5028	4974	3421	4512	4441	4013	4115	3523	3842	3895	4659	5525	4844	4594	4330	6135	4597	4539	3426	3536	4595	5109	3438	4614	3461	3399	4020	4434	4972	4094	5646	6165
3.04_367.28_3.04_362.33_3.04_345.30	MG (17:0/0:0/0:0) [M+Na]+ iSTD	SVUQHVRAGMNPLW-UHFFFAOYSA-N	[M+H]+ _[M+Na]+ _[M+K]+	(+) ESI	367.2817_362.3261_345.3	3.04	203242	186348	177533	188534	195319	164450	148760	20378	22266	21895	19547	22104	21687	15350	20189	19157	16586	17642	12829	14539	16358	17361	22922	22389	19661	20137	22777	21719	19888	13967	10306	18142	19210	13225	20101	12634	14695	15722	18300	21820	14366	20498	26041
3.51_636.46	PC (25:0) [M+H]+ iSTD	FCTBVSCBBWKZML-WJOKGBTCSA-N	[M+H]+	(+) ESI	636.461	3.51	11120	10214	9894	8570	9490	7374	7075	1630	1553	1432	1533	1596	1638	1073	1345	1543	1175	1375	924	881	1080	1318	1541	1321	1259	1220	1554	1242	1313	1108	783	1237	1458	1045	1212	921	1270	1468	1314	1216	1321	1527	1597
6.31_720.55	PE (17:0/17:0) [M+H]+ iSTD	YSFFAUPDXKTJMR-DIPNUNPCSA-N	[M+H]+	(+) ESI	720.554	6.31	57973	52672	62170	42027	40189	34511	34984	9161	8194	8901	7889	8140	7409	5566	8251	5858	6810	6594	4834	6001	6646	7391	9158	8095	8068	6302	10149	7716	7538	5632	4091	6779	8258	5761	6500	5674	5563	5111	5547	5984	5923	6786	7818
5.11_717.59	SM (d35:1) [M+H]+ iSTD	YMQZQHIESOAPQH-JXGHDCMNSA-N	[M+H]+	(+) ESI	717.589	5.11	83816	81933	76701	68971	79325	58034	59144	20307	18738	21870	20136	16312	16968	13265	17811	15980	15806	14928	11807	14716	20248	22211	20419	17219	18070	14800	20536	14162	17227	15256	8016	15823	18949	12831	15350	12543	15744	15365	18047	15223	11711	23773	21129
1.04_286.27	Sphingosine (d17:1) [M+H]+ iSTD	RBEJCQPPFCKTRZ-LHMZYYNSSA-N	[M+H]+	(+) ESI	286.274	1.04	94709	78635	81526	70777	79374	55778	57563	7943	7048	7115	7394	8110	7384	5171	7130	6753	6148	6011	4752	5285	6181	7296	8065	7559	6637	6722	9147	6950	6933	5244	4224	6466	7631	5551	6856	4567	5610	5842	6745	7140	6806	8122	9833
11.05_874.79_11.05_869.83	TG (17:0/17:1/17:0) d5 [M+Na]+ iSTD	OWYYELCHNALRQZ-ADIIQMQPSA-N	[M+Na]+ _[M+NH4]+	(+) ESI	874.7874_869.828	11.05	198206	139146	274479	150333	142235	114061	117893	20215	20492	18171	18637	21778	19249	13787	19213	16424	15812	16324	12124	12965	16273	17553	26268	20193	17915	18131	25056	19913	17880	13377	10937	19791	20486	14410	16889	13178	13805	15114	16873	17217	15944	19662	23308
6.06_586.50 _6.06_610.54	iSTD iSTD Ceramide (d18:1/17:0)	ICWGMOFDULMCFL-QKSCFGQVSA-N	[M+Cl]- _[M+Hac-H]-	(-) ESI	586.4985 _610.5432	6.06	506021	658950	704845	714178	812209	579967	584558	635475	630745	644460	621658	666765	718771	577451	657714	596961	519834	568583	535009	511374	529558	542307	695839	680438	573385	677595	714315	745020	626655	464800	452738	630882	581285	501026	649253	414043	458499	571624	558355	610094	466834	644462	749244
0.64_339.27	iSTD iSTD CUDA	HPTJABJPZMULFH-UHFFFAOYSA-N	[M-H]-	(-) ESI	339.266	0.64	39923	38392	26948	38026	37374	39081	38673	41569	36051	44147	42623	42741	40656	40595	40222	35949	41649	42208	41545	47184	42724	44690	41454	39974	39953	42727	47741	40980	39795	40649	42944	43356	41761	42083	50710	46932	38424	45876	52128	42230	41475	43856	43583
2.45_258.25	iSTD iSTD FA (16:0)-d3	IPCSVZSSVZVIGE-FIBGUPNXSA-N	[M-H]-	(-) ESI	258.253	2.45	98284	93728	101266	86037	99945	65642	65718	55591	52302	55227	55648	52992	59684	45571	55631	49980	46714	45260	38075	41233	46217	49061	59059	54953	46304	53752	63596	65138	50981	36494	31942	51151	50648	36392	55881	34180	36940	48751	47565	48988	43434	56540	67459
1.88_568.36	iSTD iSTD LPC (17:0)	SRRQPVVYXBTRQK-XMMPIXPASA-N	[M+Hac-H]-	(-) ESI	568.361	1.88	56747	52432	54177	50788	54860	39401	40443	24239	21332	22102	22659	22919	25049	17984	22700	19493	18104	20334	16317	16345	17187	19707	24120	23846	18964	22418	26651	26491	21096	14097	13549	20922	23316	15683	22359	13747	15799	20075	20034	20402	18941	23606	27056
1.38_464.28	iSTD iSTD LPE (17:1)	LNJNONCNASQZOB-HEDKFQSOSA-N	[M-H]-	(-) ESI	464.278	1.38	47761	44563	35977	42210	46755	33980	34957	25121	22427	23801	24033	23560	26547	19468	24831	21050	19366	20669	18100	17862	18402	21095	25935	25313	20619	25026	27913	29161	23103	15346	15136	22317	23551	16571	24599	14950	15148	20074	21564	21234	19943	25552	28475
3.06_403.31	iSTD iSTD MAG (17:0/0:0/0:0)	SVUQHVRAGMNPLW-UHFFFAOYSA-N	[M-H]-	(-) ESI	403.309	3.06	685861	639675	587462	612649	674729	489734	485192	308969	280926	284206	300251	298472	332005	243979	305907	263041	231973	263234	213658	212221	231662	255196	321991	320293	252190	303138	353308	361207	286469	178879	176165	283902	284397	204101	302412	168437	183096	258095	252256	257867	223974	300301	366168
3.55_694.46	iSTD iSTD PC (12:0/13:0)	FCTBVSCBBWKZML-WJOKGBTCSA-N	[M+Hac-H]-	(-) ESI	694.464	3.55	3868	3655	3715	3494	3841	2909	2705	1942	1710	2057	1594	1694	2007	1577	1718	1522	1544	1572	1382	1363	1463	1579	1819	1753	1591	1676	1948	2150	1612	1455	1357	1688	1689	1495	1754	1385	1390	1575	1659	1590	1336	1788	2015
6.37_718.54	iSTD iSTD PE (17:0/17:0)	YSFFAUPDXKTJMR-DIPNUNPCSA-N	[M-H]-	(-) ESI	718.538	6.37	57786	53550	68213	51758	51285	42248	41944	36551	35752	39416	37505	36157	37893	28852	39081	28495	25295	29995	24901	28251	25972	29287	39822	38716	33982	34621	41789	40699	34484	22051	22907	31907	30720	27117	32318	21073	20845	23582	23618	25264	24644	26707	33499
5.11_749.54	iSTD iSTD PG (17:0/17:0)	ZBVHXVKEMAIWQQ-QPPIDDCLSA-N	[M-H]-	(-) ESI	749.536	5.11	1290846	1427556	1481273	1402842	1523267	1169766	1169958	558538	539975	551500	539355	539736	619256	464489	569812	498369	409575	451005	435419	422538	437100	455476	593700	581739	498265	551736	640481	620437	531198	374426	306820	494115	497619	413954	553715	327071	375177	477000	498902	502177	372697	559722	651139
5.21_775.59	iSTD iSTD SM (d18:1/17:0)	YMQZQHIESOAPQH-JXGHDCMNSA-N	[M+Hac-H]-	(-) ESI	775.587	5.21	6610	6278	6088	6222	6362	5620	5160	11682	9203	11199	11307	11742	12260	10370	9705	9108	9235	9907	9929	7944	9891	13280	10900	10802	10155	14783	11249	11217	9689	9923	8583	13583	12779	11650	11561	8201	9523	7366	7261	9110	13093	13706	11910
1.58_400.34	Acylcarnitine (16:0) [M+H]+	XOMRRQXKHMYMOC-OAQYLSRUSA-N	[M+H]+	(+) ESI	400.343	1.58	3224	3363	3589	3589	3693	3574	3173	19000	37109	24731	31664	12300	17606	24994	12618	21111	18958	14131	10884	17062	20775	18159	22404	31895	25895	11363	17969	12731	26340	39935	7425	17466	16138	14535	8403	12956	21332	35599	27464	19392	11843	20739	29748
2.34_428.37	Acylcarnitine (18:0) [M+H]+	FNPHNLNTJNMAEE-UHFFFAOYSA-N	[M+H]+	(+) ESI	428.374	2.34	1563	1951	1614	1770	2186	1298	1715	8112	12251	11067	13309	5819	7971	10623	6538	7343	8414	6901	4808	7519	8915	6957	8911	12130	10089	4348	7008	4443	10583	13492	3022	6700	7743	8321	3816	7202	10621	13557	10661	7415	4890	8996	12302
1.73_426.36	Acylcarnitine (18:1) [M+H]+	HITOYGLMAFIRNI-YSESTWPTSA-N	[M+H]+	(+) ESI	426.358	1.73	4390	4225	4438	3915	4308	3405	3386	12615	17819	9583	15516	9216	12288	13047	11214	18881	10205	8490	8450	10848	13077	12010	17318	15205	11307	7910	10340	10469	15050	15721	5030	10468	16021	14851	6687	6250	11428	13881	11829	11217	7501	14950	17637
2.48_454.39	Acylcarnitine (20:1) [M]+	PVOQPLSKYNZHOT-OUKQBFOZNA-O	[M]+	(+) ESI	454.389	2.48	1543	554	661	382	484	330	384	6171	11411	7533	9365	4267	7098	9287	6509	7747	10234	5611	5006	6085	10014	7835	8521	9483	7447	4167	5454	4553	8540	13361	2194	6707	6255	7990	2990	5607	9215	12147	7906	6077	5229	6994	8550
1.04_446.33	Acylcarnitine (20:5) [M]+	USUPQTJPNBGUSJ-WMPRHZDHNA-O	[M]+	(+) ESI	446.327	1.04	324	398	442	470	366	288	258	23334	23896	21372	20144	12614	16934	15624	11310	21570	20387	10695	11300	14752	17591	18429	23281	19502	19614	10952	23377	20456	28456	31027	8111	17335	18819	9878	12370	12964	30764	27365	23962	16498	13301	16609	21938
1.24_472.34	Acylcarnitine (22:6) [M]+	WLLMYDQRCSWAST-BUHCESQUNA-O	[M]+	(+) ESI	472.342	1.24	327	471	428	398	401	271	275	24649	34602	28187	35595	8654	20678	22396	17678	34854	29503	26561	13506	23051	27264	26015	38510	30657	29418	13201	21046	24026	36988	39788	10255	23642	21297	15392	11581	15323	36814	33242	30454	21729	13131	16962	30145
9.78_693.56	CE (20:5) [M+Na]+	XZFUGMCJZFRBKF-JIKDAPOUSA-N	[M+H]+	(+) ESI	693.558	9.78	10251	10654	10582	9698	9462	9189	8675	7389	1416	1650	1908	5370	6252	2321	3406	3251	2822	2943	2317	1589	4022	4472	2628	2043	1135	3845	3715	7785	1142	7193	2804	3561	3207	9190	1618	2443	3879	1038	980	1554	3331	3320	1873
9.96_714.62_9.94_735.55_9.95_719.57	CE (22:6) [M+NH4]+	VOEVEGPMRIYYKC-HNJOWPRISA-N	[M+Na]+ _[M+NH4]+ _[M+K]+	(+) ESI	714.6187_735.5469_719.5737	9.95	25116	27080	27348	25641	26293	22191	22785	74665	19366	22650	30239	31413	74391	29723	38202	50162	39869	26414	15504	26023	58610	51377	33581	29351	29350	49747	41848	75891	18881	36946	21682	34599	21868	55787	9651	35671	40557	30676	21378	28448	18987	28036	18225
5.06_568.50 _5.06_544.45 _5.07_508.47	Ceramide (d32:1)	ZKRPGPZHULJLKJ-JHRQRACZSA-N?	[M-H]- _[M+Cl]- _[M+Hac-H]-	(-) ESI	568.4955 _544.4505 _508.4705	5.06333	1613	2662	4145	3868	3973	3026	3038	196126	206175	526808	231683	170635	296000	241973	205974	405794	314782	253138	190416	271081	233907	319482	205666	216865	228155	267606	400310	159606	221536	760207	219100	244537	215697	203813	199588	306899	712984	260386	282796	221058	180332	263718	330075
5.41_558.46_5.40_582.51	Ceramide (d33:1)	QBFXCLDNTKBAPQ-STSAHMJASA-N	[M+Cl]-_[M+Hac-H]-	(-) ESI	558.4648_582.5093	5.405	1634	2527	3186	2912	3369	2508	2328	31373	31814	49741	34643	27252	44481	36177	30756	46074	33960	35377	28145	40625	39131	41885	34857	31212	31084	38973	37465	25141	35046	64529	34489	38689	35465	29985	29543	32381	51148	38096	35681	34653	21082	48708	43503
5.96_574.50_5.95_598.54	Ceramide (d34:0)	GCGTXOVNNFGTPQ-JHOUSYSJSA-N	[M+Cl]-_[M+Hac-H]-	(-) ESI	574.4961_598.5387	5.955	3004	4292	4296	4006	5002	3534	3110	38355	32138	65569	23560	28530	50556	30446	35626	63087	26233	20727	21976	100824	44615	47328	50047	22236	33800	47979	60776	50319	20091	34412	29080	38735	25566	35139	55819	59037	85948	52549	70840	32008	28551	40892	42635
5.75_596.53 _5.75_572.48 _5.75_536.50	Ceramide (d34:1)	YDNKGFDKKRUKPY-TURZORIXSA-N	[M-H]- _[M+Cl]- _[M+Hac-H]-	(-) ESI	596.5274 _572.4827 _536.5036	5.75	17913	24554	26494	26392	30947	22532	22684	632610	567885	839608	623246	515744	702628	585558	558166	618323	526818	545781	504417	662648	630522	697263	632457	503427	560494	663106	658033	506034	611828	810373	497266	611140	593175	481008	577506	478491	687437	722654	653419	582801	352797	722502	754171
5.16_570.47 _5.21_594.51	Ceramide (d34:2)	XXWRZIYYFPIQHE-XPAOSYCESA-N	[M+Cl]- _[M+Hac-H]-	(-) ESI	570.4661 _594.5087	5.185	1491	2001	1877	1842	1935	1644	1635	6247	6590	19470	8408	6795	8663	8875	7183	15635	10482	8690	7054	7799	8209	10010	7576	6692	6751	9894	13947	6374	6567	40861	6995	6999	6575	7101	7318	11707	26665	8579	7980	7571	7205	8894	9072
6.45_600.51 _6.46_564.53 _6.45_624.56	Ceramide (d36:1)	MJQIARGPQMNBGT-WWUCIAQXSA-N	[M-H]- _[M+Cl]- _[M+Hac-H]-	(-) ESI	600.5139 _564.5345 _624.5583	6.45333	2844	6373	8451	8793	10336	7409	7641	767133	701354	943977	838931	696426	902090	738623	684148	648796	584389	690233	657195	787828	773418	737881	801421	663986	673613	820530	707248	740453	784712	728924	535736	804512	611321	545721	776361	467713	626822	884099	733844	685784	346660	775143	930336
7.15_628.54_7.15_652.59	Ceramide (d38:1)	XWBWIAOWSABHFI-NUKVNZTCSA-N	[M+Cl]-_[M+Hac-H]-	(-) ESI	628.5438_652.5870	7.15	2284	4414	5427	5877	7202	4826	4882	87469	111132	165939	116571	102129	157215	109305	98380	107911	89066	113264	91816	124991	96425	117064	120574	100513	115473	113202	104293	108055	113443	118109	88322	115362	71735	85097	118683	69685	114304	136181	120923	106363	44380	97326	152191
7.48_642.56_7.47_666.60	Ceramide (d39:1)	WYSRACVJQVNCRW-PQPBPFPMSA-N	[M+Cl]-_[M+Hac-H]-	(-) ESI	642.5585_666.6022	7.475	1256	2185	2538	2698	3295	2171	2526	4581	5774	13401	6250	4700	6657	5790	5582	8035	5939	4770	3893	12523	6584	9091	6044	4868	6271	6429	7954	7061	4700	10065	5103	5973	3757	5537	7952	5807	10081	8014	10885	5533	2853	5687	7192
8.02_658.59_8.01_682.63	Ceramide (d40:0)	SXPRAKSDHOEHIG-ZESVVUHVSA-N	[M+Cl]-_[M+Hac-H]-	(-) ESI	658.5891_682.6266	8.015	2175	3826	4063	4534	5894	3723	3660	8120	6678	14903	3719	4723	11505	3973	9739	14479	3792	2272	3138	21857	10435	4131	12369	3016	3502	8316	11147	12120	2696	3008	5241	8191	4025	9505	12420	9758	12217	17738	11828	8388	3288	7838	5037
7.81_656.57_7.81_680.62	Ceramide (d40:1)	KEPQASGDXIEOIL-GLQCRSEXSA-N	[M+Cl]-_[M+Hac-H]-	(-) ESI	656.5740_680.6177	7.81	14355	24861	29653	30732	39432	25812	26514	14301	18759	50508	19517	12142	18687	17545	16191	27141	18256	12188	9460	34759	20128	26408	18394	13396	20095	19520	27689	21612	12722	37127	15997	15972	10490	18027	26148	16739	32994	23617	39147	15914	7689	15467	20912
7.10_654.56_7.10_678.60	Ceramide (d40:2)	HILTUFAERVOALR-MQXYEJFFSA-N	[M+Cl]-_[M+Hac-H]-	(-) ESI	654.5604_678.6021	7.1	3358	4478	3990	3896	5809	4444	5013	28738	44346	190807	53493	39623	47459	50211	48042	111252	83171	49674	25192	100521	51831	102128	43365	41206	51844	54394	142834	49205	37347	197196	40561	43190	25421	30643	64636	85894	173669	62770	88806	37541	21009	41169	57795
8.12_670.59	Ceramide (d41:1)	NAJHAHQNQCNWOP-PUYNVXOJSA-N?	[M+Cl]-	(-) ESI	670.59	8.12	6245	14779	18146	19720	25105	16926	17332	1740	1202	3640	1558	1234	1689	1504	1532	3045	1678	825	930	2926	2405	1450	1705	992	1564	2043	2070	3075	1052	2420	1526	1657	1044	2282	2443	1534	2848	2707	3494	2032	898	1527	1763
8.63_686.62 _8.64_710.66	Ceramide (d42:0)	BPLYVSYSBPLDOA-WVILEFPPSA-N	[M+Cl]- _[M+Hac-H]-	(-) ESI	686.6199 _710.6639	8.635	3277	5021	5615	5961	8093	4787	5070	4895	3862	6905	2349	2825	5435	2481	4238	8698	4096	1857	1885	8683	5277	2834	6918	2306	3303	3284	5841	5910	1955	2402	2291	4258	1779	5624	4957	5514	7036	10083	5794	5145	1900	3258	3644
8.43_684.60_8.44_708.65	Ceramide (d42:1)	ZJVVOYPTFQEGPH-AUTSUKAISA-N	[M+Cl]-_[M+Hac-H]-	(-) ESI	684.6027_708.6475	8.435	135092	187623	201699	196836	247247	158603	160807	7478	5585	17701	6819	4667	7109	5932	5418	13392	9652	4310	3470	9371	9780	8248	7001	3732	7157	7275	11157	11036	4469	19718	5351	6680	4516	9893	9362	9977	13516	11263	14553	7404	3565	5923	6563
7.76_682.59_7.76_706.63	Ceramide (d42:2) A	VJSBNBBOSZJDKB-KPEYJIHVSA-N	[M+Cl]-_[M+Hac-H]-	(-) ESI	682.5899_706.6306	7.76	12695	22902	26230	27577	34227	22711	23890	13717	12932	51549	17396	13648	19911	17722	15193	38007	19514	12957	10591	31702	22481	23969	17256	13111	13810	22551	28757	26875	11132	48397	14080	17717	11796	18218	22033	20597	41354	26374	29748	16221	9352	19208	19762
7.88_682.59_7.88_706.63	Ceramide (d42:2) B	VJSBNBBOSZJDKB-KPEYJIHVSA-N	[M+Cl]-_[M+Hac-H]-	(-) ESI	682.5886_706.6306	7.88	9405	16072	19140	19786	25458	16227	16870	8076	13261	30528	18012	14164	12112	17610	15565	40524	20434	13939	10148	18655	22431	17553	17039	13709	14494	22911	24505	27565	12153	51037	13062	18701	6511	18843	19626	17598	43921	28433	27548	9832	4728	14359	18713
4.87_369.35	Cholesterol [M-H2O+H]+	HVYWMOMLDIMFJA-DPAQBDIFSA-N	[M+H]+	(+) ESI	369.352	4.87	135615	131250	130834	126639	120638	123266	120041	122198	110197	98165	108972	121435	108149	114584	108430	110432	123689	115419	115605	104943	117467	114926	113758	112752	113408	112592	117269	112898	109723	113104	112385	116288	124872	121146	108930	122768	116318	111723	114948	108900	124396	120682	116745
6.32_665.51_6.32_660.56	DG (38:5) [M+Na]+	GRGDLDNREYVILP-CNWVQWJYSA-N	[M+Na]+ _[M+NH4]+	(+) ESI	665.5109_660.556	6.32	5141	5430	6653	5091	5847	4915	4364	7693	6914	10611	12442	8155	7714	7045	9222	9926	12143	11979	6114	11438	14803	13288	13305	9810	10192	9302	10885	8747	8386	8659	6210	10260	11539	6761	9704	9704	7532	11506	10442	9864	5492	10455	10508
5.86_663.49_5.87_679.47_5.87_658.54	DG (38:6) [M+Na]+	YDVDXUYJFQLPEG-CTHJWPIASA-N	[M+Na]+ _[M+NH4]+ _[M+K]+	(+) ESI	663.4938_679.47_658.5403	5.86667	5246	5617	6498	5193	5409	5217	4760	75404	65290	105254	129327	79775	65325	61472	94547	81219	102873	109875	56567	105502	118746	127290	126625	81522	95663	97907	115718	78857	72956	74751	58172	99288	109180	66670	98939	80180	86996	106812	106525	87627	40670	92483	116446
1.62_227.20	FA (14:0) (myristicacid)	TUNFSRHWOTWDNC-UHFFFAOYSA-N	[M-H]-	(-) ESI	227.202	1.62	14121	13653	14330	12336	15032	10229	10086	13778	27119	44193	41775	9951	14481	20511	18118	45538	42821	81834	8514	36538	31353	31767	22179	10615	19925	12374	78655	11426	15531	40839	9573	12228	8985	10680	23425	32342	53494	18587	19384	14930	12472	11838	15376
2.01_241.22	FA (15:0) (pentadecylicacid)	WQEPLUUGTLDZJY-UHFFFAOYSA-N	[M-H]-	(-) ESI	241.218	2.01	4156	3452	4054	3080	4584	3061	2748	6817	10860	16772	17562	6421	7545	9303	7572	15916	19370	30325	3871	14058	12166	12728	8472	5004	10726	5475	18586	5380	5951	19319	4446	6048	4813	4791	8676	10270	15931	10515	8443	7674	6416	6308	8047
1.46_239.20	FA (15:1)	DJCQJZKZUCHHAL-VOTSOKGWSA-N	[M-H]-	(-) ESI	239.202	1.46	908	363	390	261	379	397	316	2541	1078	2023	1614	540	762	796	1529	1565	1787	2235	553	875	997	947	885	988	749	718	2099	510	688	1376	512	343	485	538	426	585	691	1775	997	785	790	646	761
1.80_253.22	FA (16:1) (palmitoleicacid)	SECPZKHBENQXJG-FPLPWBNLSA-N	[M-H]-	(-) ESI	253.218	1.8	21027	20545	22640	19667	22533	16340	15148	23077	55007	60103	103139	24298	31783	43009	45586	64685	87876	239832	17719	75585	72746	90018	68345	19831	23520	18781	40060	30879	35548	22101	22571	27107	16908	23996	27215	23865	38109	48132	23305	39550	20766	18463	28608
2.92_269.25	FA (17:0) (margaricacid)	KEMQGTRYUADPNZ-UHFFFAOYSA-N	[M-H]-	(-) ESI	269.249	2.92	8995	9403	9400	7925	10364	7160	7068	15812	24366	39416	42368	19336	19925	25739	19440	38847	45549	68575	10934	34509	34627	29470	20017	12385	19384	16114	36163	16091	16211	43973	18031	21596	16247	18553	24919	24609	31147	26614	16591	20411	19003	20323	24512
2.21_267.23	FA (17:1) (heptadecenoicacid)	QSBYPNXLFMSGKH-CMDGGOBGSA-N	[M-H]-	(-) ESI	267.234	2.21	2715	2813	2870	2572	2931	2253	1806	5491	11143	14470	20214	6427	7759	10297	9939	12638	21463	41853	4388	14492	14982	16668	11739	4806	5463	5193	7401	6923	6949	6152	5309	6534	5398	7909	6496	5137	7436	9911	5047	7944	5630	5969	7874
2.67_281.25	FA (18:1) (oleicacid)	ZQPPMHVWECSIRJ-KTKRTIGZSA-N	[M-H]-	(-) ESI	281.251	2.67	430568	470562	512103	448103	535988	356882	358546	221643	377673	515038	868740	344133	316376	396524	402798	464368	704556	1330102	225637	613115	586476	659193	479118	189514	206743	291949	373600	337408	266024	254541	276854	330875	301326	423715	317380	236426	306243	413052	219519	365978	235344	369062	404825
2.04_279.23	FA (18:2) (linoleicacid)	JBYXPOFIGCOSSB-XBLVEGMJSA-N	[M-H]-	(-) ESI	279.234	2.04	374341	419377	460733	392872	473124	313337	319094	12889	36461	34506	44267	14569	13099	18981	16673	25259	44504	58445	12267	24486	29060	36557	19273	8594	11990	12122	18053	12091	12720	13423	8853	10573	18937	30966	16592	10594	16414	13796	10972	14942	8089	20667	20050
1.58_277.22	FA (18:3) (linolenicacid)	DTOSIQBPPRVQHS-PDBXOOCHSA-N	[M-H]-	(-) ESI	277.218	1.58	17402	18879	21135	19116	21648	14724	15294	3429	7690	11576	23698	4453	3214	3392	7116	10266	6142	6575	3531	6826	6582	14291	8484	3211	3986	4415	11335	2218	4005	3305	2835	1308	16813	38021	11342	6765	10121	5027	10817	10092	2879	14912	16399
3.31_309.28	FA (20:1) (eicosenoicacid)	BITHHVVYSMSWAG-KTKRTIGZSA-N	[M-H]-	(-) ESI	309.282	3.31	5750	6507	7074	6426	7307	5137	5264	119877	248386	420845	530849	126854	223464	363601	227504	514420	731788	1121819	77167	358730	461281	418313	265993	102296	110260	135546	377263	177678	202820	556138	110611	212251	95524	138652	206706	212328	360101	212140	112955	166920	116156	106695	152750
2.88_307.27	FA (20:2) (eicosadienoicacid)	XSXIVVZCUAHUJO-HZJYTTRNSA-N	[M-H]-	(-) ESI	307.265	2.88	4215	4748	4833	4544	5122	3574	3562	31259	44325	75052	108767	44442	47197	58785	55676	86096	123281	187279	29262	44015	89099	77696	44583	23237	19259	31576	32930	48337	35864	63053	17998	33684	27179	28258	25649	19072	22424	26568	12857	20301	16262	30391	34523
2.46_305.25	FA (20:3) (eicosatrienoicacid)	AHANXAKGNAKFSK-PDBXOOCHSA-N	[M-H]-	(-) ESI	305.249	2.46	1963	2260	2410	2116	2674	1684	1461	2248	4138	5183	8229	3309	3029	4761	4426	5365	5779	9886	2113	3832	5857	4990	3339	2205	1512	2222	2200	2112	3205	4250	955	1846	3034	4135	2384	2069	2201	2355	1515	1585	1728	2616	3494
2.31_305.25	FA (20:3) (homo-gamma-linolenicacid)	HOBAELRKJCKHQD-QNEBEIHSSA-N	[M-H]-	(-) ESI	305.249	2.31	10896	11942	13603	11481	13917	9870	9500	18743	32372	49401	70314	23674	24090	31634	30725	43845	60911	89617	14892	30355	45352	52032	28253	14855	15046	17532	24511	19894	22283	43391	8234	12717	26055	27228	20716	13322	17053	15531	11943	14871	8154	22241	29019
1.90_303.23	FA (20:4) (arachidonicacid)	YZXBAPSDXZZRGB-DOFZRALJSA-N	[M-H]-	(-) ESI	303.234	1.9	80456	91248	100182	88385	105947	68737	71529	57736	53255	113928	131861	95200	65966	78113	66896	92861	142654	168722	49949	93608	121109	109222	71269	48840	42970	71579	75180	84145	48190	64865	65315	84005	59650	49153	64482	59599	92342	102729	44474	61914	63183	83662	74615
1.48_301.22_1.48_337.19	FA (20:5) (eicosapentaenoicacid)	JAZBEHYOTPTENJ-JLNKQSITSA-N	[M-H]-_[M+Cl]-	(-) ESI	301.2195_337.1946	1.48	5954	7391	8118	7058	8876	6166	6098	666712	595999	1305146	1452946	928141	671792	736414	755263	915056	1290546	1644532	600925	1040515	1037223	1335941	885908	538283	585347	763251	1285243	844121	548337	726542	701340	906458	673408	541996	859384	660328	965537	1188679	629959	591312	496792	720690	830344
4.46_339.33	FA (22:0) (behenicacid)	UKMSUNONTOPOIO-UHFFFAOYSA-N	[M-H]-	(-) ESI	339.327	4.46	3226	3998	3690	3337	4409	2952	3013	31455	26995	39868	45992	24932	28195	36448	36083	27573	48624	60795	22992	31847	42306	35729	28515	21394	25376	26021	27621	31832	27838	28729	15370	27050	21317	25926	29325	23080	21433	27555	23307	22950	19554	26123	29277
3.86_337.31	FA (22:1) (erucicacid)	DPUOLQHDNGRHBS-KTKRTIGZSA-N	[M-H]-	(-) ESI	337.312	3.86	5018	5594	4874	5428	6181	4314	4252	45211	96661	157792	208402	21702	77698	177691	92476	97470	284337	524173	14366	140621	206425	157946	96999	26302	33288	31446	67200	46732	77403	86248	25557	73393	27013	53689	69829	71727	65583	51325	47965	50407	30030	28082	37873
3.44_335.30	FA (22:2) (docosadienoicacid)	HVGRZDASOHMCSK-AVQMFFATSA-N	[M-H]-	(-) ESI	335.296	3.44	553	601	514	469	525	498	365	4078	10720	16462	23401	1743	9359	20256	8489	15057	37999	58473	1231	12113	25387	12897	10892	2156	2671	3388	5381	4988	8557	9134	1638	5698	2003	4630	4420	4890	12770	4001	2543	3438	1774	1337	2452
1.69_363.21 _1.69_327.24	FA (22:6) (docosahexaenoicacid)	MBMBGCFOFBJSGT-KUBAVDMBSA-N	[M-H]- _[M+Cl]-	(-) ESI	363.2104 _327.2351	1.69	16387	18900	21463	19697	23350	15615	15953	728929	1056950	1950367	1708513	672181	938795	965998	981717	1900377	1643187	2161600	552438	1382906	1307004	1790070	1100365	565556	717007	674795	2590143	856658	732586	1693206	654897	1069223	575279	613841	1090349	1487588	2068031	1265486	823963	709248	498717	675410	766275
5.19_367.36	FA (24:0) (lignocericacid)	QZZGJDVWLFXDLK-UHFFFAOYSA-N	[M-H]-	(-) ESI	367.357	5.19	5668	6214	6266	5331	7333	5326	4822	54756	48350	42050	48973	46248	43855	46496	52351	47415	56454	60523	45737	40610	46219	44026	43978	45733	51467	40402	39428	45490	45871	35691	40380	48237	48163	46250	49134	40681	36469	40301	43134	42400	46283	52224	47265
4.48_365.34	FA (24:1) (nervonicacid)	GWHCXVQVJPWHRF-KTKRTIGZSA-N	[M-H]-	(-) ESI	365.343	4.48	1670	1738	1764	1622	1943	1278	1240	25818	39768	92415	86270	12052	32035	84499	40929	44566	135192	232281	9293	59320	93166	66636	35648	15561	21382	15873	44870	24237	34861	63561	12283	43459	14654	30331	32666	50804	34983	25975	27346	24533	15103	18163	21009
4.83_884.61	Gal-Gal-Cer(d18:1/16:0) or Lactosylceramide(d18:1/16:0) [M+Na]+	HLIJNIKSBCIDGO-QKLMXXKVSA-N or HLIJNIKSBCIDGO-NLXPYQMASA-N	[M+NH4]+	(+) ESI	884.605	4.83	12540	12599	11835	11131	12372	9627	9734	1723	1490	1727	1833	1193	1573	1074	1375	1436	1414	1093	1043	1380	1579	1786	1530	1384	1523	2637	1461	1077	1579	1403	758	1225	1463	1072	1462	1283	1456	1552	1385	1185	1117	1689	1500
6.47_790.59_6.47_814.64	GlcCer (d38:1)	DFELABABMXOKTD-IYFIADHGSA-N	[M+Cl]-_[M+Hac-H]-	(-) ESI	790.5934_814.6366	6.47	1194	1656	1654	1805	2506	1514	1645	6435	7349	8887	7969	6779	9293	7751	8711	7773	8002	8441	9212	7485	7394	8521	9544	7940	8354	8429	7774	7485	7768	5950	5796	7270	6727	6075	8323	6292	7236	8356	9081	6735	5440	6505	8435
7.12_818.62	GlcCer (d40:1)	YIGARKIIFOHVPF-YAEABVQUSA-N	[M+Cl]-	(-) ESI	818.622	7.12	3606	6170	6943	7159	8620	5936	6465	1251	1357	2029	1509	1295	1686	1479	1358	1505	1554	1338	1543	1596	1496	1330	1438	1350	1670	1565	1374	1515	1399	1212	1004	1476	1095	1242	1539	1133	1495	1620	1509	1311	906	1414	1500
4.91_774.57	GlcCer(d14:1(4E)/20:0(2OH))	YYILQTLJZBSOCA-IMJQGFQJSA-N	[M+Hac-H]-	(-) ESI	774.571	4.91	509	668	930	747	1247	520	503	4314	2443	4603	3021	3776	4580	3681	3169	3263	3636	4277	4260	3669	4429	3875	3304	3700	2953	2630	2830	4739	4376	3126	2074	3121	2828	1790	2692	2348	1816	2976	2413	2618	2652	3557	2726
1.53_554.35	LPC (16:0)	ASWBNKHCZGQVJV-HSZRJFAPSA-N	[M+Hac-H]-	(-) ESI	554.346	1.53	258225	282522	306321	277349	318460	224367	230449	15945	15040	31875	28067	18428	16947	15888	16098	21312	17128	18969	15675	16506	16955	15080	12660	12101	12517	13301	20497	11089	13096	18431	12250	17104	15559	12015	18390	25118	90001	28483	15455	14549	10229	17904	21508
1.48_496.34	LPC (16:0) [M+H]+	ASWBNKHCZGQVJV-HSZRJFAPSA-N	[M+H]+	(+) ESI	496.34	1.48	1493300	1776292	1943583	1534000	1923553	1287820	1328128	14877	13445	25517	22463	16070	11683	11766	12679	17559	14656	15340	10879	11754	14710	13922	11746	10787	11046	10556	18578	7792	10668	16866	9174	13841	14054	9608	13568	23711	83823	22068	13945	13155	9307	16084	19285
1.07_494.32	LPC (16:1) [M+H]+	LFUDDCMNKWEORN-ZXEGGCGDSA-N	[M+H]+	(+) ESI	494.325	1.07	13492	14802	16682	13997	15930	11843	11757	1136	991	1680	2793	2712	1008	1075	1042	1730	1731	3139	670	1630	2122	2331	1388	828	951	1218	578	1345	709	859	1808	1307	966	870	1921	1204	938	2446	555	2606	2106	1315	1965
2.25_524.37	LPC (18:0) [M+H]+	IHNKQIMGVNPMTC-RUZDIDTESA-N	[M+H]+	(+) ESI	524.371	2.25	421515	473563	493556	412843	503464	354773	358620	2082	2369	4095	3322	2775	2387	1994	2041	2331	2093	2299	1493	1889	2174	2236	1469	1814	2234	1650	2521	1272	1846	2487	1594	1825	2164	1757	2198	2863	5126	3414	2110	1709	1684	2388	2396
2.30_582.38	LPC (18:0) B	IHNKQIMGVNPMTC-RUZDIDTESA-N	[M+Hac-H]-	(-) ESI	582.376	2.3	128677	142312	149560	134608	161125	109888	109627	2669	2591	6392	5159	3420	3044	2906	2734	3123	3154	3151	2433	3023	2656	2478	2177	2083	2496	2200	3482	1724	2549	3018	2050	2858	3150	2315	3574	3600	7688	5288	2971	2358	1553	2887	3529
1.67_580.36	LPC (18:1)	YAMUFBLWGFFICM-PTGWMXDISA-N	[M+Hac-H]-	(-) ESI	580.361	1.67	38702	42759	46519	41189	49483	34219	33846	5465	4427	6465	11431	7641	4954	4766	5476	6228	5975	7541	5022	5246	5423	5470	4241	3184	3369	5036	3712	4022	3613	4019	4864	4894	5899	5500	4877	3490	6148	8500	3798	6064	4408	7484	8262
1.63_522.36	LPC (18:1) [M+H]+	YAMUFBLWGFFICM-PTGWMXDISA-N	[M+H]+	(+) ESI	522.356	1.63	156551	170135	184800	151551	183815	133057	133922	4687	4449	5698	9821	7352	3685	3625	4476	5980	5598	6995	3493	4417	5006	5337	4098	2618	3206	3841	3538	4152	3053	4015	3935	4428	5217	5171	3933	3268	6684	6982	3435	6174	4044	6541	8129
2.44_608.39	LPC (20:1)	GJTDRNFWIDPARY-GTPZACKGSA-N	[M+Hac-H]-	(-) ESI	608.391	2.44	898	980	1122	1143	1338	839	832	2034	2157	3814	3447	2461	1755	1928	1548	3247	2590	2357	1454	1526	1875	2041	1550	1417	1198	1604	2250	1443	1551	2469	1336	1856	1435	1173	1664	2640	7492	2393	1378	1572	1309	1629	1993
2.40_550.38	LPC (20:1) [M+H]+	GJTDRNFWIDPARY-GTPZACKGSA-N	[M+H]+	(+) ESI	550.385	2.4	3027	2860	2827	2362	3049	1986	2253	1419	1921	2225	1722	1576	1119	1202	1041	2292	1585	1351	1115	745	1259	1495	1151	936	1038	875	1737	1011	1115	1781	1040	1275	1329	1110	1094	1797	5375	1346	1096	1229	1176	1261	1706
1.16_544.34	LPC (20:4) [M+H]+	GOMVPVRDBLLHQC-VEJNOCSESA-N	[M+H]+	(+) ESI	544.34	1.16	65861	71886	84445	64765	79761	56663	56480	993	1450	2517	3464	2536	1270	1510	1400	2387	3448	3751	851	2591	3195	2420	1813	673	1016	2454	759	1810	977	739	2696	1786	2113	2411	2184	1187	2281	3181	1032	2555	3180	2919	3925
0.91_542.32	LPC (20:5) [M+H]+	PDIGSOAOQOXRDU-WJPZTBRDSA-N	[M+H]+	(+) ESI	542.324	0.91	3458	3825	5834	4058	5021	3464	3333	5717	9258	16547	53597	45108	11006	23273	18522	29137	43680	62103	11230	33461	44582	31309	22688	11663	10963	26324	4345	24007	9605	5887	35342	27683	30478	30705	27917	12190	22430	44397	9735	47018	45322	40430	75162
1.30_570.36	LPC (22:5) [M+H]+	YBUXFQUGNPBZPS-YNBHEIDWSA-N	[M+H]+	(+) ESI	570.355	1.3	3628	3939	4496	3477	4144	3377	3327	491	950	1467	3433	1776	1040	1122	1242	1952	3234	3493	661	2810	2712	3001	1732	945	986	1445	641	1842	777	457	1498	1963	1385	1438	1770	1190	1226	2181	756	2602	1870	1990	2152
1.09_568.34	LPC (22:6) [M+H]+	LSOWKZULVQWMLY-APPDJCNMSA-N	[M+H]+	(+) ESI	568.34	1.09	12606	13811	15662	12433	13753	10966	10659	12414	39192	59374	133254	56602	27886	47453	46097	83794	111083	145573	20954	100426	101914	136992	60361	20451	33283	42639	24925	50883	23366	29134	67093	71441	46645	49124	74273	41516	78858	104680	30669	109894	91403	77095	112469
1.75_482.36	LPC (o-16:0) [M+H]+	VLBPIWYTPAXCFJ-DEOSSOPVSA-N	[M+H]+	(+) ESI	482.361	1.75	13686	13945	15844	12487	14502	10519	11141	3540	4907	11239	9257	5979	3381	3957	3353	8787	10740	6703	3208	5694	6029	11142	4113	2861	3420	4039	8496	4970	3162	7682	4534	4277	4695	3967	8176	20416	16828	7514	4845	4928	4781	5959	6857
1.68_480.34	LPC (p-16:0) or LPC (o-16:1) [M+H]+	HTZINLFNXLXRBC-CQLBIITFSA-N	[M+H]+	(+) ESI	480.344	1.68	12574	14622	15290	12119	14750	10924	10727	832	1163	1965	1834	1362	1067	865	948	1503	1775	1771	1071	938	1361	1670	642	704	1049	928	1188	1027	601	1404	1359	988	1101	992	1227	1448	3290	1183	1245	1371	1255	1540	1877
1.55_452.28	LPE (16:0)	CKPBBEOJHAPPBT-HXUWFJFHSA-N	[M-H]-	(-) ESI	452.278	1.55	2457	3246	3365	3636	4768	2560	2771	7990	7272	13963	11092	8002	8090	7950	7631	8913	7998	8393	6912	7948	7999	7837	6849	6789	5797	5858	12615	6022	6538	11466	5599	7656	7100	5241	7998	10456	24025	11344	6984	7356	4873	7845	9939
4.25_678.51	PC (28:0) [M+H]+	CITHEXJVPOWHKC-UUWRZZSWSA-N	[M+H]+	(+) ESI	678.511	4.25	1436	1978	1628	1898	2440	1221	1468	4070	5252	5584	4846	3377	3470	2855	3509	4469	4317	3708	3320	4797	4116	5820	5010	4375	4393	3393	4782	3426	4000	4571	2364	4057	4181	3020	4524	4192	5149	4239	4893	3824	3176	4280	7046
4.85_706.54_4.84_728.53	PC (30:0) [M+H]+	RFVFQQWKPSOBED-PSXMRANNSA-N	[M+H]+ _[M+Na]+	(+) ESI	706.5432_728.5329	4.845	84436	93645	93535	84525	103194	71760	72117	60551	56098	71668	68411	56492	49481	48179	47848	54981	70615	52048	44454	56026	60397	77827	68870	65169	57388	57739	66436	46907	57046	63880	36147	61334	63862	44738	65725	61336	70139	64709	65391	55773	52489	65102	91905
4.34_704.52	PC (30:1) [M+H]+	ANKCYRKQDLQXGL-MRDDHZETSA-N	[M+H]+	(+) ESI	704.522	4.34	1547	1670	1943	1801	2083	1577	1531	5987	5326	6829	6314	4045	4869	3471	5002	5788	4351	4488	3184	5967	6788	9537	8505	6303	7491	5044	6928	4976	5914	6184	3045	4583	3407	2247	4802	6514	5786	5592	6554	5191	3134	3767	5305
5.14_720.56	PC (31:0) [M+H]+	NPGWXTIWUUFYAB-DIPNUNPCSA-N	[M+H]+	(+) ESI	720.558	5.14	4808	5663	5123	4354	5585	3980	4026	4973	4488	6628	5710	3909	4753	3926	4137	4687	5024	2227	3279	4481	5407	6462	5091	4628	5003	3519	4939	3013	4710	4905	1466	4418	4432	3146	4245	4005	4845	5092	5685	3787	3181	4944	6311
5.55_792.57	PC (32:0)	KILNVBDSWZSGLL-KXQOOQHDSA-N	[M+Hac-H]-	(-) ESI	792.574	5.55	15936	16125	15972	15525	17020	14400	13446	22375	68005	29504	28514	21317	85773	79407	79524	68633	74913	76512	20224	19975	75324	26151	78486	74821	80614	28945	17682	68753	78075	17317	19027	31768	18924	18709	21425	17152	19832	20603	82086	16569	20969	24661	22541
5.48_734.57	PC (32:0) [M+H]+	KILNVBDSWZSGLL-KXQOOQHDSA-N	[M+H]+	(+) ESI	734.572	5.48	116726	138547	134009	120015	152081	100707	104239	86750	77127	112929	104851	79847	83547	74508	82179	77361	88885	85694	69436	83005	100908	113536	89931	85596	96586	69106	88402	62190	82265	85348	43116	89727	89319	61566	82075	68911	83702	92393	101690	71821	58849	96029	119120
4.90_732.56	PC (32:1) [M+H]+	QIBZFHLFHCIUOT-NPBIGWJUSA-N	[M+H]+	(+) ESI	732.556	4.9	172888	200095	191692	169056	218643	137700	141246	734243	628420	771268	670700	572671	678262	492631	595913	624020	632444	575857	490851	614916	795798	875941	820748	678198	695854	567936	726436	566160	643217	651385	349059	662066	525908	378157	533233	550295	577348	720411	631200	602258	434816	591159	702192
4.52_788.54	PC (32:2)	GPWHCUUIQMGELX-VHQDNGOZSA-N	[M+Hac-H]-	(-) ESI	788.54	4.52	4188	4374	4605	4356	4709	4141	3885	4909	6170	8817	8019	4266	5623	4284	9641	5573	4456	4354	5039	6115	5078	6484	6158	5272	5506	5933	8164	5311	6298	5836	3909	4024	5116	5371	6942	4130	5805	5960	6373	4764	3207	7705	7643
4.44_730.54	PC (32:2) [M+H]+	GPWHCUUIQMGELX-VHQDNGOZSA-N	[M+H]+	(+) ESI	730.539	4.44	15252	17237	16512	14961	17382	12775	13003	3961	5068	4846	3759	3143	3666	2364	3514	4200	3429	2839	2744	3489	4564	5943	5653	3936	5048	3511	4543	3222	3916	3958	2131	2976	3106	2468	3469	3716	3477	3672	4341	4021	2376	3302	3860
5.68_748.58	PC (33:0) [M+H]+	FHENRYRLCPXONH-LDLOPFEMSA-N	[M+H]+	(+) ESI	748.584	5.68	4428	5066	4774	4214	5234	3869	3599	1248	2031	2832	3293	1924	2351	1136	2090	2131	1849	1631	1164	1977	2060	3442	2432	1847	1688	1584	1762	960	2755	1948	954	1488	2262	2175	2507	1913	2211	1797	3936	2048	1392	2457	3904
5.22_768.55_5.23_746.57	PC (33:1) [M+H]+	OFRWLQSOUIZELQ-VEAYGOGPSA-N?	[M+H]+ _[M+Na]+	(+) ESI	768.5527_746.5697	5.225	35781	42019	40364	36930	48314	29335	31396	144980	139897	188837	155064	101800	156862	98621	125960	131379	122433	111034	78380	135157	164343	167365	153146	129400	141454	103212	152733	95455	137192	133612	54667	126399	118915	83178	103480	96129	119878	137603	138619	108749	65243	138352	155181
4.77_802.54	PC (33:2)	SBNDHGBVMZMSNL-UESLNCBNSA-N	[M+Hac-H]-	(-) ESI	802.545	4.77	2492	2749	2720	2733	2845	2405	2299	2235	1100	2014	2119	869	1772	1972	987	1350	645	1804	750	1285	813	2094	1012	1011	1077	969	1218	869	1007	858	718	997	927	2169	1030	1534	844	1187	858	747	1349	914	731
4.76_744.55	PC (33:2) [M+H]+	SBNDHGBVMZMSNL-UESLNCBNSA-N	[M+K]+	(+) ESI	744.552	4.76	29446	34230	33912	31303	38714	26215	27760	6510	8057	7068	6950	4798	4872	3534	5696	6794	5821	4518	3916	5517	7165	8590	8293	6656	6627	4654	7733	4547	6501	6430	1738	4121	6455	4962	5779	5052	6406	5648	6718	5743	2404	6675	7456
6.24_820.61	PC (34:0)	PZNPLUBHRSSFHT-RRHRGVEJSA-N	[M+Hac-H]-	(-) ESI	820.614	6.24	5219	5553	5549	5463	5948	4597	4704	4376	6141	8102	8063	6762	7106	6725	6743	6361	6939	7170	6527	7471	6863	7118	6555	6821	7082	6654	6982	6494	6482	6811	5259	5703	6667	6117	7521	5777	6251	7119	4921	6121	5574	6609	7963
6.13_762.60	PC (34:0) [M+H]+	PZNPLUBHRSSFHT-RRHRGVEJSA-N	[M+H]+	(+) ESI	762.601	6.13	18928	21242	20684	18729	23386	15606	16056	6907	6906	9057	8739	7074	6758	5755	7129	5687	7637	7415	5573	6958	7995	8612	7556	6807	8159	5820	7812	5130	6950	6952	3772	6996	7346	5526	7296	5825	6922	7516	8067	5976	5542	7388	10100
5.62_794.55_5.63_818.59	PC (34:1)	WTJKGGKOPKCXLL-VYOBOKEXSA-N	[M+Cl]-_[M+Hac-H]-	(-) ESI	794.5471_818.5928	5.625	138434	147234	145473	141224	158955	125938	125542	594348	543943	657536	652067	552363	624922	555393	584890	541379	543544	557462	547181	634566	602774	632008	591340	548978	567271	566665	623498	539445	564881	535904	461849	593739	603756	520835	598646	492779	521749	594469	617534	530145	471777	641301	656948
5.55_760.59	PC (34:1) [M+H]+	WTJKGGKOPKCXLL-VYOBOKEXSA-N	[M+H]+	(+) ESI	760.587	5.55	2163199	2355476	2266408	2062844	2383769	1762229	1795857	3201352	2993959	3489120	3452018	2920265	3028114	2400221	3042245	2686340	2688729	2746875	2247154	2971932	3283533	3521248	3173953	2754704	3128636	2606431	3365709	2253443	2858834	2817667	1703526	3018250	3226345	2453234	2823788	2447578	2879055	2946052	3393126	2714097	2177619	3574253	3746140
5.14_816.57	PC (34:2)	JLPULHDHAOZNQI-ZTIMHPMXSA-N	[M+Hac-H]-	(-) ESI	816.573	5.14	290353	305275	304222	292326	329711	257941	258757	41906	50937	52184	47238	29680	37787	30694	41177	41536	36107	28809	34512	39486	39205	49212	41240	38367	47358	40961	53667	29528	38889	33177	25720	26649	56083	51324	59348	34393	45799	29414	47112	38689	25038	52773	53915
5.02_758.57	PC (34:2) [M+H]+	JLPULHDHAOZNQI-ZTIMHPMXSA-N	[M+H]+	(+) ESI	758.57	5.02	5154520	5468664	5392200	5057118	5612272	4522585	4590681	210644	301944	299898	269598	146707	193115	121347	215746	214998	165665	145060	122498	193885	219146	289446	251376	193388	261897	165201	288434	120497	206508	179558	72285	142530	267134	187186	236804	153879	232844	167539	267118	205205	84379	282166	316046
4.71_814.55	PC (34:3)	CNNSEHUKQJCGTE-UPPWDXJYSA-N	[M+Hac-H]-	(-) ESI	814.553	4.71	10160	10750	10613	9715	11518	8937	8844	19837	28917	29793	39901	16742	20230	15383	33902	36912	14379	13687	15239	25363	19421	36022	32952	22031	27209	26387	46007	14701	22866	20734	13112	9899	62046	63136	55052	30237	42366	17372	53660	37515	16692	53234	58597
4.64_756.55	PC (34:3) [M+H]+	VKVSSDKCKXJFIM-AFYHZPHLSA-N	[M+H]+	(+) ESI	756.554	4.64	37941	41855	42889	37237	46042	32809	32792	62602	121286	117473	151705	49495	53185	30998	125593	135129	36137	25067	32659	73681	63227	145166	126195	75338	105919	78164	200104	26275	74463	67536	24153	14558	268703	228089	188169	103357	184433	52897	247686	144424	43922	239515	290556
4.37_754.54	PC (34:4) [M+H]+	YWDDIWXKFJEMKF-JTZVLWBESA-N	[M+H]+	(+) ESI	754.538	4.37	5751	6164	5943	5614	6636	4888	4946	4014	4795	5655	5269	2469	3264	2969	4445	5250	3379	2715	1946	4040	4999	7269	5584	4353	6022	3939	7306	3112	3951	5921	1647	2805	5051	4709	5909	7632	7558	4258	8668	4152	2616	5017	5210
5.96_832.60	PC (35:1)	MFHIZGSSDZJFKD-IYEJTHTFSA-N?	[M+Hac-H]-	(-) ESI	832.603	5.96	2471	2694	2935	2676	3211	2557	2493	19813	18704	24419	22932	19180	21300	20299	20810	18539	19212	20841	18418	22268	21682	21809	20843	18703	19853	19378	19968	17554	19909	18910	16112	21364	21117	17941	21226	16774	17819	21313	21299	17838	15919	23288	21971
5.84_774.60_5.82_796.58	PC (35:1) [M+H]+	MFHIZGSSDZJFKD-IYEJTHTFSA-N	[M+H]+ _[M+Na]+	(+) ESI	774.6002_796.5825	5.83	14066	16552	15981	14961	17984	12448	12599	49367	49564	62442	59759	44968	48743	37619	49068	43084	41199	42491	30578	46153	54648	57494	51975	42373	49000	36602	51549	33250	44858	45810	25759	46881	53072	38746	45317	35488	45849	45233	54688	43416	31766	63222	61973
5.44_830.58	PC (35:2)	ZSKWZJYUVZYDQU-WESJWMGVSA-N	[M+Hac-H]-	(-) ESI	830.578	5.44	8111	8116	8285	7852	8716	7125	7253	6145	7273	8123	7296	5979	7008	6006	6574	6827	6307	5960	6368	6355	6999	7094	6609	6540	6545	5992	6389	5889	7128	5603	5072	6314	6577	6464	6412	5538	5751	5859	5769	5906	4480	7428	6195
5.34_772.58	PC (35:2) [M+H]+	MJWAVUYQCBFFHQ-WESJWMGVSA-N	[M+H]+	(+) ESI	772.58	5.34	52285	61668	59338	53359	67788	43663	46223	21097	33115	40950	34209	21590	21194	19027	27336	24198	17905	23511	16809	18038	30492	33360	29800	19094	22195	15992	31122	17827	29564	17359	10366	21646	27379	19253	23367	19553	18644	24751	19968	22924	13639	33488	30875
4.87_770.57	PC (35:3) [M+H]+	AYXGHIQPMDYMJC-AHMBLZLYSA-N	[M+H]+	(+) ESI	770.569	4.87	23423	26678	26005	22145	27661	19262	19476	11794	15331	16638	18764	10392	11240	8221	13901	14474	11308	8915	7347	11537	12170	19270	14613	11612	14316	10266	20230	8694	11544	12829	5516	7523	21546	22005	21156	15412	19696	10217	22109	15856	8879	21304	23801
4.74_826.56	PC (35:4)	LYNZMLHNPYEREG-ZHMZGHMTSA-N	[M+Hac-H]-	(-) ESI	826.557	4.74	2233	2218	2206	2134	2387	1977	2021	1059	1332	1123	1337	1069	909	901	1115	966	1073	1269	1074	1177	1511	1481	1424	1143	1498	1026	1480	962	1203	1222	1115	1404	1229	962	1241	1564	1482	1527	1580	906	882	1191	1264
6.28_822.58_6.28_846.62	PC (36:1)	ATHVAWFAEPLPPQ-VRDBWYNSSA-N	[M+Cl]-_[M+Hac-H]-	(-) ESI	822.5798_846.6227	6.28	40994	43410	42326	42844	47927	37894	36468	141797	127128	152619	145438	136160	143880	132621	135492	115998	135696	142416	128914	135965	138165	137896	136346	136677	132632	135750	128794	132271	136331	125199	105363	148931	124162	99297	131122	104162	108872	139417	132532	110794	115579	128490	138087
6.17_788.62	PC (36:1) [M+H]+	ATHVAWFAEPLPPQ-VRDBWYNSSA-N	[M+H]+	(+) ESI	788.617	6.17	215774	246892	240274	212440	268660	177357	179076	202910	181706	220353	199645	187744	179735	143197	176109	141775	188641	184815	130649	164336	199162	203751	190898	177739	193223	151048	181130	142936	173811	170938	97605	194728	170319	110091	151820	134766	146627	171746	188356	142381	138103	178454	203557
5.79_844.61	PC (36:2)	SNKAWJBJQDLSFF-NVKMUCNASA-N	[M+Hac-H]-	(-) ESI	844.606	5.79	192744	208112	206846	201396	228747	173621	172090	40170	42215	45120	50499	42308	45518	36714	48420	34426	36434	39504	40844	43498	40958	47648	39259	36853	39560	39444	43504	38606	41045	38494	27644	36429	47043	37064	43877	32790	36361	33710	39045	34794	29817	46184	48620
5.70_786.60_5.71_824.56	PC (36:2) [M+H]+	SNKAWJBJQDLSFF-NVKMUCNASA-N	[M+K]+_[M+H]+	(+) ESI	786.6029_824.5609	5.705	2872711	3133870	3020788	2780746	3233871	2401620	2429145	221080	253370	271770	274100	231662	226453	158103	250006	190546	183195	188324	161192	209619	238909	276936	239496	194950	228784	187556	258162	165702	211146	209291	91587	186032	237378	175000	214431	158993	212177	170417	231746	184723	113832	276168	290248
5.60_786.60	PC (36:2); PC(18:1/18:1); [M+H]+	SNKAWJBJQDLSFF-YEUCEMRANA-N	[M+H]+	(+) ESI	786.601	5.6	2889968	3158480	3032972	2784857	3249961	2370671	2396905	232004	252864	269882	274492	232297	223438	157176	249446	187587	184186	192988	161285	210307	235823	280633	239391	194823	225825	188675	257193	162101	212107	207822	94447	189588	253877	177710	213394	167491	212433	174403	236899	186906	131641	281291	292509
5.26_842.58	PC (36:3) A	YPAZQMWFRMHBBM-CLKMJQEKSA-N	[M+Hac-H]-	(-) ESI	842.581	5.26	52075	54236	53074	50958	57303	46474	46462	12976	13574	14447	17343	11439	11081	11133	14698	11622	10903	10643	10515	13307	12012	14502	12649	12585	13015	11249	13580	10130	13346	12169	7003	7749	17706	15172	16592	10912	11749	8926	12258	10959	8768	15099	18454
5.19_784.58	PC (36:3) B [M+H]+	WZCLAXMADUBPSG-RIXBAXMTSA-	[M+H]+	(+) ESI	784.584	5.19	717879	850878	823264	745290	944629	630156	648635	49596	62179	66317	76629	39383	40406	32500	57390	48274	39478	33528	27397	44443	52379	67267	53303	48014	55498	36101	59487	29538	51165	47783	14304	25376	72357	52638	58699	38865	52232	29301	55531	41282	23775	66267	83047
4.77_840.57	PC (36:4) A	IIZPXYDJLKNOIY-JXPKJXOSSA-N	[M+Hac-H]-	(-) ESI	840.567	4.77	47337	46108	45771	44232	50530	39110	39293	3052	5173	4698	6749	2410	2786	1672	5478	5841	2266	1665	38374	3526	2588	5511	4891	3503	4096	4243	7277	1692	3304	3189	1955	1410	10177	11289	8225	5057	6771	2639	8547	6242	2698	8771	8269
4.68_782.57	PC (36:4) A [M+H]+	NKQPOVROGSWLTO-NVPMBMBWSA-N	[M+H]+	(+) ESI	782.57	4.68	171495	191848	187348	167520	206718	143986	147015	260982	268245	336295	276813	187952	265140	196235	256900	216058	188255	188584	157579	245119	254412	251582	236772	244249	300294	217100	312738	157253	247922	265355	101396	254485	225720	153281	226057	242965	293360	264900	347280	211031	144054	239341	326537
5.04_816.54_5.04_840.57	PC (36:4) B	IIZPXYDJLKNOIY-JXPKJXOSSA-N	[M+Cl]-_[M+Hac-H]-	(-) ESI	816.5375_840.5740	5.04	163332	174304	172955	167827	187765	150987	150731	24597	21973	31965	22721	15684	26268	21092	21736	22285	21548	20739	18264	23832	26314	21276	19933	24233	21942	23054	24183	19472	24487	21382	13255	21979	17962	15016	20537	25349	23575	23635	26795	17781	15333	21406	21263
4.97_782.57_4.98_804.55	PC (36:4) B [M+H]+	IIZPXYDJLKNOIY-JXPKJXOSSA-N	[M+H]+ _[M+Na]+	(+) ESI	782.5700_804.5530	4.975	2560991	2827475	2724888	2503814	2933611	2162585	2213457	227903	204833	282134	192983	128082	205344	144155	187576	188897	177451	131902	120834	185255	236444	209277	182945	202174	202892	161837	218148	128744	204334	196101	69137	182247	163428	104990	148514	212055	213662	189689	262495	157956	102218	205217	194118
5.54_782.57	PC (36:4) C [M+H]+	IIZPXYDJLKNOIY-JXPKJXOSSA-N	[M+Na]+	(+) ESI	782.568	5.54	287460	302839	295811	275983	288837	251783	249067	445085	406632	401359	426549	418448	391731	375459	407563	391055	425937	404798	362399	401550	447805	463359	428070	400226	423026	384752	460353	364078	396030	411628	329787	423807	458702	401604	395081	412062	429270	414980	449846	394366	386610	462405	448698
4.29_780.55	PC (36:5) A [M+H]+	SUZYROYNFNQALJ-MHEIZRSESA-N	[M+H]+	(+) ESI	780.552	4.29	5192	5248	5199	4895	6144	4149	4087	3604	4103	5209	4497	1511	2722	2391	4256	4726	2975	2405	1640	5585	4546	8992	4631	3327	6220	3195	7491	2737	4092	7036	1197	3334	2685	2142	5326	10377	8304	3511	6748	3912	2371	3819	3534
4.58_780.56_4.58_802.54	PC (36:5) B [M+H]+	SUZYROYNFNQALJ-MHEIZRSESA-N	[M+H]+ _[M+Na]+	(+) ESI	780.5554_802.5366	4.58	64597	73616	71396	65215	78810	55896	56804	2087468	2014749	2446767	2124876	1471422	1950622	1506755	1961963	1714075	1489981	1414730	1251344	1874618	1952037	2079661	1994916	1872793	2256024	1740578	2452101	1204217	1914289	2028206	832229	1820979	1943340	1345929	1794910	1999979	2231906	1965283	2689147	1708964	1165374	2024073	2440987
4.24_778.54_4.23_800.52	PC (36:6) [M+H]+	SPWBDEZMKCRQSX-NGPPOSSDSA-N	[M+H]+ _[M+Na]+	(+) ESI	778.5381_800.5198	4.235	2335	2402	2313	2370	3039	1843	3375	31275	38866	48785	37092	16173	26181	21299	39587	37151	27236	21090	15913	52123	41167	80488	42026	33199	60118	25003	66495	23037	34728	61224	11118	27293	20453	13949	41839	88238	67988	33413	66074	30105	17658	24893	30639
6.02_800.62	PC (37:2) [M+H]+	MCZUABDVGPPWPM-HJTCUGKVSA-N	[M+H]+	(+) ESI	800.617	6.02	5453	6008	6014	5203	4002	4688	3630	1663	7090	6257	6646	6750	6559	5012	6624	5941	1667	4878	1190	6505	5992	7677	6554	1536	5443	4771	1435	4172	1332	5843	3362	5504	7370	1869	5579	4566	5194	5700	1692		962	1622	1276
5.36_854.58	PC (37:4)	QRPUCJXFPYFTMB-FBFLODOBSA-N	[M+Hac-H]-	(-) ESI	854.582	5.36	3522	3658	3444	3485	3954	3220	3171	1569	1905	2249	1938	1637	1906	1708	1819	1844	1892	1632	1726	2013	1761	1676	1617	1558	1320	1841	1357	1461	1841	1248	1314	1770	1757	1724	1712	1924	1785	2080	1799	1675	1476	971	1817
5.21_796.58	PC (37:4) [M+H]+	QRPUCJXFPYFTMB-FBFLODOBSA-N	[M+H]+	(+) ESI	796.583	5.21	22282	26668	26008	23448	30249	19364	20037	11023	9020	12354	11253	9138	10303	7606	7692	7985	9498	8099	6819	8469	12550	12181	6524	9141	9462	4727	8908	8152	9653	9870	1736	8252	5878	5473	6656	4165	4281	7749	8865	4994	2987	9397	9634
4.54_792.56	PC (37:6) [M+H]+	GEINPYKZLFHHIL-HEXXMCQTSA-N	[M+K]+	(+) ESI	792.556	4.54	1866	1984	2339	2245	2756	1744	2069	35271	35958	47674	35884	18423	35267	23651	33760	34062	28359	22773	16285	38133	37859	49586	37255	31606	40955	22585	40440	19737	34349	45574	12190	31459	24458	14486	27409	38050	41269	36777	46929	29817	14725	28347	33398
6.41_872.64	PC (38:2)	KXXLFCAPKGRXBT-FMJYHZMHSA-N	[M+Hac-H]-	(-) ESI	872.636	6.41	5157	5752	5632	5534	6565	5024	5121	15679	15356	16643	15385	15209	15145	14060	14904	14131	14093	15145	13924	15165	14386	16735	15735	14249	14421	14299	15151	14724	14842	13236	11373	14985	14555	11721	14615	11535	12237	13025	14642	12297	12273	14748	14280
6.22_814.63	PC (38:2) [M+H]+	KXXLFCAPKGRXBT-FMJYHZMHSA-N	[M+H]+	(+) ESI	814.632	6.22	19755	21997	21511	19169	23318	16670	17213	20588	23462	22620	21597	21098	19543	15536	20658	17541	19805	18732	14362	17786	20317	23765	21937	18984	20393	16817	20905	16234	19475	18222	10292	19886	19322	12922	16338	14986	17344	16801	19613	15586	14516	20427	21595
5.87_812.62	PC (38:3) [M+H]+	KNNHXKQRTYEWCA-HYYWERRFSA-N	[M+H]+	(+) ESI	812.618	5.87	217438	244219	239692	215928	264126	179111	182925	6031	7933	9800	9579	8129	8811	4558	8489	6827	5789	6181	5099	6688	7225	8596	8021	6215	7263	5270	7024	6239	8370	5964	3410	5729	6245	6688	7204	5074	6364	4862	5513	4834	3614	8022	8408
5.60_810.60_5.61_832.58	PC (38:4) A [M+H]+	PSVRFUPOQYJOOZ-QNPWAGBNSA-N	[M+H]+ _[M+Na]+	(+) ESI	810.5988_832.5826	5.605	1738954	1842303	1758042	1609880	1838124	1381334	1387288	36218	33665	43613	35217	27696	33830	24943	32701	27646	32828	26855	21988	29924	36165	30911	30782	33560	34548	33865	35141	21352	35057	30348	13090	29492	32799	22341	28825	32209	32557	27896	40450	23978	18970	36390	34528
6.16_810.60	PC (38:4) B [M+H]+	DNYKSJQVBCVGOF-LCKGXUDJSA-N	[M+Na]+	(+) ESI	810.598	6.16	33565	42990	43805	38383	52133	30900	31988	19344	19183	28149	23372	18441	19099	13576	17914	13326	18751	19267	11718	17117	20463	19411	19350	17866	19106	14979	16435	13610	17546	16403	7251	19752	13911	8509	15364	10563	11859	17658	18498	12881	9924	15665	21952
5.09_866.59	PC (38:5) A	YLWBKBDNHWQEFU-YJXJLLHLSA-N	[M+Hac-H]-	(-) ESI	866.589	5.09	13727	15198	15052	15315	17493	13267	13297	19679	19652	23061	21025	14969	21713	17111	19592	19481	17234	15456	16362	21236	21204	19956	17975	18744	18358	19007	20959	16929	19714	18256	11057	17556	17682	15378	16907	17058	18787	16973	20291	15072	12042	20935	16306
5.00_808.58	PC (38:5) A [M+H]+	SUACBSWYGWBPFC-GPUJSUHJSA-N	[M+H]+	(+) ESI	808.585	5	376475	415124	404025	368797	432367	315538	323838	140469	152017	180832	154261	90559	138560	91575	137773	137956	109605	88349	81965	134461	156968	155332	135579	127073	138827	102059	154831	83760	135130	127987	41593	114067	121811	79972	99751	108105	137113	111820	160948	104492	56107	156212	133909
5.26_866.59	PC (38:5) B	YLWBKBDNHWQEFU-YJXJLLHLSA-N	[M+Hac-H]-	(-) ESI	866.591	5.26	10309	10785	11061	10796	11815	9756	9734	85311	74570	106985	103267	71151	88808	84190	85210	66476	74341	80026	71752	88971	79774	70262	81963	86423	92872	88953	94786	61043	90611	73537	56304	78758	90796	74692	94623	76358	78650	82658	107617	69071	57131	86075	101902
5.18_808.59_5.18_830.57	PC (38:5) B [M+H]+	YLWBKBDNHWQEFU-YJXJLLHLSA-N	[M+H]+ _[M+Na]+	(+) ESI	808.5858_830.5665	5.18	167456	181845	178320	162501	204531	135454	140037	375971	371073	521101	469699	276642	360929	278602	361435	287884	302551	271420	207350	341409	360617	332462	357512	356245	436886	312963	439336	188352	376814	331807	127149	307822	389018	259963	347310	305040	386029	321836	511555	279486	176235	386671	490464
4.88_864.58	PC (38:6)	PLZBTDKJYHXIEW-DZUXOTHRSA-N	[M+Hac-H]-	(-) ESI	864.578	4.88	33017	38055	39365	38024	44679	33068	32962	656379	579906	866130	685420	423725	702091	571631	648688	609698	596819	534159	503567	820065	712661	777287	630387	567191	652656	539209	757095	555618	604536	636311	373301	641002	499847	379398	654497	637396	637192	689056	786787	533991	394773	563498	579448
4.82_806.57_4.81_828.55	PC (38:6) A [M+H]+	PLZBTDKJYHXIEW-DZUXOTHRSA-N	[M+H]+ _[M+Na]+	(+) ESI	806.5723_828.5528	4.815	1659236	1841691	1807128	1673766	1987907	1428461	1452383	4514367	4417274	5035513	4508347	3282007	4240943	3665490	4411475	4281212	4259104	3721825	3166686	4651525	4864804	5151393	4470699	4050073	4736719	3514946	4973823	3426009	4177562	4590169	2444786	4404516	3743176	2857188	4117774	4711411	4772559	4470270	5258699	3991889	2990583	4119681	4253732
5.29_806.57	PC (38:6) B [M+H]+	PLZBTDKJYHXIEW-DZUXOTHRSA-N	[M+H]+	(+) ESI	806.571	5.29	119909	149932	151696	137452	166870	115505	118513	11728	12874	13477	18683	8349	9484	9176	14463	11343	9320	8415	7214	11911	12834	15491	12298	11817	13317	8559	14077	6756	12855	11258	3090	7125	13641	10288	13229	10467	12127	9898	17432	10528	4356	14318	19167
4.61_844.53_4.62_806.57_4.64_828.55	PC (38:6) C [M+H]+	PLZBTDKJYHXIEW-DZUXOTHRSA-N	[M+H]+ _[M+Na]+ _[M+NH4]+	(+) ESI	844.5266_806.5711_828.5519	4.62333	54553	68410	59721	56251	63076	44680	47175	674373	802781	801466	812529	656158	712894	559014	741954	617834	498971	489889	482305	602548	628045	722867	719625	658859	728992	608760	807237	443800	675716	641298	287502	565809	848484	680499	636001	554973	770106	584928	815117	625471	404401	933537	1010450
4.33_804.55_4.33_826.54	PC (38:7) [M+H]+	BNNUJTATKJXKJP-XCDHYEIISA-N	[M+H]+ _[M+Na]+	(+) ESI	804.5538_826.5368	4.33	1683	2220	2505	2034	2287	1619	1499	54900	76712	89982	73107	29580	65499	40764	70118	75009	43550	42115	34025	72979	69070	91685	82291	62586	76760	38784	67091	43705	70141	76655	22793	49801	39559	30724	39273	57428	64062	65855	71063	62614	24182	49775	54379
5.06_820.58_5.05_842.57	PC (39:6) [M+H]+	QMCWOGICYCFNBF-BWHZRABLSA-N	[M+H]+ _[M+Na]+	(+) ESI	820.5848_842.5674	5.055	11620	12117	11302	11120	11915	9662	9816	47187	62413	78220	66801	26007	50281	35896	53604	57285	42898	33793	25329	59424	59491	62181	53648	41779	56786	32064	59263	27205	51544	49550	16800	41956	55267	42928	48636	47971	61129	51344	74724	48108	21228	70184	58110
5.72_894.62	PC (40:5) A	LJFKFKIYUJNFPZ-ZLFSCUDPSA-N	[M+Hac-H]-	(-) ESI	894.619	5.72	4744	5086	4976	4947	5535	4180	4124	4680	4810	5194	4842	3185	4858	4185	4343	4470	4493	3538	3423	4701	4872	4289	4234	4590	4592	4760	4413	4178	5018	4074	2371	4204	3428	2776	3331	3898	3857	3476	4420	3106	2762	3729	3027
5.61_836.61_5.63_858.60	PC (40:5) A [M+H]+	IJTJDJOOHZVSAC-NDRUHXFFSA-N	[M+H]+ _[M+Na]+	(+) ESI	836.6147_858.5968	5.62	97832	104950	102025	79259	106257	77353	67936	27100	27409	24203	24665	17435	23735	17696	22709	21080	22587	17470	14669	21862	27987	23802	23131	23218	24851	21453	25632	16849	24825	22395	8671	19878	19862	12829	17567	19534	22111	17795	26095	15675	12206	22279	18562
5.92_894.62	PC (40:5) B	LJFKFKIYUJNFPZ-ZLFSCUDPSA-N	[M+Hac-H]-	(-) ESI	894.62	5.92	3355	3552	3556	3593	3872	3032	3142	3025	3013	3741	4227	2837	2986	3019	2976	2549	2657	2634	2145	2965	3040	2980	3808	2906	3613	3117	3853	2504	3210	2726	2057	3124	3312	2543	3370	2777	3072	3185	4228	2903	2087	3425	3126
5.82_836.61	PC (40:5) B [M+H]+	SFESOYFQZQJCOY-FXYWPAEZSA-N	[M+H]+	(+) ESI	836.615	5.82	21848	24899	23983	21994	27613	18349	18479	5996	6625	7330	8149	5301	5734	4522	5539	4828	4857	4321	2506	4612	7078	6420	7430	4654	7348	5077	8162	3753	5939	5491	2642	4161	6867	4503	5698	5172	6517	5389	7627	5246	3747	7387	5637
5.29_892.61	PC (40:6) A	FYVNIFOYDIIODX-KNKJIUSSSA-N	[M+Hac-H]-	(-) ESI	892.605	5.29	633	744	692	672	765	697	702	39190	36902	39445	36938	33096	38921	36362	34768	33243	32147	30397	28444	32765	32809	36600	36381	40492	35093	36593	38268	32733	39057	33363	22577	34966	31875	25553	31943	27646	31017	29412	36046	26431	25456	32485	34713
5.21_834.60_5.21_856.58	PC (40:6) A [M+H]+	KZSXWBSDQDXESU-PPEVQBTRSA-N	[M+H]+ _[M+Na]+	(+) ESI	834.6008_856.5823	5.21	11216	12654	11761	10121	10606	10047	9954	162553	174896	184892	165132	119828	150325	114798	139956	135585	121755	99377	79161	121169	144505	162986	153500	162484	161366	123502	170852	96456	156021	142115	51020	130316	131813	86645	116156	104815	140986	110606	166038	103595	73777	137262	158590
5.50_892.61	PC (40:6) B	FYVNIFOYDIIODX-KNKJIUSSSA-N	[M+Hac-H]-	(-) ESI	892.606	5.5	19742	20275	20567	19937	22212	18062	18289	46930	58311	72313	64341	29881	53356	50614	53537	43775	50577	46101	38304	82449	55333	57570	47881	40441	59901	38381	55748	34357	53676	57064	33953	51196	41927	39162	64425	72059	63581	67987	84138	43222	33221	40009	43358
5.43_834.60	PC (40:6) B [M+H]+	TYRTWVKQVGNGSZ-RGBTVBCDSA-N	[M+H]+	(+) ESI	834.601	5.43	147047	170559	162511	150215	189988	124108	125494	144265	192603	242662	196178	78637	142016	114764	151906	121811	142441	116780	76327	214177	173957	202400	148816	112872	201046	88002	172238	76119	154636	172388	54233	139612	116496	87324	163088	202866	202999	184136	273083	115392	72398	120147	139482
4.93_890.59	PC (40:7)	BPUROMFCPFGBOT-ZEGPSQTJSA-N	[M+Hac-H]-	(-) ESI	890.592	4.93	1438	1890	2113	2175	2770	1542	1665	186609	189056	264924	245338	143649	226823	169137	230199	207206	167738	143169	154566	232858	200324	249364	209309	160449	171220	171354	225985	178553	186902	182643	89490	158420	184057	163323	195800	157165	192860	177029	197828	157454	96150	217918	200376
4.86_832.59_4.87_854.57	PC (40:7) [M+H]+	BPUROMFCPFGBOT-ZEGPSQTJSA-N	[M+H]+ _[M+Na]+	(+) ESI	832.5867_854.5673	4.865	98945	115025	109607	100073	124829	82127	84803	1232821	1390481	1381375	1432561	974133	1265736	960736	1444989	1374444	1074627	901115	854415	1287130	1308239	1597002	1390629	1087339	1226476	979468	1426369	950478	1208821	1276796	574348	1023447	1293992	1122608	1065799	1126501	1384015	1059294	1309528	1152332	728489	1474503	1331606
4.44_830.57	PC (40:8) [M+H]+	SIMZOWLEIOYZJX-VRCXRDLJSA-N	[M+H]+	(+) ESI	830.57	4.44	5190	6018	5845	5422	6413	4747	4823	24819	34718	29763	23470	15520	20047	10895	20243	11700	17631	6922	8513	17215	22822	26011	14798	12837	23781	16192	26623	5346	22269	19556	3654	5147	30429	20710	22421	17176	25461	5199	23280	19067	7048	29869	35223
5.82_862.63	PC (42:6) [M+H]+	DSVRMAGYENFTLY-GDDYDVMSSA-N	[M+H]+	(+) ESI	862.63	5.82	939	1174	1210	1164	1320	1249	1021	4019	4239	3007	5043	1639	2097	2828	3735	4315	1960	1314	1810	2063	3237	3190	4444	2774	2412	1617	4207	2282	4086	2385	1928	4400	3175	1643	2130	2489	2597	3258	2686	2627	2188	3130	2269
5.96_778.58	PC (o-32:0)	SVWBXNAUENUONE-LDLOPFEMSA-N	[M+Hac-H]-	(-) ESI	778.583	5.96	2806	3270	3298	3266	3795	2829	2925	4815	2854	4850	6275	3182	4974	4515	48500	4976	4543	44541	3494	40290	3408	5069	5633	4398	5047	6703	46784	3699	5276	6039	4046	5409	4764	4414	5127	5261	5974	47213	4920	4114	3485	4615	5036
5.86_720.59	PC (o-32:0) [M+H]+	SVWBXNAUENUONE-LDLOPFEMSA-N	[M+H]+	(+) ESI	720.59	5.86	13826	16162	15143	13414	17152	11521	11826	5061	4422	6173	5715	3888	4706	3845	3809	5588	4994	4308	3543	4104	4727	7227	5565	4986	5341	3525	5190	2777	4944	6827	3036	4253	4844	4067	4294	4503	8178	4993	5375	3427	3563	5014	5289
5.75_718.57	PC (p-32:0) or PC (o-32:1) [M+H]+	KEVGQWGZKKFGDC-MCBGMKGZSA-N	[M+H]+	(+) ESI	718.573	5.75	17561	20632	19244	17392	21020	14240	14720	7255	6072	9027	3729	7162	7909	6135	7870	6077	6006	7434	5731	3339	8372	6757	4302	10778	3896	5535	3177	6797	5587	7126	5205	7347	2768	3644	6606	3931	6482	6525	8055	3346	1982	3475	4418
4.95_716.56	PC (p-32:1) or PC (o-32:2) [M+H]+	FZMYLOBGNYZPQO-QLSONYGBSA-N	[M+H]+	(+) ESI	716.559	4.95	5005	5597	5133	4275	5282	4249	4304	38542	26980	38690	30986	32068	32133	26197	28951	27895	31850	31444	25394	26647	44535	35896	30159	35548	29903	20023	23644	34064	37678	27662	11945	29724	21566	12798	17595	17353	17771	29079	19697	19509	17004	28640	24684
6.06_804.61	PC (p-34:0) or PC (o-34:1)	QCGUXAIDEOWPBV-SNKLRXETSA-N	[M+Hac-H]-	(-) ESI	804.61	6.06	4568	5067	5169	4787	5742	4358	4701	18218	16557	22409	23281	19748	22213	18138	16390	15801	18891	22383	20043	22155	18487	20166	17543	18544	21578	17154	20150	18938	21864	16573	14046	17694	18935	16921	19712	14771	17215	21555	16287	12863	14999	19620	21876
5.94_746.61	PC (p-34:0) or PC (o-34:1) [M+H]+	QCGUXAIDEOWPBV-SNKLRXETSA-N	[M+H]+	(+) ESI	746.606	5.94	25116	28135	27696	24501	28878	21272	20689	37770	34571	42949	44232	38943	38701	26752	30676	29560	36528	38704	29269	35926	37426	42242	34941	34726	43522	28097	41116	29938	40503	31334	19485	31895	38897	29825	31965	28687	34847	38165	33173	24397	27884	41361	45904
5.55_802.59	PC (p-34:1) or PC (o-34:2) A	MBRHHFWRXQYYAN-RTVLTNFHSA-N	[M+Hac-H]-	(-) ESI	802.589	5.55	6654	6734	6897	6548	7223	5797	5777	2829	3498	3603	3464	2846	3155	2651	2851	2660	2877	2548	2829	2713	2873	3419	2961	2854	3706	2692	3050	2773	3270	2496	2478	2528	3763	3123	3615	2246	2626	2600	2560	2318	1907	3733	3755
5.44_744.59	PC (p-34:1) or PC (o-34:2) A [M+H]+	MBRHHFWRXQYYAN-JEPFLRBFSA-N	[M+K]+	(+) ESI	744.59	5.44	52663	63471	59938	54496	70088	44315	45514	39617	22426	33313	29154	36736	37432	26964	29025	23169	36100	29408	30038	26544	39214	33785	28554	33388	25059	21999	28686	33987	31258	25651	13953	29988	29516	20652	14819	17955	23325	32398	25986	17786	23573	34452	34041
5.82_744.58	PC (p-34:1) or PC (o-34:2) B [M+H]+	KMNVIRCHUMQGHD-RCINKDPXSA-N	[M+H]+	(+) ESI	744.58	5.82	21662	25142	23936	21835	25888	18605	18474	12696	9962	14546	13009	12581	11507	8930	11277	8705	10631	12358	9481	10223	12790	13431	11223	10717	12137	8309	10764	9010	9784	10987	6103	11486	11746	7888	10529	8273	9667	11506	9993	8700	7961	12120	12460
5.32_742.57	PC (p-34:2) or PC (o-34:3) [M+H]+	QEWRXEALGMKRGP-MZWPLUPDSA-N	[M+H]+	(+) ESI	742.567	5.32	73228	84470	83188	73478	93985	61686	63783	5044	3424	6021	5818	3278	5394	2008	3018	2238	2546	2754	3730	2910	4867	2900	2793	3355	4563	2068	6138	2166	3980	2032	1436	1935	3451	2452	2999	1989	4794	2827	5987	2698	3719	3956	4099
5.54_770.61	PC (p-36:2) or PC (o-36:3) [M+H]+	DIHWZUCEXWUHOD-IIVNATNGSA-N	[M+H]+	(+) ESI	770.605	5.54	37351	43126	41825	38829	45037	32252	32879	3204	3333	3779	3581	2800	3129	2757	2999	1211	4078	2800	2582	1587	3546	3813	3389	3069	3489	2823	3435	2669	3162	3210	1896	3180	1984	2595	3101	2542	3094	3049	1180	2785	2443	3656	1328
5.43_826.59	PC (p-36:3) or PC (o-36:4)	SOUZQPFUXRVDGK-KCTKZSJBSA-N	[M+Hac-H]-	(-) ESI	826.594	5.43	18573	18174	17817	17887	19992	16234	16108	8458	8915	11183	8488	6368	9143	7176	7261	8738	9512	7599	7691	9819	9585	9571	7660	9286	9755	9315	9192	8834	9674	7256	5516	6641	7230	6488	9095	9822	8876	8812	9434	6250	6010	9134	6698
5.34_768.59_5.34_790.57	PC (p-36:3) or PC (o-36:4) [M+H]+	PYVYDRMXPDZRIS-FINMKEMFSA-N	[M+H]+ _[M+Na]+	(+) ESI	768.5864_790.5678	5.34	123881	148420	144950	131125	169804	107782	111686	91472	91111	128644	90940	63949	83380	59839	78028	74353	82449	66235	55222	83963	91100	96504	81584	83590	101133	69682	93702	60850	90750	70343	27980	65032	70557	45659	70991	72390	82959	82495	93777	61926	46741	88428	85886
5.23_766.57	PC (p-36:4) or PC (o-36:5) [M+H]+	RWVKPDIHPPTVRQ-HWGQMOSASA-N	[M+H]+	(+) ESI	766.575	5.23	131302	150662	148075	130655	171650	108019	110574		23549	36090	22861	16108	17820	16294	19774	17564	22294	16049	11151	22909		24352	21637	18311	26393	16853	26855	16436	19704	21106	11167	17075		14679	20339	16899	22510	20566	22124	14829			20793
6.10_854.62	PC (p-38:3) or PC (o-38:4)	GWBOVQHRCURSPU-QMFAPAEZSA-N	[M+Hac-H]-	(-) ESI	854.62	6.1	9308	9565	9558	8895	10516	8273	8285	2573	2328	2939	2750	2462	3104	2686	2890	2852	1951	2108	2158	2571	3522	2770	2117	2800	2488	3321	2971	2758	3029	2086	1682	2029	2494	2487	2606	2245	2635	2552	2908	2181	1757	3656	2397
6.00_796.61	PC (p-38:3) or PC (o-38:4) [M+H]+	GWBOVQHRCURSPU-QMFAPAEZSA-N	[M+H]+	(+) ESI	796.612	6	38584	42717	41297	37509	44418	32209	33329	5670	5388	6191	5522	5612	5614	4402	5719	5639	4222	4539	3681	4887	7285	5880	2437	5927	5777	5489	6482	4693	5952	1634	1138	3972	5597	4274	4545	4564	5669	4634	6071	4391	3621	8251	5238
5.47_852.61	PC (p-38:4) or PC (o-38:5) A	DBQMOXDLWKVKKG-REWQMPQJSA-N	[M+Hac-H]-	(-) ESI	852.606	5.47	11701	11794	11617	11022	13032	10307	10489	1759	1706	10863	2077	1492	1908	1936	1644	1748	1948	1722	2228	7320	1958	1854	1629	1704	2346	2966	9333	1917	1677	1550	2455	1737	9313	1780	1646	1607	2121	2079	4683	7138	7234	1877	2367
5.39_816.59_5.39_794.60	PC (p-38:4) or PC (o-38:5) A [M+H]+	YPAPIRJFGNBODV-AMFPDOHCSA-N	[M+H]+ _[M+Na]+	(+) ESI	816.5876_794.6043	5.39	114758	137940	134779	121092	155619	98629	102869	199631	130751	122361	140539	141260	134386	104818	135421	97092	115022	118488	90814	108664	147373	181092	160986	129354	149841	123979	215282	99566	128618	119267	58845	98576	181636	104748	114882	116142	136150	113021	161941	118823	127477	202345	182524
5.24_850.60	PC (p-38:5) or PC (o-38:6)	ATTCDOPAYPGSLE-LQULQHAGSA-N	[M+Hac-H]-	(-) ESI	850.595	5.24	3279	1762	2044	2108	2508	1684	3223	40826	55025	63494	43198	25591	44331	34389	32918	42921	46220	31482	29628	46551	44046	60539	37188	30594	42095	36103	58019	47285	35682	48732	25004	40046	27998	27754	38974	44900	49038	57708	43564	30638	27380	33500	27355
5.27_792.59_5.26_814.57	PC (p-38:5) or PC (o-38:6) [M+H]+	FAKYQMLQEAQOLK-LHZZQLRFSA-N	[M+H]+ _[M+Na]+	(+) ESI	792.5897_814.5696	5.265	31741	37446	36372	33139	42576	29463	29653	202896	308097	375934	242401	120020	211950	136647	164074	209647	222246	135337	100042	209063	241692	320509	193107	153811	232875	148579	287851	176570	178603	267156	66488	187368	134716	110084	168131	205427	274715	261526	244486	148041	85757	180190	156550
6.01_822.63	PC (p-40:4) or PC (o-40:5) [M+H]+	UWNFEVACEPZILS-RNNLSGHUSA-N	[M+H]+	(+) ESI	822.635	6.01	8336	8924	8388	7790	9332	6640	7025	2610	2299	4338	3607	1646	3255	2457	3236	3251	2563	2279	1487		2157	3786	3002	2667	2721	2527	3505	2312	2636	2726	1294	2603	2700	1682	2675	2421	2806	2611	2655	2687	848	3653	3347
5.79_820.62	PC (p-40:5) or PC (o-40:6) [M+H]+	KUHMJRMPHBRAMY-DDURNVNNSA-N	[M+H]+	(+) ESI	820.621	5.79	7374	9082	8804	4737	9733	6902	7014	95450	92951	100950	97317	81016	89379	60182	84714	75844	74624	69600	53130	69247	95470	105206	98012	76074	85948	72146	102505	76803	78629	70834	39539	77781	81765	61623	70206	58103	75825	83871	85768	71859	61415	101436	93941
5.65_818.60	PC (p-40:6) or PC (o-40:7) B [M+H]+	FMBYBTSZVHUJMV-DIVFMYBRSA-N	[2M+NH4]+	(+) ESI	818.605	5.65	7418	8722	7949	7803	8074	6476	6276	25431	25704	27338	22847	16812	20312	18392	19922	22709	19739	17003	13791	19193	24967	24616	22390	22647	23371	17816	23646	16346	25976	24050	11375	22534	17348	12933	16041	19812	17935	18124	24039	16375	14884	18290	19873
5.75_716.52	PE (34:1)	FHQVHHIBKUMWTI-OTMQOFQLSA-N	[M-H]-	(-) ESI	716.523	5.75	2534	5093	5398	5589	7729	3784	3798	37400	41986	54425	65698	43869	50807	44344	49042	42741	46621	53058	44117	59253	51691	60094	51683	47711	44860	43060	43626	43613	43691	35839	33566	49410	42092	37275	51064	33203	35095	54946	50107	41940	26201	52143	56284
5.61_744.55_5.63_804.57	PE (36:1)	JQKOHRZNEOQNJE-ZZEZOPTASA-N	[M-H]-_[M+Hac-H]-	(-) ESI	744.5482_804.5731	5.62	3363	3522	3575	3428	3887	3000	2969	10843	10643	12260	12372	10526	11894	10757	10959	10117	11586	12164	10772	11703	11792	11352	11070	10817	11153	10933	11929	10319	11116	10163	9538	11436	11573	10089	11865	10028	10223	12106	11733	10098	9869	11573	12178
6.35_746.57	PE (36:1) [M+H]+	JQKOHRZNEOQNJE-ZZEZOPTASA-N	[M+H]+	(+) ESI	746.572	6.35	2134	2467	2673	2303	2477	2229	1994	4745	4714	4579	4790	4258	3812	4030	3926	3983	4888	4371	2615	3923	5178	5274	4567	4514	4157	3432	4295	3549	4264	4580	3098	4698	4370	3243	2669	3646	3570	4282	4781	3975	3509	4280	4248
5.92_742.54	PE (36:2)	MWRBNPKJOOWZPW-CLFAGFIQSA-N	[M-H]-	(-) ESI	742.536	5.92	7564	8196	8548	8351	10387	7529	7439	18584	21923	22592	29039	21817	24424	20029	23916	18478	15530	18511	19816	23017	21123	22479	20570	19264	17281	19696	18259	18743	21355	17610	11973	17170	20115	18956	21654	12664	16109	18390	19549	17567	10017	24324	23352
5.17_738.51	PE (36:4)	DUQDVNACTOXOJA-KTKXOIIHSA-N	[M-H2O-H]-	(-) ESI	738.508	5.17	12868	18149	17609	18743	23357	15911	15392	68824	77972	115173	74864	49654	86257	71801	78472	73855	72613	62281	66291	91313	94882	81329	73928	91258	74834	64178	73211	70780	90961	66783	33172	71051	50624	39305	63583	55736	62572	80520	76318	55651	29162	77052	68099
5.77_768.56	PE (38:4) [M+H]+	ANRKEHNWXKCXDB-BHFWLYLHSA-N	[M+H]+	(+) ESI	768.558	5.77	13829	15703	15957	13747	16784	12355	11946	12463	10339	15374	12695	10720	12021	9182	10983	9971	12355	10339	7602	10524	15024	13618	11417	13905	12202	9335	10766	9141	10991	11205	5266	10729	10716	6154	8863	12372	10851	11694	10885	10158	8368	14700	11350
5.81_766.54	PE (38:4) B	ANRKEHNWXKCXDB-BHFWLYLHSA-N	[M-H]-	(-) ESI	766.541	5.81	24244	47160	50099	49708	70018	32765	33904	46932	40971	65486	54240	40784	57326	43914	49175	38461	45111	42132	42253	48652	56938	45686	45859	59032	44569	46628	38643	43845	49060	39647	22257	44128	35399	25749	38628	37584	35423	47841	45522	37200	25103	54176	43456
4.92_764.52	PE (38:6) [M+H]+	LFGBKOUQHCWBQI-BZGLIJSBSA-N	[M+H]+	(+) ESI	764.525	4.92	8951	13350	13117	11689	14442	9437	9575	464603	424118	560402	510671	383013	421447	366594	445458	429879	456202	337287	330573	445505	509696	558506	455886	457101	443161	330646	438869	324571	382644	448437	204491	429833	399527	267169	400827	383850	404974	452469	503205	418652	258397	471593	481939
5.56_698.51	PE (p-34:2) or PE (o-34:3)	LALFTIIBOJSVNP-OBEJFMRTSA-N	[M-H]-	(-) ESI	698.51	5.56	3450	4186	4950	5067	7698	3984	3828	7211	9185	10916	13773	6489	7972	7253	8631	11398	10455	15584	7998	12128	10141	12960	14039	9292	10195	7729	10073	8526	9698	7580	5832	7792	8652	7746	12045	7621	7849	11929	9398	9628	3961	9174	12257
6.77_728.56	PE (p-36:1) or PE (o-36:2)	OBAAWAYLQLYWNN-KHFVPPDWSA-N	[M-H]-	(-) ESI	728.558	6.77	1577	1846	2017	1802	2095	1606	1630	4768	4656	8895	9831	3525	4891	5258	5810	6218	8887	13031	3710	11905	7607	8889	7228	4657	7795	5057	9947	5607	5760	5882	3765	5106	5238	4194	11424	6439	5339	10291	7982	6217	3466	4159	5302
6.24_726.54	PE (p-36:2) or PE (o-36:3)	XVXISDREVDGQPX-PISDLAQISA-N	[M-H]-	(-) ESI	726.542	6.24	6145	7458	8290	8098	11120	6505	6402	35843	38835	61289	78277	32612	37346	37791	52807	52809	66286	85491	36928	79389	64168	72406	71398	42372	45633	48699	59969	50218	45371	41541	33598	55653	49789	36633	56375	38910	36822	69676	55887	43851	16923	44669	48710
5.46_722.51	PE (p-36:4) or PE (o-36:5)	UUYSKERSKRMYME-MAIXUNBTSA-N	[M-H]-	(-) ESI	722.511	5.46	14277	18900	20634	21201	28776	16610	17066	25285	25183	41968	27593	18184	39568	24834	26662	29554	25661	23261	25021	32309	39911	26941	23735	34672	27373	25208	24357	28485	33193	21637	11190	28675	15951	13314	25492	20586	26935	31151	27494	18599	10250	28410	23427
5.42_724.53	PE (p-36:4) or PE (o-36:5) [M+H]+	ADWDFBQPQIEGRZ-XBICFDGKSA-N	[M+H]+	(+) ESI	724.528	5.42	15549	17399	17133	14844	19088	13538	13108	4517	3657	5025	3788	3327	4618	3521	3416	4424	4439	3407	3780	3434	6015	4556	3734	4816	4309	3455	4026	3395	3906	3881	1974	4162	3633	2651	3100	3686	4750	3856	4042	3377	2476	4955	3890
6.43_752.56	PE (p-38:3) or PE (o-38:4)	YHSWSUHZIXJBHZ-OWTAGOBYSA-N	[M-H]-	(-) ESI	752.557	6.43	1044	1489	1036	1145	1480	881	1206	1697	946	1400	2463	1007	822	1251	1350	1588	2373	2801	620	904	1580	2278	1509	2578	983	848	2918	1136	995	2419	659	1191	1569	938	910	2395	2751	1596	1251	625	1509	1184	1100
5.49_750.54	PE (p-38:5) or PE (o-38:6) [M+H]+	IQSPCSIULMCRPM-ZAJUHDLGSA-N	[M+H]+	(+) ESI	750.543	5.49	13261	15417	14743	13075	17121	11290	12454	136969	99719	113971	103310	94891	112117	79877	94821	96224	88513	89491	85729	100741	111154	118228	130135	99501	95014	101594	143285	94364	95077	91352	49034	101789	124448	89030	90460	76618	96549	102199	125567	84388	75340	134510	169383
6.33_776.55	PE (p-40:5) or PE (o-40:6)	DZPHTQGGRSWHLG-USOCFQKQSA-N	[M-H]-	(-) ESI	776.553	6.33	303	448	537	1433	1572	846	623	3754	3855	5236	3366	3828	4588	3758	4308	3405	2843	4059	3611	3737	3672	3829	4070	3773	3693	4110	4289	4087	4045	3176	2184	3944	2836	2838	4074	2260	3099	3879	3602	3009	2079	2727	4777
4.95_835.53	PI (34:1)	PDLAMJKMOKWLAJ-AGORXRROSA-N	[M-H]-	(-) ESI	835.533	4.95	272	288	208	350	264	301	297	4441	4402	4989	4150	3258	4012	3685	3647	4517	4076	2803	3269	3774	4289	5257	4141	3546	3588	3465	4328	3212	2963	4161	2088	3961	4580	3853	3972	3936	3436	3316	4996	3217	3132	4920	4448
5.32_887.58	PI (38:3)	VVADTISLHXZLIB-WNWAWKNRSA-N	[M-H]-	(-) ESI	887.579	5.32	287	315	258	267	365	207	275	1449	1160	1451	1309	1115	1459	1304	1101	1396	1270	1407	1226	1453	1337	1370	1350	1301	1037	1235	1180	1301	1345	1206	1173	1264	1077	1050	1042	1381	1252	1429	1174	1171	1135	1122	1335
4.56_883.53	PI (38:5)	WDEXQPPLSHRNLR-ZGNZFFCSSA-N	[M-H]-	(-) ESI	883.532	4.56	170	318	322	445	781	555	483	652	1765	3274	1477	720	2880	1350	1835	1908	563	1160	1834	2582	991	551	786	1968	1706	2183	530	2205	2330	1263	585	1041	523	590	1587	534	441	2202	619	998	669	502	980
3.69_705.52	SM (d30:1)	HZCLJRFPXMKWHR-FEBLJDHQSA-N?	[M+Hac-H]-	(-) ESI	705.518	3.69	949	1177	1156	1056	1269	1097	862	4194	4169	4570	4134	3665	5183	4492	3748	4754	4007	4232	4354	4910	4644	5405	4223	4752	3726	5023	4159	4366	4402	4232	3258	4372	4082	3763	4327	2995	4051	4695	5086	4363	2979	4967	5249
4.43_735.56	SM (d32:0)	MJAFYELZQYPMQG-MPQUPPDSSA-N	[M+Hac-H]-	(-) ESI	735.559	4.43	913	948	1227	874	1350	791	1005	6077	5046	5731	5759	5232	7665	6284	6655	6980	5505	5072	5259	8047	6149	7338	6888	5713	5742	7399	6988	6580	5246	5470	4423	5720	6084	5217	6675	5693	7214	5620	7471	5550	4795	7131	6424
4.37_677.56	SM (d32:0) [M+H]+	MJAFYELZQYPMQG-MPQUPPDSSA-N	[M+H]+	(+) ESI	677.558	4.37	1270	1457	1248	1101	1311	1295	1059	4761	4113	5046	4265	3808	5335	3749	5107	5332	3954	2471	2711	5399	5088	6148	5010	4251	4578	4576	5589	3522	3095	4333	2132	3984	4584	3296	4374	4215	6195	3816	6123	3874	2907	5700	5194
4.24_709.50_4.24_733.55	SM (d32:1)	KYICBZWZQPCUMO-PSALXKTOSA-N	[M+Cl]-_[M+Hac-H]-	(-) ESI	709.5032_733.5490	4.24	22147	24688	25487	23206	27730	19181	19853	89525	84633	89377	89324	83675	101725	91215	83182	93539	89271	95780	86698	93373	91744	98343	89116	87562	78032	108228	96025	81351	88209	84097	67520	85479	99402	93927	88506	77020	85512	85321	88902	83219	80979	113535	111860
4.19_675.54_4.19_697.53	SM (d32:1) [M+H]+	KYICBZWZQPCUMO-PSALXKTOSA-N	[M+H]+ _[M+Na]+	(+) ESI	675.5440_697.5255	4.19	32298	36112	35777	30613	38271	27195	27411	139605	144733	173329	142828	105611	148496	105284	125003	139486	115915	111582	84611	135658	146538	164064	128772	129429	127217	124870	145608	86895	138638	147328	52563	120288	132483	104043	113749	105000	136198	122991	149923	117306	79150	182169	179398
4.52_747.56	SM (d33:1)	LQINJRUGTUOHGS-YPDYIYJKSA-N	[M+Hac-H]-	(-) ESI	747.562	4.52	10378	11225	11474	10555	12144	9130	9416	20828	19698	18459	23155	17955	21777	21866	16441	21798	18066	21018	21536	21071	18901	19512	24241	17732	17378	21354	20363	19624	18651	16602	14449	21771	20598	17306	18139	12963	15646	19979	18090	15949	14146	29352	22871
4.48_689.56	SM (d33:1) [M+H]+	LQINJRUGTUOHGS-YPDYIYJKSA-N	[M+H]+	(+) ESI	689.558	4.48	18459	19980	19735	17425	20549	14999	15840	9937	9549	11672	10038	8039	9926	7371	8569	9684	8710	8044	5813	8875	10568	10905	10363	8360	8562	8723	9535	6534	9132	8391	5143	8840	10241	7094	8014	7397	8797	8482	9255	8081	5869	14021	10731
4.96_705.58	SM (d34:0) [M+H]+	QHZIGNLCLJPLCU-QPPIDDCLSA-N	[M+H]+	(+) ESI	705.584	4.96	36791	42116	41149	36515	44274	30365	32159	12110	8924	10264	29387	7600	13388	7680	9599	12855	24868	25120	5771	10387	12881	13178	13386	8489	8670	8696	13954	10137	8212	8562	16951	8293	9430	7083	7781	6932	13186	8824	12639	8212	5102	11994	11421
4.85_761.58	SM (d34:1)	RWKUXQNLWDTSLO-GWQJGLRPSA-N	[M+Hac-H]-	(-) ESI	761.578	4.85	191708	179329	175985	166069	184041	146946	148439	80624	66769	92590	67789	77680	84373	74166	73021	68346	67137	72302	70797	78371	78390	81990	83580	66969	64272	79320	77685	76531	46507	63753	54585	71409	81182	65019	49420	53924	62459	84044	72410	69714	59839	94865	69673
4.82_703.58	SM (d34:1) [M+H]+	RWKUXQNLWDTSLO-GWQJGLRPSA-N	[M+H]+	(+) ESI	703.576	4.82	1456257	1658979	1704326	1558702	1879596	1365165	1390523	455192	405619	488019	462867	478229	413426	350385	387192	366451	397696	371078	318618	340536	449824	482929	455910	372296	379264	403256	443790	364776	400367	378606	208578	382178	465005	325562	390208	317896	401688	388750	406297	377386	272487	540851	522400
4.40_759.55	SM (d34:2)	YLWSJLLZUHSIEA-CKSUKHGVSA-N	[M+Hac-H]-	(-) ESI	759.554	4.4	41307	43335	46829	41790	48707	36386	37084	1748	1714	2302	2073	1920	2038	2000	1731	1812	1698	1823	1904	2068	1947	1918	2098	2032	1696	2259	1819	2105	1972	1803	1432	1714	1713	1547	1992	1662	1820	1976	1933	1625	1566	2295	2230
4.27_701.56	SM (d34:2) [M+H]+	YLWSJLLZUHSIEA-CKSUKHGVSA-N	[M+H]+	(+) ESI	701.559	4.27	76116	84175	82190	74723	91307	61496	64384	1888	1677	2358	1991	1136	2039	1680	1784	1899	1354	1452	1021	1383	1959	1742	1831	1662	1423	1565	1571	1494	2104	2345	854	2105	2077	1134	1325	1500	1605	1801	1904	1687	909	2287	2186
5.64_733.62	SM (d36:0) [M+H]+	JCELSEVNSMXGKA-IOLBBIBUSA-N	[M+H]+	(+) ESI	733.619	5.64	7786	8710	8410	7031	8888	6332	6114	12390	14571	17389	14534	14176	15595	10240	13566	15103	10301	16287	9347	12200	15405	11492	13760	11868	13311	10724	11069	13005	15142	10650	6689	14167	10904	10876	13616	8969	11744	13771	12993	11396	7246	13253	14557
5.53_789.61	SM (d36:1)	LKQLRGMMMAHREN-YJFXYUILSA-N	[M+Hac-H]-	(-) ESI	789.612	5.53	28012	28516	28333	27857	30869	25018	25247	167300	132327	154451	153511	161645	154195	142362	141079	128419	135706	145219	152028	130778	147469	158923	156133	143184	132145	154003	150858	160660	146888	123644	111601	141667	157767	139673	150173	108378	122687	145082	138885	133134	136562	169133	173591
5.47_731.61_5.45_753.59	SM (d36:1) [M+H]+	LKQLRGMMMAHREN-YJFXYUILSA-N	[M+H]+ _[M+Na]+	(+) ESI	731.6068_753.5880	5.46	120475	142217	137384	122810	157726	100590	105893	381810	333931	388126	365194	338870	319313	250788	312048	274732	294235	299153	241129	271573	354908	405747	369032	308412	324419	281372	353479	276346	326851	284089	139770	305901	331203	243597	293693	228200	287469	306946	340332	278205	221508	387180	435297
5.01_787.58	SM (d36:2)	NBEADXWAAWCCDG-QDDWGVBQSA-N	[M+Hac-H]-	(-) ESI	787.581	5.01	5265	6120	5937	5076	7658	4241	4505	3122	2601	2278	2767	3072	1834	2549	21963	1870	2711	19366	2516	2419	1884	2537	3916	3437	15248	23538	2257	3634	2344	1905	11776	20400	2979	16277	3694	2542	2647	3211	15947	12238	11317	3278	22140
4.83_729.59_4.82_751.57	SM (d36:2) [M+H]+	NBEADXWAAWCCDG-QDDWGVBQSA-N	[M+H]+ _[M+Na]+	(+) ESI	729.5907_751.5720	4.825	430342	471254	458455	408202	503599	341353	351272	151925	120239	140078	130987	167089	126680	117602	114955	123027	134904	112296	104786	96973	146944	154395	133171	133707	104450	133430	125259	133076	125821	111042	70559	125434	143456	108577	122177	96108	120652	108978	122175	116094	104498	179309	163279
4.46_785.58	SM (d36:3)	YMTVMVYOUDDTQJ-UOMMIRHQSA-N	[M+Hac-H]-	(-) ESI	785.578	4.46	1470	1454	1576	1448	1792	1449	1340	1935	1589	2043	1549	1952	1584	1732	1499	1496	1650	1688	1687	1425	1863	1719	1749	1687	1580	1843	1658	2110	1998	1294	1154	1540	2150	1693	2018	1406	1479	1464	1701	1594	1349	2140	2317
5.89_803.62	SM (d37:1)	HAFQHLHNPJDAGB-MAJDXUCPSA-N?	[M+Hac-H]-	(-) ESI	803.622	5.89	1803	1763	1850	1757	2136	1665	1611	9756	7761	9975	9575	8892	8776	8311	8216	7652	8569	8809	9150	7953	8911	9776	9382	9203	8300	8149	8416	8939	8552	7092	6475	9334	8592	7525	8625	6637	6992	8653	8410	7468	7886	10025	9468
6.22_817.64	SM (d38:1)	AADLTHQNYQJHQV-SVLGDMRNSA-N	[M+Hac-H]-	(-) ESI	817.642	6.22	25548	26352	26418	26091	28238	22907	22586	24403	19105	21651	20748	19984	20629	20312	19136	18169	19169	18420	21350	19188	18938	21965	21777	22110	19415	21216	19676	21765	22170	17312	16190	19831	19685	20678	20679	16358	17924	20383	22302	18139	19321	22031	23452
6.13_759.64_6.13_781.61	SM (d38:1) [M+H]+	AADLTHQNYQJHQV-SVLGDMRNSA-N	[M+H]+ _[M+Na]+	(+) ESI	759.6366_781.6132	6.13	59560	69695	67307	59488	74965	48649	51251	22909	18857	21199	20658	18372	17547	15514	17751	16063	19423	17226	15703	16879	19206	23246	21440	20049	20078	16248	19840	17536	20060	17423	10961	18721	17935	15150	17693	15643	17212	18161	21150	16591	15949	20595	23527
5.47_757.62_5.48_779.60	SM (d38:2) [M+H]+	MDRFMTLYKHBJTF-NQYLGBTJSA-N	[M+H]+ _[M+Na]+	(+) ESI	757.6152_779.6020	5.475	57287	64501	62462	55871	66555	47768	48493	33661	30492	36154	28056	27116	25303	25004	26155	24802	29645	24282	20937	23073	32192	35691	28774	29870	27443	25933	28913	25722	29651	30069	12235	25332	25046	18540	23420	22696	28356	24385	30076	22549	18095	29771	32280
6.56_831.65	SM (d39:1)	YXSZOBWVQJIWNE-LUJNSPTCSA-N	[M+Hac-H]-	(-) ESI	831.654	6.56	8998	9704	9815	9411	10897	8080	8223	3493	2485	3102	3037	2629	2831	2619	2663	2537	2826	2275	2757	2640	2927	2616	2511	2796	2561	3184	2667	3018	2704	2704	2267	2820	2526	2743	3210	2336	2579	3043	3605	2420	2581	3028	2919
6.45_773.65	SM (d39:1) [M+H]+	YXSZOBWVQJIWNE-LUJNSPTCSA-N	[M+H]+	(+) ESI	773.651	6.45	14251	15430	14472	13313	15386	10935	11416	2269	1594	1857	1966	1821	1549	1531	1484	1804	1954	1429	1528	1492	2123	1997	1939	1999	1896	1430	1715	1422	1562	2029	1243	1811	1691	1468	1698	1591	1578	1821	2142	1758	1789	1913	1949
6.19_843.66	SM (d40:2) A	FOULCGVQZYQEQM-DNXGLLHMSA-N	[M+Hac-H]-	(-) ESI	843.657	6.19	22088	23820	21885	21263	24072	20590	20833	15715	12267	13774	13020	9192	9799	12235	12271	10912	13240	9860	11371	13605	13006	11867	9488	13390	11469	11819	12218	11963	16272	15140	8357	11029	8644	7299	12169	10940	10905	13149	17236	9039	8472	9148	10377
6.09_785.65	SM (d40:2) A [M+H]+	FOULCGVQZYQEQM-DNXGLLHMSA-N	[M+H]+	(+) ESI	785.652	6.09	70411	85144	81073	74523	89648	60502	61087	11474	8853	10124	9430	6123	6687	6575	8355	7339	9547	7137	5835	8688	10129	9671	6979	8449	8753	6972	9420	7382	10541	10498	3758	7876	6322	3658	7356	7907	7507	9042	13122	5810	5316	6758	7945
6.29_843.66	SM (d40:2) B	VBFKEZGCUWHGSK-ADSSWVSQSA-N	[M+Hac-H]-	(-) ESI	843.657	6.29	22110	23713	23178	23720	26152	20863	20445	12596	12644	10746	13697	9829	9228	12578	12798	10820	13151	9708	11362	11517	13299	10695	9843	13754	11882	12241	10096	12225	16787	15774	8306	11189	7116	7692	11662	9829	10769	13900	17725	7711	6548	7312	10615
6.52_857.67	SM (d41:2)	JBDGKEXQKCCQFK-JWQIMADESA-N	[M+Hac-H]-	(-) ESI	857.67	6.52	6624	6985	7010	6900	8111	5699	5507	2985	1182	2029	1542	1314	2260	1822	1316	1964	1357	1091	1177	1834	2226	1316	1366	1387	1036	2227	1722	2530	1538	1750	1254	1691	1629	1542	1740	1602	1642	2515	2575	1666	1535	1785	1537
6.86_871.69	SM (d42:2) A	DACOGJMBYLZYDH-GXJPFUDISA-N	[M+Hac-H]-	(-) ESI	871.688	6.86	73198	80301	80252	78350	89629	67909	66957	9785	3665	6152	5443	4243	6203	6244	4176	6800	4179	3074	4024	6240	8066	4550	4888	4055	3510	7837	6502	10166	4809	5584	3748	6060	5522	6210	6426	5576	5331	7615	9109	5281	5322	6577	5612
6.76_813.68	SM (d42:2) A [M+H]+	DACOGJMBYLZYDH-GXJPFUDISA-N	[M+H]+	(+) ESI	813.684	6.76	154516	176685	166829	150737	186873	126587	129078	3272	1619	2196	1387	1301	1755	1759	1393	2320	1517	1065	808	1598	3151	1348	1434	1474	1461	2042	1623	2645	1833	1828	1123	2203	2137	1673	1821	2335	1709	2332	3198	1820	1685	1722	1832
6.98_871.69	SM (d42:2) B	DACOGJMBYLZYDH-GXJPFUDISA-N	[M+Hac-H]-	(-) ESI	871.689	6.98	35183	37978	38574	36690	43319	31029	30706	5231	4002	3509	5757	4123	4100	5942	3973	6275	4164	3318	4170	3828	7520	2954	4803	4163	3349	6489	4967	9972	4806	5608	3518	6725	3242	6354	5985	4451	6124	7415	7287	2997	3373	5025	5077
10.00_794.72	TG (46:1) [M+NH4]+	RSDIQTNCDWUNDP-VHXPQNKSSA-N	[M+NH4]+	(+) ESI	794.723	10	22456	24215	24893	21251	26232	17861	18612	641	2015	2805	3431	686	867	1224	1367	3439	1447	1448	1137	2309	1661	1562	1995	2574	5706	794	1739	868	2176	1544	674	1138	1081	974	1264	1982	1519	4039	2840	1691	718	1142	1461
10.45_822.75_10.44_827.71	TG (48:1) [M+NH4]+	FEKLSEFRUGWUOS-DLOIZKPKSA-N	[M+Na]+_[M+NH4]+	(+) ESI	822.7547_827.7099	10.445	331405	353648	360182	317092	355598	271036	282708	3297	16776	21284	24107	2215	5270	7914	9510	24223	11785	9268	3067	16776	10464	9756	15460	19134	34290	2978	14644	2705	20095	10726	2552	3292	3452	4462	8875	13499	8076	29327	19224	12049	2398	3437	12711
10.03_820.74	TG (48:2) [M+NH4]+	RUOVJPPUXXFZPC-YZEIBMOJSA-N	[M+NH4]+	(+) ESI	820.739	10.03	69714	80930	83166	72272	88092	58556	59913	639	3256	2402	3918	890	961	846	1090	5069	1488	1119	916	2319	1169	1368	2311	3426	6950	857	1471	802	3514	1285	781	949	1029	863	794	1769	1022	4761	1562	1690	783	571	1628
10.63_836.77	TG (49:1) [M+NH4]+	VYYGQDOPVVYUKW-UKFBYESTSA-N	[M+H]+	(+) ESI	836.77	10.63	11344	12954	13060	11716	13586	9155	9720	794	3434	5114	4568	900	941	1239	1444	5078	1845	1471	917	3553	1818	1466	2033	3076	7995	747	2616	856	4247	2086	870	795	832	1302	1663	2249	1701	7340	4300	1602	932	1194	2358
10.23_834.75	TG (49:2) [M+NH4]+	QZYSUBAQYSVFNX-PSMULLBHSA-N	[M+H]+	(+) ESI	834.755	10.23	12821	14721	15359	12987	16339	10618	11697	678	2137	1736	1331	715	917	930	954	1820	1327	999	522	1211	1023	1205	1786	1439	3369	717	880	580	1611	881	558	568	724	1048	823	1366	996	3140	1074	1096	691	583	1182
10.86_850.79_10.86_855.74	TG (50:1) [M+NH4]+	YHMDGPZOSGBQRH-YYSBDVFPSA-N	[M+Na]+_[M+NH4]+	(+) ESI	850.7864_855.7414	10.86	985819	1057923	1049421	968115	1003869	797219	822720	10047	52930	64594	64141	6691	18547	25745	27956	66285	35139	28941	9513	53098	33840	28193	41356	47075	95608	9581	49782	8789	58744	34689	6631	12132	13735	18498	27308	42099	25419	83103	56291	36660	7423	10159	40754
10.47_848.77_10.46_853.73	TG (50:2) [M+NH4]+	QEZWFCZNHWUARW-XQCAQTCHSA-N	[M+Na]+_[M+NH4]+	(+) ESI	848.7700_853.7253	10.465	1072856	1155673	1149072	1031239	1124842	883074	919065	4055	30284	28946	34275	3077	8620	11015	13969	38196	14567	10711	4339	26221	14054	14526	24104	23792	48122	4590	21509	4117	30046	15994	3436	4870	4787	8330	7865	14820	10108	38263	19968	18353	3222	4585	20506
10.07_846.75	TG (50:3) [M+NH4]+	UFHNZOACKFBCOM-YXKNDSBASA-N	[M+NH4]+	(+) ESI	846.753	10.07	238555	267155	294935	253683	313118	200255	215194	750	3456	3586	4141	616	1280	1242	1499	3304	1605	1543	784	1800	2172	1501	2011	3092	6811	654	3538	617	4347	1604	535	675	1433	1962	994	1871	1151	4183	3411	1783	582	993	3016
9.69_844.74_9.69_849.69	TG (50:4) [M+NH4]+	PVMBAGXWHHZKFP-JMPJWMFJSA-N	[M+Na]+_[M+NH4]+	(+) ESI	844.7389_849.6942	9.69	61950	68530	70063	64070	71408	55539	55761	718	3338	4321	5246	633	1170	2507	2047	3327	2998	2201	833	4141	2298	1795	3452	5366	11941	807	2407	760	6014	3321	655	999	1193	1987	3394	4695	2328	6551	7893	2870	760	863	3480
9.24_840.71_9.23_845.66	TG (50:6) [M+NH4]+	YVQKDEFVOZTZOA-PVNINVEQSA-N	[M+Na]+_[M+NH4]+	(+) ESI	840.7065_845.6624	9.235	1409	1453	1750	1640	1611	1360	1322	1045	4065	6061	6047	802	1448	2398	2489	6010	3394	2637	1011	5261	2720	2634	5038	5819	15396	1249	4509	1378	6969	4217	920	1576	1197	1452	4893	6488	2896	6593	8982	3583	962	1084	3552
11.02_864.80	TG (51:1) [M+NH4]+	OZAXLAGNPZMZAD-BOEMPQCLSA-N	[M+H]+	(+) ESI	864.8	11.02	12361	14440	14843	12738	15181	10400	10443	869	4764	6907	6609	461	1609	2058	2056	6606	3445	2215	752	4802	2204	1826	3455	4077	8375	741	4801	710	6352	2879	484	1023	1405	1484	2074	3603	1963	8281	5113	2683	619	859	3941
10.66_862.78_10.68_867.74	TG (51:2) [M+NH4]+	NSNSZGBCOIKUBU-SZOKBDNISA-N	[M+Na]+_[M+NH4]+	(+) ESI	862.7821_867.7418	10.67	48798	55609	55382	49466	55033	41962	43565	1918	8117	9771	10501	1277	2417	3398	3623	10838	4090	3381	1449	6954	3766	4270	5761	5880	13479	1197	6662	1549	8471	4856	938	1880	2382	2886	2678	4617	3530	11920	6729	4745	1355	1943	6679
10.34_860.77_10.34_865.73	TG (51:3) [M+Na]+	ISSGPXMQOMAFMJ-DMGKHJLRSA-N	[M+Na]+_[M+NH4]+	(+) ESI	860.7700_865.7253	10.34	40898	44916	46872	41252	47076	34474	36106	1444	4767	5004	5505	934	1745	1647	2596	6734	2160	2168	1089	4274	2618	2139	3342	5567	8994	1055	4000	1323	5963	3209	910	837	2133	2879	1733	3162	2312	6032	6235	4245	937	1293	4913
10.28_860.75	TG (51:3) [M+NH4]+	ISSGPXMQOMAFMJ-DMGKHJLRSA-N	[M+H]+	(+) ESI	860.749	10.28	22594	22158	20495	18143	23713	16210	15654	829	5132	3163	5455	474	2152	3183	2633	5871	5252	3897	793	4368	3948	3012	3730	6180	3318	905	5739	732	3591	4460	533	1578	1128	1752	4090	7259	3678	7243	4261	5610	630	759	3189
9.94_858.75	TG (51:4) [M+NH4]+	IIRQXNVLAXQEKB-KBEZCZBDSA-N	[M+H]+	(+) ESI	858.754	9.94	5248	6069	5887	5357	6038	4460	4746	215	1312	1365	1853	230	465	680	801	1960	882	587	336	1048	775	632	1207	1337	2122	327	1911	230	1635	900	99	258	566	1012	760	1375	905	1689	3502	1655	343	371	1857
9.78_856.74_9.79_861.69	TG (51:5) [M+NH4]+	DYYKLAQWCNBXRJ-UNZGPCCPSA-N	[M+Na]+_[M+NH4]+	(+) ESI	856.7372_861.6945	9.785	1734	2103	2040	1896	1798	1616	1614	1282	3738	7562	7178	515	2232	2520	2008	6623	3825	2333	823	4332	2912	2307	3845	6107	11571	794	5610	918	7273	3834	564	1216	1222	2245	3533	5707	2526	12129	8624	3937	830	1005	4579
11.24_883.77_11.24_878.82_11.25_899.75	TG (52:1) [M+Na]+	NPCZZYKITFKRQZ-RFBIWTDZSA-N	[M+Na]+ _[M+NH4]+ _[M+K]+	(+) ESI	883.772_878.8168_899.7477	11.2433	218326	245015	242859	209814	243738	176638	181712	8026	61619	75509	66487	3826	19581	32706	28726	64710	46528	35781	8106	58197	40436	28572	43193	54220	105122	7089	57653	6581	76607	41522	4166	12502	11741	13991	30074	47204	25550	89686	56417	35537	5343	4920	39338
10.87_876.80_10.88_881.76	TG (52:2) [M+NH4]+	TXMWKTABZBAJCW-QLHBUVOUSA-N	[M+Na]+_[M+NH4]+	(+) ESI	876.8021_881.7576	10.875	2542890	2369572	2715404	1927867	2602263	2105958	2169212	13591	81990	81630	90182	9942	29808	34821	43936	95304	42911	33476	14555	74993	43807	41780	63119	58977	114940	12068	66760	12560	86264	47687	8913	16602	21919	30217	24252	44033	33016	96432	59886	49134	9528	15948	61647
10.51_874.78_10.51_879.74	TG (52:3) [M+NH4]+	DQXQIWIQYYEGLG-MMWLGPPDSA-N	[M+Na]+_[M+NH4]+	(+) ESI	874.7831_879.7404	10.51	3042009	3239757	3254245	2946251	3191750	2546861	2618739	4557	38116	32993	35760	3693	10013	12553	16742	35584	16153	12587	4516	26532	16872	17386	24411	22573	49641	4183	24592	3954	35018	18798	3205	4209	7997	10967	8788	14321	11378	30652	20286	15601	3579	5026	23585
10.17_872.77_10.15_877.73	TG (52:4) [M+NH4]+	WHSWXEYWNPTUPW-HNJDVRDNSA-N	[M+Na]+_[M+NH4]+	(+) ESI	872.7716_877.7267	10.16	1312481	1460888	1464398	1295602	1484000	1058834	1109899	2334	21195	23442	24520	1589	6478	10659	9551	23538	14453	11251	2821	20634	12402	9248	19407	23026	54736	2495	22793	2349	30416	17082	1595	3947	5344	9804	16662	23437	9634	36934	30874	17501	1640	3022	20567
9.80_870.75_9.80_875.71	TG (52:5) [M+NH4]+	CQZAAIKPSLHIBC-KDJOUNIJSA-N	[M+Na]+_[M+NH4]+	(+) ESI	870.7546_875.7101	9.8	113424	126010	127973	114255	129989	98752	102778	1898	11623	16046	16469	753	3317	6276	6590	16872	8344	6642	1912	14157	7410	6585	12539	17338	45744	1641	14724	1477	19177	11043	1329	2581	2501	3117	15268	22602	7015	23550	33499	11207	1433	1707	13165
11.39_892.83_11.40_897.79	TG (53:1) [M+NH4]+	WWJIBIGWKGFVAQ-JNSYTQKUSA-N	[M+Na]+_[M+NH4]+	(+) ESI	892.8321_897.7871	11.395	7867	8911	8685	7533	8403	6166	6684	1453	5914	9393	8794	751	2313	3776	2878	7616	4501	3265	1122	5568	3998	3377	4537	5924	9564	1465	5465	1180	8595	3420	785	1871	2345	2603	2286	4897	3144	9242	4941	3827	1075	1221	4573
11.05_890.81_11.06_895.77	TG (53:2) [M+Na]+	RSINITWKVQRWSZ-RFVLVDBCSA-N	[M+Na]+_[M+NH4]+	(+) ESI	890.8079_895.7719	11.055	33133	35170	37628	32211	35213	28176	28241	1937	12141	13071	13600	966	5614	5273	6773	13814	7141	5554	2904	10803	6931	5765	9264	8717	14624	1013	10185	1367	13142	7321	989	3640	5018	4932	4391	7012	5499	13433	9492	7272	1436	2235	9904
10.72_893.76_10.70_888.80	TG (53:3) [M+Na]+	ZNQBEJJYVJSZLM-LEDQTTRKSA-N	[M+Na]+ _[M+NH4]+	(+) ESI	893.7565_888.8004	10.71	38913	43842	45300	40272	44191	33643	34726	1242	8452	7035	7522	853	2722	2856	3799	9512	3741	3756	763	5334	3262	3354	4380	5700	11466	1001	5649	1455	10098	4839	895	1437	2083	3642	2237	4034	3403	8190	6658	5027	779	1289	6547
10.33_891.74_10.38_886.78	TG (53:4) [M+Na]+	BMSDHYZLQWTKSQ-LSJAAEOESA-N	[M+Na]+ _[M+NH4]+	(+) ESI	891.7407_886.7836	10.355	35802	39903	40648	37657	39871	31262	31704	931	4709	4745	6204	536	477	727	2584	5151	1354	2516	1015	3491	697	866	4108	3175	7322	760	6797	449	5622	3062	505	533	2356	3134	1925	3440	662	4827	11831	4272	811	1211	7264
11.61_906.85_11.60_911.80	TG (54:1) [M+NH4]+	YFFIQXNTTVSKJC-NZEOUKRFSA-N	[M+Na]+_[M+NH4]+	(+) ESI	906.8480_911.8028	11.605	45215	52320	52284	46431	50874	39158	42134	2722	21503	29217	26802	1437	5887	12783	10114	21117	19772	15254	2789	19375	15697	10567	14720	22299	37740	2341	17416	2490	28870	12824	1518	5136	3551	4736	11056	17133	8616	28195	18522	10597	3061	1931	12070
11.25_904.83_11.25_909.79	TG (54:2) [M+NH4]+	WUUWGORPQFKFQN-XDVOZUNOSA-N	[M+Na]+_[M+NH4]+	(+) ESI	904.8322_909.7878	11.25	192812	216183	217203	188041	220540	158308	163638	7282	70762	65919	69617	3629	20856	31136	32798	71927	37670	24671	8539	61483	34815	28080	47473	47774	86177	6821	51388	6813	73019	37115	4446	11549	13790	18381	16898	37809	23780	75527	46463	34221	4825	7228	41744
10.90_902.82_10.90_907.77	TG (54:3) [M+NH4]+	PHYFQTYBJUILEZ-IUPFWZBJSA-N	[M+Na]+_[M+NH4]+	(+) ESI	902.8152_907.7731	10.9	687795	630631	1009895	892828	962978	763025	788265	7149	54091	44412	51122	4649	17048	20091	28284	51103	23732	17838	7963	40483	25809	24332	34223	30367	58784	5974	35729	6937	48227	24540	4060	7664	12918	17757	12146	22507	16693	41555	27745	21608	4091	7503	35062
10.53_900.80_10.54_905.76	TG (54:4) [M+NH4]+	BRLGHZXETDWABO-NOFIOOQLSA-N	[M+Na]+_[M+NH4]+	(+) ESI	900.7983_905.7557	10.535	996590	1092589	1087272	962943	1074498	815110	848712	3518	32009	28876	32985	2668	7815	10879	15156	31552	11842	10008	3665	22549	14893	14177	18497	14973	42404	3159	23089	3634	22834	17021	2494	3991	9022	13537	8267	14373	7342	25854	19695	13559	2619	3998	28548
10.18_903.74_10.18_898.79_10.19_919.72	TG (54:5) A [M+Na]+	VVEBTVMJPTZDHO-YQFZQLSNSA-N	[M+Na]+ _[M+NH4]+ _[M+K]+	(+) ESI	903.7402_898.788_919.7166	10.1833	619350	686185	675087	617742	680132	505731	526966	7457	62966	92034	69628	2368	19725	28224	28135	79257	40379	33063	7294	72001	33689	31867	55412	62123	245433	6080	85349	5364	85592	47162	3851	14300	12439	16672	73694	105875	31722	151745	192870	55118	5459	6541	57746
10.36_903.74_10.40_898.79	TG (54:5) B [M+Na]+	VVEBTVMJPTZDHO-YQFZQLSNSA-N	[M+Na]+ _[M+NH4]+	(+) ESI	903.741_898.7869	10.38	221302	239186	238582	214799	237812	181387	187903	2788	19309	27362	24411	1203	7002	13535	9548	25159	17862	12642	2170	21487	12163	6663	14284	22398	57835	3213	26217	2286	34975	16454	1387	4678	3655	5827	21835	29509	12686	42227	43348	17115	1393	2468	18705
10.50_903.74_10.50_898.78	TG (54:5); TG(16:1/16:1/22:3); [M+Na]+	UNGUXGTVIGADJS-DQWBHAGANA-N	[M+Na]+ _[M+NH4]+	(+) ESI	903.7411_898.7845	10.5	216029	209056	231006	208681	234432	176362	180525	3823	35078	43573	43153	1651	11403	20965	15867	38142	28859	20627	4650	37403	21193	12862	27399	38470	94059	3988	42749	3091	56158	28733	1733	6948	6263	9086	27761	46283	18428	62193	69151	28821	1915	3746	32979
9.80_896.77_9.80_901.73	TG (54:6) A [M+NH4]+	CDNDFDKFZBPPFW-AXJGXPKFSA-N	[M+Na]+_[M+NH4]+	(+) ESI	896.7702_901.7260	9.8	119823	134722	136164	124407	140589	105942	109158	2201	23185	20422	22630	1235	5430	7724	9375	29060	11855	8765	2497	20563	8673	13824	23012	22374	59197	1624	15828	2529	26934	12210	1653	3193	2499	3482	11346	20331	9309	38150	29554	16883	1525	2233	13363
10.06_901.73_10.06_896.77	TG (54:6) B [M+NH4]+	CDNDFDKFZBPPFW-AXJGXPKFSA-N	[M+Na]+ _[M+NH4]+	(+) ESI	901.7255_896.7696	10.06	107808	116349	116445	104972	117676	86063	92419	10803	76338	169326	99839	3689	23603	30337	39904	109251	56497	37258	10849	88778	41139	40723	76250	85216	356846	9443	87990	8441	109172	56748	6683	13828	17584	27320	251823	90016	35470	143113	144339	57992	7782	9204	78605
10.21_896.77_10.21_901.73	TG (54:6); TG(16:0/16:0/22:6); [M+NH4]+	GNADFLWMYUNMMR-MSDLDNLYNA-N	[M+Na]+_[M+NH4]+	(+) ESI	896.7708_901.7261	10.21	14179	16462	16926	15880	19272	12598	14558	22937	323657	443731	363718	4506	85777	139151	128537	408279	194584	157807	24302	357591	160525	139389	272068	313138	1122813	20064	364348	16076	446679	237185	9910	46049	36585	51616	339195	508196	155391	747188	849758	270993	13162	17779	250603
11.86_934.88_11.86_939.83	TG (56:1) [M+NH4]+	OCYFAHIHWCVZKS-FHSLLVMSSA-N	[M+Na]+_[M+NH4]+	(+) ESI	934.8781_939.8346	11.86	14780	13512	13340	11727	14373	9604	10362	2310	10573	16389	18661	1006	3778	8610	6304	11342	12772	9165	1815	9184	9943	6516	8139	14638	21237	1871	8501	1958	16517	7097	1045	3265	2782	3691	6084	8803	5303	15584	11034	6638	1635	1646	6893
11.60_932.86_11.59_953.79_11.59_937.82	TG (56:2) [M+NH4]+	PDEQUPGHMOMBFC-FYEHETCMSA-N	[M+Na]+ _[M+NH4]+ _[M+K]+	(+) ESI	932.8633_953.7936_937.8189	11.5933	18069	19805	20331	17515	19992	15496	16233	4124	41849	43512	45275	1795	12843	24224	20062	41835	29628	18631	4631	36513	26160	18170	28490	34914	53283	4504	29848	3691	50751	26808	2079	8822	7101	9413	11284	25157	15153	44371	27638	17954	2566	2987	23006
11.26_935.80_11.25_951.78_11.26_930.85	TG (56:3) [M+Na]+	QXMHHXQBBKDSSL-BAQZNRHJSA-N	[M+Na]+ _[M+NH4]+ _[M+K]+	(+) ESI	935.8043_951.7809_930.8465	11.2567	19107	19413	20797	18962	19356	16225	16080	3441	38028	33146	35434	1822	12259	17577	18943	34109	19927	13015	5111	27939	19163	15425	23060	23139	36918	3341	22879	4195	37839	18398	1580	5226	6407	10119	7919	15470	10431	28041	15529	11730	1572	3752	19128
10.94_933.79 _10.93_928.83	TG (56:4) [M+NH4]+	YONCDTJKIZDSKQ-IYASBODOSA-N	[M+N]+ _[M+NH4]+	(+) ESI	933.7894 _928.8295	10.935	36382	38719	39351	34670	37242	28948	31078	2122	20427	15593	22298	1304	6230	10339	11874	20590	9817	7377	2845	16163	11589	10030	13161	13888	18454	2051	12465	2821	19676	11104	1008	2507	4316	7099	3561	7950	4322	11449	8408	4721	870	2097	14041
10.79_931.77	TG (56:5) [M+Na]+	UHEJWASONFIROS-YPSHDQQVSA-N	[M+Na]+	(+) ESI	931.771	10.79	16567	19981	21148	19620	21009	17520	17460	1270	5371	5372	4825	532	1975	4768	2421	6850	6010	2393	719	3844	4789	2076	2361	7866	8147	807	3067	1250	9386	5465	718	1199	1797	1566	6028	3756	4099	6222	8124	3302	599	770	5389
10.82_921.86_10.81_926.82	TG (56:5) [M+NH4]+	UHEJWASONFIROS-YPSHDQQVSA-N	[M+Na]+_[M+NH4]+	(+) ESI	921.8623_926.8162	10.815	83325	92709	90955	83927	89792	46395	77737	968	9892	13679	12755	361	1251	3530	1184	12511	8048	1841	909	10579	5831	2100	7458	10916	21922	656	9231	1290	15201	5914	541	1559	1250	1098	4259	8898	1796	10062	13598	4795	435	674	8078
10.50_929.76_10.50_945.74	TG (56:6) [M+Na]+	SSSYEBQOMVLJEC-FYUZBIDINA-N	[M+Na]+_[M+K]+	(+) ESI	929.7565_945.7362	10.5	28460	30930	29772	27974	27306	24113	24193	5612	49891	53415	56806	1857	17520	32446	26090	52510	40408	26598	6954	49736	32640	20651	42283	54277	86088	6145	47093	4571	66735	40072	2288	11976	9600	13782	27462	48174	25580	69083	67013	36288	2423	3860	45391
10.36_929.76	TG (56:6) [M+Na]+	ZTNDRFCABXFVMY-WJTCTALZSA-N	[2M+Na]+	(+) ESI	929.757	10.36	27036	28693	29237	26438	28815	23848	23913	3078	23989	28119	27379	1329	10672	17352	12448	26700	24051	13617	3864	25750	18339	13826	22051	29406	46172	3347	28070	3015	37440	22269	1493	6450	6456	5758	15033	31527	15263	36786	41036	18382	1958	2810	27756
10.64_929.76_10.64_924.80	TG (56:6); TG(16:0/20:1/20:5); [M+NH4]+	JTCJGTPSPBJUBS-HDDNLTMJNA-N	[M+Na]+ _[M+NH4]+	(+) ESI	929.7567_924.8008	10.64	20687	17551	24789	22260	27012	20027	22892	7870	107813	148316	120574	1838	31085	50789	44334	115498	72988	56366	8465	117364	55695	40963	76020	99438	363739	7516	111815	5817	160674	79420	3076	16539	13443	21388	117234	174088	51215	213582	218603	80169	4891	5600	78515
10.04_922.79_10.03_927.74	TG (56:7) [M+NH4]+	DODZUDCYRVWEOJ-GKZBLMSTSA-N	[M+Na]+_[M+NH4]+	(+) ESI	922.7853_927.7407	10.035	63779	70778	70563	64499	73349	53863	55880	8734	68953	72249	75752	5071	22396	30510	36113	89795	45379	28773	8720	79428	34738	47570	70168	74790	161654	6314	101368	6930	87045	45901	4513	11042	21657	20213	34237	96214	28855	88520	121474	53136	5720	10399	71513
10.21_922.79_10.23_943.72_10.22_927.74	TG (56:7); TG(16:0/18:1/22:6); [M+NH4]+	DNTWVXNMAFTXDU-KSLGMIIPNA-N	[M+Na]+ _[M+NH4]+ _[M+K]+	(+) ESI	922.7859_943.7246_927.7422	10.22	41037	46441	46327	41367	47795	34790	35652	19874	327105	301069	329581	9563	77914	121794	131178	407227	155553	111699	30036	311445	121791	146507	260879	228573	776735	20749	243974	22082	368734	161448	13707	41203	49868	85779	157228	335529	132765	552008	501430	216774	13187	27814	231072
9.79_920.77_9.81_941.71_9.80_925.73	TG (56:8) [M+NH4]+	UBGUHMDKBGQUND-VPFWBQFRSA-N	[M+Na]+ _[M+NH4]+ _[M+K]+	(+) ESI	920.7697_941.7061_925.7266	9.8	25588	27607	27752	26721	28646	22887	23606	3246	78881	54383	65052	1791	13883	21521	27302	84985	31724	22650	6147	53519	24282	36543	59483	47472	135092	2206	37179	3998	71615	30087	2307	4087	9640	17941	18524	39580	21494	71610	51345	39469	1957	3986	43617
9.50_918.75	TG (56:9) [M+NH4]+	HTODETRMAVZETG-GOCHBVGNSA-N	[M+H]+	(+) ESI	918.753	9.5	3344	3600	3692	3258	3541	2671	2886	575	7432	8266	8049	369	679	1594	1681	9284	4370	2025	647	5221	1835	2500	4654	5603	20900	579	6837	529	8557	3456	462	807	1964	4356	4493	10997	3554	11656	17106	5815	483	919	9319
10.41_936.80_10.41_941.76	TG (57:7) [M+Na]+	APMTXEBLNQAYAR-LDRUDWDXNA-N	[M+Na]+_[M+NH4]+	(+) ESI	936.8003_941.7568	10.41	2228	1341	2968	2472	1307	2652	2065	1920	26862	27517	29228	865	7571	13140	11294	32224	16045	10560	2493	24877	12466	11106	19855	21180	49588	1826	19932	1979	32471	16231	1200	3061	4065	9538	13233	26928	11596	38546	33562	16836	1455	2628	19825
12.00_962.91	TG (58:1) [M+NH4]+	OWZMHFAFGQCCNI-FBXRAONGSA-N	[M+H]+	(+) ESI	962.909	12	7153	6333	5861	4404	6800	3680	3993	1136	4290	5586	6792	605	1728	3649	2472	4199	5331	3870	820	3528	4315	3280	3383	4730	7685	987	3630	1099	6552	3426	444	1975	1902	1904	2035	3540	2444	5972	3882	2358	1324	1030	3229
9.68_949.73_9.69_944.77	TG (58:10) [M+Na]+	HIFJUYSQDGCSIO-HEDNGCHZNA-N	[M+Na]+ _[M+NH4]+	(+) ESI	949.7259_944.7693	9.685	2636	2729	2580	2708	3127	2267	2467	2480	32649	40315	30444	1249	8644	14221	12094	28817	26371	16576	3180	31170	13006	14445	22833	33422	80624	1985	27147	2745	42871	22524	1381	4711	5047	6726	28803	57334	20272	59957	63273	23040	2270	2327	29301
9.49_949.73_9.52_944.77	TG (58:10) [M+Na]+	GXWBCAVCOMAOHT-VMCJOIRWSA-N	[M+Na]+ _[M+NH4]+	(+) ESI	949.7312_944.7687	9.505	6608	8266	7977	8384	9092	7397	7356	1727	16799	18618	14197	1207	3429	4552	4147	15006	8774	5858	1681	13277	4341	3308	8271	12162	45925	1556	11089	1722	20235	7007	1037	1933	2224	10283	13515	24126	7437	31122	33944	7715	1298	1705	12990
9.34_942.75_9.33_963.69_9.34_947.71	TG (58:11); TG(16:0/20:5/22:6); [M+NH4]+	UZFNMPJCAIVEGV-RJPYUBGTNA-N	[M+Na]+ _[M+NH4]+ _[M+K]+	(+) ESI	942.7542_963.6858_947.71	9.33667	709	782	1044	910	1094	826	870	10636	206057	245840	184434	4831	46821	80277	74732	189084	160214	107365	16371	217463	76507	105447	169529	203238	706525	11954	220741	11058	263726	143880	6766	24121	21903	38462	243307	481471	125290	427851	578631	157563	10140	11391	195257
9.00_945.69_9.00_961.67_9.00_940.74	TG (58:12) [M+Na]+	CFDIWPPOFAWCOJ-QADZOOAHNA-N	[M+Na]+ _[M+NH4]+ _[M+K]+	(+) ESI	945.6944_961.6703_940.738	9								1867	23308	33565	20688	976	6111	8746	9600	23119	19676	13092	2226	32533	10528	18490	21850	22926	81310	1595	29903	2100	31091	18026	1210	3952	2333	4028	46882	78900	19566	41430	70541	17963	2107	1607	19621
11.85_960.89_11.85_965.85	TG (58:2) [M+NH4]+	NFQQJRGJJVQGAV-MEADVOAOSA-N?	[M+Na]+_[M+NH4]+	(+) ESI	960.8937_965.8498	11.85	13646	12960	13200	11346	14198	9507	10335	3667	30760	32990	38148	1347	9432	19102	14807	29981	22904	14757	3746	23223	21485	13942	19906	27519	45582	4225	21362	4774	43934	19027	1310	7331	5670	6199	7926	17780	10338	34171	19598	11901	1235	2956	16625
11.60_963.83	TG (58:3) [M+Na]+	RFMSTHTUAZETPD-JJPHLYBUSA-N	[M+Na]+	(+) ESI	963.835	11.6	2617	3277	3524	2806	3228	2802	3004	1161	11196	9334	11260	466	3667	6065	5661	10132	6415	4506	1788	8250	6150	4933	7344	7559	11026	1356	6540	1304	11937	6081	501	1879	1363	2353	2429	5129	3488	8504	4843	2770	319	822	5345
11.28_956.86_11.29_961.82	TG (58:4) A [M+NH4]+	CCKRHDUCFMOBKX-AAINFQTBSA-N	[M+Na]+_[M+NH4]+	(+) ESI	956.8586_961.8187	11.285	3310	3362	3633	3579	3718	3165	2636	1209	13760	11099	13626	863	3235	5603	5940	11442	6776	5454	1882	8703	7261	5713	7875	7826	11781	1337	7783	1768	14619	5953	742	2083	2317	2389	2744	5616	3571	8382	4222	3798	746	1342	5489
10.74_957.79	TG (58:6) [M+Na]+	GSNFRUMSEHHPSY-LCXCSEBNSA-N	[M+H]+	(+) ESI	957.79	10.74	3767	3978	4549	3969	4277	3619	3659	1626	18726	18189	18040	721	8428	10242	9296	18353	14757	9769	2178	18622	11276	8443	14243	17135	30963	1778	14790	2026	21623	14537	1338	4291	2791	5877	11728	21183	10119	23450	24801	13076	982	1264	14167
10.64_950.82_10.64_955.77_10.64_971.75	TG (58:7); TG(16:0/20:1/22:6); [M+NH4]+	QDZQUSTVIIXAHE-GMVPZGRRNA-N	[M+Na]+ _[M+NH4]+ _[M+K]+	(+) ESI	950.8171_955.7726_971.7534	10.64	7725	8660	8484	7149	8314	6067	7032	16643	222400	239530	238942	4492	67851	115499	89780	243716	150066	93761	21569	202690	113068	93494	162009	200433	553163	16097	174906	16225	309110	143082	7417	37408	30300	47258	119665	258969	91577	345486	329686	127264	8052	13845	146677
10.23_948.80_10.25_969.74_10.25_953.76	TG (58:8) [M+NH4]+	KWIGMCRWEINBIR-HUPVKWKYSA-N	[M+Na]+ _[M+NH4]+ _[M+K]+	(+) ESI	948.8011_969.7362_953.7574	10.2433	13263	15085	14656	13180	15783	10506	11376	7051	129999	110475	128618	4142	30237	47421	55326	147815	58463	44662	12402	100908	46888	57422	95148	81609	237137	5747	69537	10032	138408	56351	4287	13597	19871	42482	34058	82228	37929	147302	93920	58960	3482	10619	77845
9.89_946.79_9.88_967.72_9.88_951.74	TG (58:9) [M+NH4]+	RVXFSLZMZOFGEQ-SWIIBWKZSA-N	[M+Na]+ _[M+NH4]+ _[M+K]+	(+) ESI	946.7851_967.7234_951.7411	9.88333	12966	14449	14764	13758	14908	12308	12394	3414	52262	47111	45899	1837	10641	18219	17407	42297	25362	17151	3912	31439	19188	21038	28378	30684	75882	2477	26035	2570	50095	24263	1439	3726	7684	15724	12106	24651	14017	35746	29259	17000	1660	3336	31758
9.69_970.78_9.68_975.74	TG (60:11) [M+NH4]+	MDADRLWXQATSON-ULPPZGOQSA-N	[M+Na]+_[M+NH4]+	(+) ESI	970.7847_975.7404	9.685	1936	2441	2270	2194	2228	1876	1889	1595	40010	39844	32434	1238	8023	14940	11802	35947	25071	16625	2611	36519	14489	17952	27672	31254	81323	1681	32699	2004	44009	22641	1201	3690	3201	5024	29818	59988	16378	57077	67179	19412	1735	2487	25934
9.51_968.77_9.51_989.70_9.51_973.73	TG (60:12); TG(16:0/22:6/22:6); [M+NH4]+	VLEDHTUUVAXNOJ-QPPLYHLQNA-N	[M+Na]+ _[M+NH4]+ _[M+K]+	(+) ESI	968.77_989.7044_973.7257	9.51	1128	1250	1710	1795	1872	1393	1611	12294	282961	403335	195370	5165	65348	94165	86664	238820	167418	127096	17174	283398	92796	139503	195351	189958	786261	13307	296981	15865	322300	154596	8613	34283	22782	41913	343667	806565	148574	545196	786923	183727	13920	13969	202096
9.03_971.71_9.04_987.68_9.03_966.75	TG (60:13); TG(16:1/22:6/22:6); [M+Na]+	ZMYDNGPFWOFXFT-ACOOXYRXNA-N	[M+Na]+ _[M+NH4]+ _[M+K]+	(+) ESI	971.7093_987.6841_966.7534	9.03333	709	505	470	489	527	448	444	1719	42238	37736	29523	888	9468	9342	14311	46369	25701	20764	3148	40112	10567	34198	43450	27820	84466	2017	22873	3554	47787	19958	1765	3901	2644	5259	25219	51799	20571	60767	47632	27213	1615	1906	23467
11.99_988.93_11.99_993.88	TG (60:2) [M+NH4]+	QPNVLDQSHXVPMG-JMYPUKFOSA-N	[M+Na]+_[M+NH4]+	(+) ESI	988.9253_993.8821	11.99	6135	6589	6180	5008	7181	4977	4536	2965	17341	17740	22056	814	5515	12148	8534	16113	15631	10703	2476	13204	14473	9755	11438	15760	26284	2549	13242	3481	26275	11502	782	5193	4017	4206	5620	12151	6686	20560	11350	6934	937	2047	8731
10.65_981.79_10.65_997.77_10.64_976.83	TG (60:8) [M+Na]+	UNYGUVVZMKJAKH-VSWJEJFJNA-N	[M+Na]+ _[M+NH4]+ _[M+K]+	(+) ESI	981.7882_997.7656_976.832	10.6467	1515	1596	1595	1502	1978	1208	1389	5241	84802	66540	81885	1938	22199	39490	33429	91696	45913	31837	8287	66608	35972	34293	59027	57564	149048	4563	48190	6557	101748	40752	2572	11199	11765	20565	26820	64796	27387	88478	71412	35297	2396	5461	44033
9.98_1001.76_9.98_996.80_9.98_1017.74	TG (62:12) [M+Na]+	POVKTGOFOJWXMA-AUFKHNQDNA-N	[M+Na]+ _[M+NH4]+ _[M+K]+	(+) ESI	1001.7562_996.8_1017.7391	9.98	952	953	1015	977	968	609	966	2760	52704	72709	37258	1379	11845	18871	15292	37549	31542	25678	3571	52640	15828	19367	30180	31483	120643	2583	51163	2793	63957	26877	1746	6473	4854	9726	69271	169306	27152	90454	111109	30413	3178	2749	36382
9.53_999.74_9.54_1015.72_9.52_994.79	TG (62:13) [M+Na]+	LIWGBSUBZQSLON-JFCVYCDRNA-N	[M+Na]+ _[M+NH4]+ _[M+K]+	(+) ESI	999.7409_1015.7169_994.7851	9.53	908	1030	1005	1071	1003	817	860	4876	126258	115031	93261	2830	27005	41682	45815	121482	64971	53343	9056	118204	35892	69961	96134	63354	235317	5476	82539	8513	131562	55910	4618	12784	14748	35431	77674	206266	54213	172248	173502	69249	4976	8427	83412
8.58_1014.75_8.58_1035.68_8.58_1019.71	TG (64:17); TG(20:5/22:6/22:6); [M+NH4]+	JSWAQOSPCMGEOW-SGSHTMPRNA-N	[M+Na]+ _[M+NH4]+ _[M+K]+	(+) ESI	1014.7537_1035.683_1019.7092	8.58	545	789	724	698	855	599	731	7443	110232	153979	75053	4789	21925	32112	33000	77988	109852	71775	9335	119717	33116	86889	88697	76008	281301	7516	95214	8910	124260	77705	5285	12509	10059	17128	153899	314954	84576	174054	215930	62814	9178	7140	84261
4.81_896.54	CSH_posESI #034		[M+H]+	(+) ESI	896.538	4.81	5530	6279	6939	7139	7777	6270	6641	13200	12694	11569	12783	10528	12110	12720	13226	13323	13432	12670	12020	12960	13975	13616	12998	12616	14020	12025	13675	12220	13663	13739	11569	14441	10982	10634	12911	15429	13732	13955	13975	12459	10939	11527	12056
4.96_858.60_4.97_880.58	CSH_posESI #036		[M+H]+ _[M+Na]+	(+) ESI	858.6000_880.5823	4.965	5735	6732	6407	5788	7531	5346	5560	107940	98300	105728	96911	65667	91746	62695	102754	75607	79138	57204	63941	64505	104435	108627	81278	80066	74850	62328	84966	74645	94637	81917	21001	57913	65780	43236	62425	52796	63507	41231	48608	41320	35561	73685	67676
5.23_748.54	CSH_posESI #061		[M+NH4]+	(+) ESI	748.538	5.23	7245	8860	7757	7355	8157	6302	6092	67841	59481	71318	59728	40337	64283	43226	48061	58607	49608	39333	33264	55087	69426	64421	58390	53820	59456	52219	62103	45635	53641	52584	25461	56634	48941	38949	46536	46853	60880	58638	79011	53770	36840	54844	61279
11.60_959.88	CSH_posESI #079		[M+H]+	(+) ESI	959.877	11.6	5276	5981	6162	5805	6467	4514	5308	827	7709	6204	8076	357	1811	4121	3834	5858	4632	2591	860	4758	4847	2674	4161	5231	9583	714	3372	1077	7879	4147	279	1275	1002	1715	1556	3863	2348	6953	3414	2438	373	520	3546
4.89_766.58	CSH_posESI #103		[M+H]+	(+) ESI	766.575	4.89	16986	21534	20688	18912	22592	14603	15613	1125712	1148717	1494393	1223235	889024	955950	800536	902350	892113	1146740	903896	720188	1122199	1098585	1449833	1023531	949499	1306112	905821	1382633	853619	1049563	1060242	517321	907784	1013659	752941	1164078	1269312	1274226	1092018	1356754	777933	694237	1033016	1238325
9.44_885.67_9.43_901.65	CSH_posESI #116		[M+Na]+_[M+K]+	(+) ESI	885.6735_901.6484	9.435	11513	12807	13390	12154	13643	10425	10358	77458	43423	50451	56900	77910	64032	48960	57400	40411	58893	53733	65437	42550	66940	59437	53780	53052	34149	65428	48602	66585	40714	50606	45524	66547	66168	55290	40511	29010	50298	41606	36871	50456	57767	77952	62286
5.20_864.53	CSH_posESI #124		[M+K]+	(+) ESI	864.525	5.2	9240	11026	10935	10381	11803	8881	9013	1476	1407	1634	1613	1220	1211	1045	1453	1238	1265	877	894	1287	1555	1561	1285	1122	1423	980	1387	899	1320	1086	444	791	1427	1108	1283	951	1317	971	1397	893	638	1582	1766
9.93_973.80	CSH_posESI #192		[M+H]+	(+) ESI	973.801	9.93	530	929	824	771	1090	788	644	654	6501	5709	6486	401	882	1256	978	4483	950	1082	592	1549	1125	1938	1930	1504	3818	410	1683	604	2693	1353	344	775	1375	1474	2622	2204	1294	1474	3162	2698	352	673	2648
5.08_848.54	CSH_posESI #230		[M+H]+	(+) ESI	848.538	5.08	22494	21740	22626	21957	20576	23012	21032																								1726
5.11_838.51	CSH_posESI #231		[M+Na]+	(+) ESI	838.511	5.11	23329	21784	20270	19155	17418	19886	19749	3785	5008		4541	3316	3615	2678	4032	4512	3297			3481	4456	4392		3240	4432	3788	4020	2535	3580		1886		4470	3960	4046		4163	3031	4227	3637	1971	4476	4942
4.90_627.53	CSH_posESI #270		[M+H]+	(+) ESI	627.535	4.9	140926	167570	164514	151623	178537	132273	139561	34615	28336	40051	37838	30783	35706	26817	32178	28171	33794	27548	23760	29317	41301	32106	30903	36495	30918	26073	28713	26322	33645	32358	15721	31334	30553	21857	26660	29131	27059	28684	30128	26524	18937	35441	27310
4.89_887.56_4.88_909.55	CSH_posESI #275		[M+H]+ _[M+Na]+	(+) ESI	887.5607_909.5464	4.885	47580	53969	54299	50571	58374	44804	46234	12813	11142	13915	13752	12330	13924	11005	12681	11222	13501	11986	9341	11255	14364	12783	11380	13449	11603	11122	11491	10258	12154	12026	7255	12200	11423	8784	11236	12083	10936	11533	12399	11010	8079	13458	11174
5.71_876.57	CSH_posESI #285		[M+H]+	(+) ESI	876.57	5.71	23622	25534	26266	26331	25412	24059	24552	2384	3217	3234	2820	2682	2549	2412	3007	2389	2704	2879	2561	3020	3122	2714	2834	2744	2446	2560	2697	2443	2644	2251	1579	2541	2408	2329	2468	1581	2470	2325	2620	2662	1276	2760	3048
4.87_577.52	CSH_posESI #288		[M+NH4]+	(+) ESI	577.519	4.87	31220	31606	32324	29274	30986	25665	25417	2324	2511	2431	2154	1986	2765	2258	2143	2049	2629	2196	2016	1907	2279	3053	2600	2753	2444	1763	2229	2268	1895	2309	1703	2393	2056	1929	2278	2511	2364	2370	2328	2383	2346	2308	1895
5.68_866.54	CSH_posESI #290		[M+H]+	(+) ESI	866.541	5.68	28081	29107	26897	24855	23973	24227	23704	3354	3445	3630	3785	2990	3432	2705	3085	2777	3088	3292	2837	2922	3615	3592	3296	3214	3413	2919	3454	2984	2958	3283	2043	2840	3208	2625	3085	3043	2975	2485	3139	3122	2325	3682	3397
4.87_776.58	CSH_posESI #293		[M+K]+	(+) ESI	776.58	4.87	19767	21655	21044	19159	22450	15193	16158	3645	3117	2822	2518	3040	2075	2986	2210	2365	3193	2564	1783	2724	3473	3243	1796	3214	2397	1418	3197	2777	2738	3339	1301	3183	1902	1788	1909	1989	1774	2509	2613	1888	1666	2355	3018
5.02_603.53	CSH_posESI #296		[M+H]+	(+) ESI	603.535	5.02	15318	18214	17505	16122	19455	13374	14351	4729	4402	5649	5677	3974	5136	3828	4976	3379	4603	3859	3887	4287	5941	4610	5105	4712	3271	3745	5505	4573	5045	3904	1826	3588	3847	2560	2730	2182	2742	3384	2474	3062	2522	4473	5227
5.53_850.56	CSH_posESI #301		[2M+NH4]+	(+) ESI	850.555	5.53	12321	14048	15487	14463	15485	14148	13550	21543	22683	21385	22517	23083	21516	21817	22300	22414	23066	22786	20983	22238	23011	22577	22882	22468	22564	21553	22335	20390	22229	22031	20050	22519	22906	22550	22263	21173	23104	22511	23572	21621	19411	22634	23841
5.20_874.55	CSH_posESI #303		[M+H]+	(+) ESI	874.554	5.2	7255	8506	9373	9201	10909	8708	8298	1622	1363	1222	2112	1381	1957	1442	1081	956	1353	924	1279	838	1844	2007	1815	1739	2176	1422	1753	1419	1709	1397	773	1241	1601	1045	1055	1077	1026	982	860	822	966	1940	1201
4.96_872.54	CSH_posESI #307		[M+K]+	(+) ESI	872.538	4.96	14737	16001	17169	16732	18139	15381	15564	2030	1761	1765	1965	1719	1842	1765	1842	1920	1635	1512	1468	1722	1601	1758	2020	1815	1873	1497	2275	1555	1928	1788	1139	1672	1824	1812	1936	1837	1830	1849	2152	1906	1383	2045	1844
6.20_878.59	CSH_posESI #308		[M+H]+	(+) ESI	878.589	6.2	2830	3704	3865	3683	4866	3373	2865	2327	2228	2460	2469	1838	2561	1310	1949	1740	1934	2046	1864	2144	1713	2360	1908	2351	2178	1665	1597	2043	2190	2009	1391	2286	2065	1743	1670	1723	1615	1855	2049	1851	1686	1952	2254
5.58_867.55	CSH_posESI #362		[M+H]+	(+) ESI	867.545	5.58	12698	13561	10835	10763	9935	9971	10893	3186	1966	1840	2116	3129	2221	1913	1740	2697	2577	1977	2115	2114	3242	2337	2878	2828	2287	1632	3020	2921	2197	2648	1852	2889	3119	2235	3151	2986	2173	2648	2089	2924	2511	2306	1974
9.91_901.72			[M+K]+	(+) ESI	901.723	9.91	36306	37943	46457	40231	43045	35541	38231	2514	21560	3603	24128	1898	8921	11422	13041	23609	17149	10318	4127	26237	13946	14715	21554	27943	5590	3025	31405	2997	23953	18577	2010	4937	6933	9899	11499	23888	14372	31784	38424	20707	1889	3970	29841
4.56_907.54			[M+Na]+	(+) ESI	907.538	4.56	387	417	474	425	530	401	481	7621	6543	7821	7519	7268	7307	6316	6818	6210	7119	6366	5603	6698	7320	7496	7753	6475	6812	6658	7331	5613	7101	6619	4324	7112	7522	6409	6914	5993	7118	6769	7737	6550	5442	8108	7863
4.56_885.55			[M+H]+	(+) ESI	885.548	4.56	612	476	621	557	721	656	720	17084	14963	20800	18215	14161	16070	12418	15521	13764	14724	13642	11229	14612	15837	16903	17139	14098	16524	14311	16679	11806	16188	15240	8416	15749	16766	12280	14762	12027	16078	15454	18689	13933	10652	17959	19582
8.96_1021.73			[M+H]+	(+) ESI	1021.73	8.96	219	219	243	221	186	234	353	739	8310	12892	5692	383	1720	2974	3253	5483	8413	5175	736	8673	3351	5499	5790	5938	15109	547	5907	791	9467	6254	382	1131	711	1463	10359	18959	7188	12178	12640	4624	738	667	6068
8.97_1016.77			[M+H]+	(+) ESI	1016.77	8.97	269	273	240	271	332	204	235	332	4492	8074	3258	257	1145	1891	1744	3584	4721	2555	355	4595	2063	3440	3417	3501	10330	412	3453	460	5276	3237	245	534	514	831	5735	12771	3453	7493	8678	2106	571	328	3450
4.57_870.52			[M+H]+	(+) ESI	870.524	4.57	617	793	707	721	866	819	718	10622	12256	11569	12080	9843	11404	10554	11790	11138	9346	9635	9665	11347	11267	10584	11547	11337	12447	11533	11969	9029	11479	11734	7021	11647	10316	9390	11154	12229	12088	12245	13616	11196	7471	10229	12421
4.57_854.55			[M+H]+	(+) ESI	854.548	4.57	410	339		523			374	4600	4060	4579	3276	3847	4750	3715	3477	3263	3535	2996	4264	4239	3865	4615	4369	5349	3623	2853	4882	3671	4060	3550	1502	2882	5968	3166	3267	3153	3121	3115	4635	2526	2352	5304	2751
8.39_1009.67			[M+K]+	(+) ESI	1009.67	8.39	246	200	198	259	179		250	1249	8479	9731	7104	1004	2763	3378	3198	6360	9140	6581	1589	9725	3320	6443	7636	7502	18051	1463	6189	1538	9302	6630	1193	1803	1395	1974	10571	15417	7397	12912	14230	5557	1226	1338	8235
8.39_988.74			[M+NH4]+	(+) ESI	988.738	8.39	336	223	354	364	434	238	263	1410	11461	13156	9169	1265	2032	3196	3759	7521	13992	7825	1382	12567	4124	11074	9870	10258	41296	1545	9911	1443	13299	8671	1169	2003	2317	2398	14709	32994	9875	21126	27309	6418	1945	1533	11097
4.04_879.50			[M+H]+	(+) ESI	879.5	4.04	205	320	280	309	375	254	267	7472	6879	7185	6645	5479	6339	5348	6559	6239	6107	5607	5054	6860	7124	7704	6890	6117	7139	5504	7497	5429	6787	6830	3740	7189	6351	4402	5884	5326	6195	6559	7600	5781	4430	6876	7349
4.04_857.52			[M+K]+	(+) ESI	857.52	4.04	293	196	312	278	245	316	383	14711	13153	14151	12523	10361	12335	10508	12442	12333	11536	10932	9727	13440	13147	14611	14329	12740	14297	10202	13034	10265	12940	12571	7275	13418	11853	8594	11122	9606	12512	12873	14790	12016	7521	12370	15109
10.06_875.71			[M+H]+	(+) ESI	875.71	10.06	16173	15316	18668	18915	19152	16184	14607	4946	39649	49381	53439	1175	14854	27671	21894	49156	35106	26679	5804	45677	28795	18479	39979	50951	98479	5074	53848	2831	59961	39636	2191	9303	7999	10248	39993	54413	26780	77349	93759	44254	2943	3861	45236
10.06_870.75			[M+H]+	(+) ESI	870.754	10.06	14236	12752	15110	13942	16068	11523	11659	3333	39751	51522	51270	656	9368	19360	15124	49010	29774	19055	3017	43138	21125	14419	32886	46084	157139	2915	52467	1981	62794	31220	1273	5695	5371	7068	33692	62595	19878	93377	122724	36722	1779	2733	40276
10.54_987.78			[M+K]+	(+) ESI	987.776	10.54	383	536		384	611			524	8367	10259	3857	236	2078	2940	2194	4705	6242	3999	589	9429	3523	7061	4657	3776	15067	511	11804	885	5644	3648	449	1216	787	1950	18631	38018	8443	10615	22526	6426	553	710	4307
10.54_982.81			[M+H]+	(+) ESI	982.813	10.54	678	882	740	697	725	704	679	2073	6597	9555	3974	431	9387	13711	12303	4889	4534	10419	3438	7381	13389	4252	3069	3559	20846	1955	7886	2396	7372	3438	807	4438	5299	7787	10046	25326	4431	11070	18400	4409	894	2405	3728
4.56_902.57			[M+Na]+	(+) ESI	902.569	4.56	394	340	298	325	293	249	190	4284	4603	4960	4461	3412	3893	3331	4262	3641	3778	3400	3374	3787	4448	3942	4139	3756	4307	3552	3886	3437	4219	4244	2323	4056	3268	3303	3538	3270	3734	4100	4077	3502	2888	3698	4002
4.56_880.58			[M+H]+	(+) ESI	880.583	4.56	422	259	310	251	343	325	296	13823	11309	14042	11237	7252	10997	7974	10568	10741	8648	7234	7132	10499	13032	13688	10835	10215	11071	7720	11612	7409	11385	11849	3492	9494	8253	6018	8057	9698	10264	10064	11642	8136	5332	11069	8930
8.97_1037.70			[M+H]+	(+) ESI	1037.7	8.97	226	194	170	160	252	159	170	323	3560	4616	2450	288	1200	1425	1247	2341	3346	2221	465	3404	1409	2169	2455	2252	6148	454	2092	409	3463	2374	291	682	523	680	3468	5760	2789	3787	4495	2243	414	410	2533
9.17_921.69			[M+H]+	(+) ESI	921.694	9.17								1896	21113	23475	22659	1195	5315	9916	8712	21872	20417	12553	2620	24727	9448	11428	18611	28010	70007	1853	24246	2055	29205	17613	1157	3394	3085	4365	25209	45022	15590	43561	61352	19538	1849	1986	26606
9.17_916.74			[M+H]+	(+) ESI	916.739	9.17	949	982	1042	1112	1162	896	906	1030	13645	14759	13891	699	2712	5243	4695	13338	12277	7055	1121	14857	5542	7424	11690	16176	57827	1223	15882	1253	19318	10398	688	1684	2445	2612	14987	31586	8898	29896	45531	11083	1080	1197	16678
4.81_781.56			[M+H]+	(+) ESI	781.56	4.81	1728	1438	1869	2058	1629	1773	1915	11176	19455	25691	17615	10847	16777	12831	17495	14623	8713	8483	8416	18146	13439	13835	14623	14818	18468	12809	17688	9832	14211	14519	5501	13833	11802	9752	18157	12366	16307	16784	22710	16232	5083	13526	19591
4.80_764.53			[M+H]+	(+) ESI	764.528	4.8	9829	14680	14922	13248	13997	9438	13200	383769	404589	475032	452967	397506	409724	335157	408327	346484	323237	295280	278677	369642	391974	420117	398107	329129	399519	343640	441173	290335	361526	368091	181571	327695	405112	307580	387546	308729	433446	346041	448015	361074	237553	437981	474625
8.62_817.61			[M+H]+	(+) ESI	817.611	8.62	967	1181	1322	1000	1124	939	1086	5843	3944	10471	4357	4497	4334	5118	13575	9618	6471	6278	4753	15344	22686	9942	7872	7000	12912	16310	32353	13138	3612	4425	12557	25988	3201	28657	28635	33217	17912	23774	27366	14904	22898	26375	43201
8.61_795.63			[M+H]+	(+) ESI	795.628	8.61	810	707	699	758	666	656	661	2443	1935	4785	2176	1580	1777	2341	5105	3905	3191	2778	1676	6394	8367	4724	3466	2871	7594	5222	14746	4462	1903	1684	3957	9094	1592	10349	13050	18897	7291	11595	14488	5158	8796	10100	18550
11.38_1027.81			[M+K]+	(+) ESI	1027.81	11.38	159			199	260	217	179	998	3867	4744	4807	346	2099	3976	2955	4447	3604	3274	1206	4562	3710	2547	3611	4251	6509	939	3548	1067	5585	3624	454	2010	1134	1921	3279	4280	2496	5912	6178	3765	339	659	3630
11.38_1011.83			[M+Na]+	(+) ESI	1011.83	11.38	273	409	289	328	393	286	251	2253	19638	23395	26482	525	6721	15438	10153	22072	16204	12524	2366	19916	15418	7950	15164	22000	43181	2120	16199	2201	29873	15116	891	5767	3343	5266	11145	18557	8665	30805	31195	13802	794	2033	16934
4.55_831.57			[M+NH4]+	(+) ESI	831.571	4.55	3347	3205	3014	3347	3981	3537	3358	8959	12684	10982	10331	4741	8945	8335	7219	9879	8221	6728	3856	7994	9222	10734	7208	9510	9466	6588	8962	3851	8313	9086	2177	7578	7922	8061	7634	6692	9264	7550	9094	7720	3397	10905	7996
4.54_814.54			[M+H]+	(+) ESI	814.539	4.54	407	434	458	374	463	487	417	6574	3411	9063	7145	4101	7532	5395	6852	7107	5835	4732	3863	7777	7354	8594	7198	6442	7538	4714	7604	4248	6353	8985	2623	6576	4897	3335	5582	7226	7965	7318	8615	6077	2033	5795	8053
5.58_814.54			[M+H]+	(+) ESI	814.543	5.58	2148	2388	2319	2702	2865	2117	2401	4883	3457	4291	4617	4031	5370	3571	4152	4091	3709	4495	3338	4338	4036	3887	4249	4006	4601	3084	4600	3148	4177	4051	2739	4057	4070	3565	4764	4286	4487	4285	4900	3275	3498	3451	4635
5.58_792.56			[M+H]+	(+) ESI	792.556	5.58	8379	10963	9512	9709	11252	8562	8203	47023	39274	51195	50023	37598	38721	32208	39766	35591	37668	34566	28704	43847	41667	52172	41938	36028	43953	29180	42619	28743	39955	42114	18655	39214	37219	26997	36873	36348	37136	39173	46938	34724	27272	44737	45966
8.61_833.58			[M+K]+	(+) ESI	833.584	8.61	269	530	693	313		546	451	1197	682	1477	964	1017	1077	997	2272	1577	1168	1107	993	2395	3040	1601	1558	1120	1842	3120	3453	2484	658	835	2244	3402	747	3493	3246	3164	2656	3087	3350	2166	3304	3238	4721
8.61_812.65			[M+NH4]+	(+) ESI	812.655	8.61	786	830	941	767	798	598	592	2356	1990	4839	2020	1670	1322	2109	5068	4002	2922	2859	1380	6367	8008	4185	3415	2806	6935	5125	13446	4544	1451	1790	3830	8459	1522	10390	12697	17731	7090	11339	12929	5299	8352	8937	17044
4.34_876.55			[M+Na]+	(+) ESI	876.551	4.34	360	292	427	305	302	362	358	11048	12514	17865	11754	5742	11561	7417	9255	10079	7916	6431	5121	10257	13707	11046	10195	12154	11830	6492	9641	6474	12074	12784	2818	9303	6493	4045	7016	8900	9999	9997	11650	9143	3324	10731	8732
4.35_859.53			[M+H]+	(+) ESI	859.526	4.35	1130	1203	1244	1206	1156	971	1147	3894	3441	4674	3869	2759	3957	3280	3353	3572	3231	3065	2616	4086	4393	4573	3619	3711	3797	2715	3515	2933	3826	3960	2438	3703	2942	2188	2861	3332	3594	3909	3826	3138	2499	3812	3215
10.91_973.77			[M+H]+	(+) ESI	973.768	10.91								698	2593	2944	2508	292	1646	2993	1978	2258	4241	2018	827	2897	2456	1419	2332	5346	4171	830	2770	615	3702	2575	371	1331	1208	1119	2355	4686	1964	3040	5728	2509	301	673	4134
10.89_952.83			[M+H]+	(+) ESI	952.833	10.89	4392	4472	5438	4915	5165	3443	3849	1036	13101	16107	17546	525	2837	8198	5466	14177	10721	3396	913	12168	8404	3070	9768	14954	32176	1133	11709	951	22312	8886	586	1782	1454	1468	2667	13377	2153	19860	21588	3246	590	721	10296
6.49_681.48			[M+K]+	(+) ESI	681.484	6.49	322	351	421	353	379	334	556	4532	3461	6630	6575	5481	4505	5138	5235	5067	5455	6023	4770	6313	7384	5210	6934	5519	6192	5742	5870	5002	5408	5634	4486	5699	5020	4631	6147	4930	5318	6660	5401	5844	3113	4934	7525
6.50_665.51			[M+Na]+	(+) ESI	665.511	6.5	648	880	945	815	883	800	748	24119	18662	34530	41581	28960	21382	23821	27950	27928	34148	38750	23113	37290	39091	33447	38804	29360	30426	30865	35647	27647	27740	26807	22804	32465	32847	22004	34857	27052	28242	36332	31733	29040	16722	27256	39228
10.18_951.81			[M+Na]+	(+) ESI	951.808	10.18	1059	988	1534	1049	1704	1241	757	493	4392	6003	7527	308	1384	2330	2396	8627	2878	2288	626	5672	2427	2493	4524	3843	5582	506	4152	479	7150	3225	373	734	1026	2012	2866	5372	2502	8645	7288	3190	286	567	4116
10.19_934.79			[M+K]+	(+) ESI	934.785	10.19	654	692	572	668	548	531	555	268	3517	3617	3536	248	710	1415	1190	3258	2074	1236	479	3108	1624	1100	1752	3208	11794	432	1943	347	5163	2089	288	466	541	968	2145	4619	1454	4269	4294	2062	318	350	1653
11.02_983.80			[M+H]+	(+) ESI	983.803	11.02	468	447	519	429	570	429	472	3963	41304	28194	49530	624	14719	29224	20591	45514	33460	22883	4872	39943	28028	18601	33001	43303	80304	3817	33681	4051	58061	31309	1532	9678	6687	9195	25259	47175	19116	58444	63046	27111	1276	3886	31017
11.02_978.85			[M+H]+	(+) ESI	978.848	11.02	756	626	889	677	907	715	633	2133	32043	36999	41559	466	7944	18222	12112	37166	22898	13473	2694	29239	18660	12685	22698	31646	90985	1968	25230	2509	52828	20810	761	5017	3528	4910	15219	34617	10703	51202	52242	16455	902	1546	21049
11.02_999.78			[M+H]+	(+) ESI	999.784	11.02	140	157	264			198		1148	6787	6824	7118	468	3837	5946	4603	6773	6451	5139	1886	7012	6158	4311	6104	7074	8754	1667	6202	1564	7760	6718	613	2972	2306	2709	5415	7915	4310	8140	9198	5472	714	1002	5886
4.71_763.54			[M+Na]+	(+) ESI	763.543	4.71	704	744	778	696	679	575	625	3583	3037	3380	2589	2198	3794	2178	2785	2713	3442	2485	2371	2759	4519	2575	3172	3406	3243	2870	3479	2795	2630	1816	1025	2713	1986	2024	2003	2417	2595	2799	2484	2297	1667	2664	2603
4.72_741.56			[2M+H]+	(+) ESI	741.556	4.72	5312	6427	6648	5843	6681	5253	4799	9982	8462	13539	7359	6429	8588	5879	7000	9284	8228	5611	5965	8635	10816	7723	7617	9293	8819	6199	7952	6701	10097	7610	3143	6544	6083	5870	6653	7579	7151	8144	8489	6393	4718	9594	10201
4.34_854.57			[M+H]+	(+) ESI	854.569	4.34	1560	1641	2144	1666	1762	1451	1486	57815	53837	71632	50362	33816	51941	36858	42412	43664	39030	31194	26459	43358	62271	52998	45231	55995	49670	33064	44495	32509	52514	51560	18485	43691	36261	24613	33021	45582	45140	43815	51274	39555	27488	58157	39125
9.36_989.70			[M+H]+	(+) ESI	989.7	9.36	414	220	379	481	470	396	405	1150	6807	14365	6780	1265	5732	4782	5006	6292	6147	4586	1942	6563	3887	5376	7078	6207	16846	1371	5593	1410	6185	5377	1209	2747	2356	4750	5215	20198	5091	16655	19878	5529	1234	1874	6047
9.36_968.77			[M+H]+	(+) ESI	968.769	9.36	798	758	695	772	755	559	724	2089	38683	32763	32245	1375	5510	9838	11950	34120	21889	14236	2657	36497	9863	19487	29689	25870	116249	2282	26224	2338	41305	17878	1334	5973	4500	8731	22510	63470	15875	63380	67190	19947	2343	2212	31647
9.30_965.69			[M+K]+	(+) ESI	965.692	9.3	462							899	4577	4972	4301	435	2325	3754	3221	4786	5356	4534	1287	4837	3933	3467	4833	4784	6264	878	5458	909	4897	4435	699	1645	1407	2111	6387	6859	4268	6320	6619	4644	647	771	4500
9.29_949.72			[M+Na]+	(+) ESI	949.717	9.29							1569	1765	24053	27180	21572	525	4104	10544	7363	22520	20506	13589	2137	25184	10082	12820	21559	23353	59257	1749	26934	1764	28197	17036	934	3122	2565	4883	28207	48770	16279	42873	55447	19239	1654	1217	22702
8.82_919.68			[M+H]+	(+) ESI	919.678	8.82								655	9287	10327	11242	350	2117	3795	3916	9503	8762	5541	975	12421	4866	6683	9863	11547	34548	675	10491	662	13607	8373	571	1623	1158	1989	14551	21974	7821	17809	25034	7748	739	747	9220
8.81_914.72			[M+H]+	(+) ESI	914.723	8.81	856		1007	1717		1730	1482	504	5662	6745	6743	280	1514	2261	1983	6052	5559	2852	636	7540	2703	3811	4981	7137	27475	613	7018	437	5644	4600	437	970	782	1016	9307	18069	3422	11760	19304	4392	591	576	5784
9.33_974.73			[M+Na]+	(+) ESI	974.725	9.33	785	792	693	838	840	605	782	2692	33675	43929	27062	2329	7701	11933	13407	30077	22777	17950	3584	37435	12922	24052	28393	26138	78910	2925	64831	2906	43453	24045	2190	4699	5951	11887	47755	113233	21265	45983	92112	29374	2447	3545	30466
9.84_1017.73			[M+K]+	(+) ESI	1017.73	9.84	300	145	238		212	129	181	769	7551	6756	6673	483	2448	4041	3400	5864	5222	3981	1564	5341	2779	3352	5072	5462	10046	985	5028	825	7707	4685	619	1965	1272	1974	5700	6708	3720	6998	6661	3759	805	758	5367
9.83_996.80			[M+NH4]+	(+) ESI	996.801	9.83	278	379	309	456	399	254	223	851	20884	20600	17738	482	4278	7883	5738	18535	15619	9175	1468	18332	6999	8773	14731	17707	62094	1126	15598	748	28135	11436	678	2100	1446	2284	15472	40248	8162	31394	39213	9509	678	884	13420
8.86_945.69			[M+H]+	(+) ESI	945.694	8.86								569	15939	11493	13804	421	2784	4518	5447	16084	9768	7994	1004	14087	4308	10981	16074	13615	37850	792	8197	1019	18563	8773	609	1613	1026	1696	8228	15717	7669	24591	17010	10192	1001	780	10121
8.85_940.74			[M+H]+	(+) ESI	940.738	8.85		1377	1313	1338	1537	842	1144	579	8999	6787	7704	374	1627	1963	2561	8524	5322	4278	578	7496	2240	6646	9204	7427	26084	468	5191	748	10255	4428	461	754	709	1117	4595	10239	4102	14723	10832	5463	535	438	5916
8.39_993.69			[M+Na]+	(+) ESI	993.693	8.39	333	382	412	373	465	337	343	2986	23396	26624	20092	2494	4877	7874	8692	16435	27002	17300	3377	26131	8915	18631	20240	21616	66732	3177	18899	3157	26657	18693	1977	3865	3433	4846	30302	54704	19764	39903	47347	14040	2822	2444	21540
4.82_683.46			[M+H]+	(+) ESI	683.465	4.82	145	166		162	175	178		9969	5336	9405	13440	15647	6909	10947	7234	6741	20436	22682	12310	7206	12022	11250	11964	11859	8367	13623	8939	12892	8293	7748	19029	13141	17097	11944	12528	10831	8208	12502	7769	9266	13577	11958	14370
4.82_678.51			[M+H]+	(+) ESI	678.511	4.82	605	532	685	327	848	624	560	58972	37907	77461	89191	71284	46603	54877	49644	45411	111279	113268	51794	59984	82943	83978	79416	70349	60621	71512	60821	59301	53929	50105	53720	79137	84509	45381	74525	62934	56717	80568	63163	56769	44162	69384	91463
5.82_637.48			[M+H]+	(+) ESI	637.481	5.82	668	563	531	555	512	449	502	45766	33308	62940	73251	42630	33833	35870	48572	50232	69848	77523	34476	71524	77345	77635	75002	56470	60984	51627	74808	49507	47852	55486	37324	66268	53700	29697	59814	51610	54467	73685	67867	52904	25730	45541	68905
5.82_632.52			[M+H]+	(+) ESI	632.525	5.82	478	435	401	471	409	383	400	16290	12054	23979	29047	14472	11961	13130	17506	18333	26537	28458	11643	26746	29009	30624	28200	20157	22021	17837	28831	17140	16109	19977	12893	24597	20270	10346	21630	19282	19340	27206	25196	18518	9560	16561	25315
4.79_786.51			[M+Na]+	(+) ESI	786.512	4.79	3314	3508	4296	3276	4297	3320	2822	21042	20377	22290	22878	22585	20558	18514	20529	18021	18126	16734	16528	18263	20108	20980	20512	18421	20432	19341	22962	17747	18759	19062	12930	18165	23207	19470	20658	17387	22499	18423	22150	19527	16387	24259	25688
9.17_937.67			[M+H]+	(+) ESI	937.669	9.17								895	4690	5024	5224	415	1728	3397	2832	5162	5229	3576	1104	5682	2692	2838	4388	6449	10899	849	5444	720	6265	4598	588	1280	1196	2056	5936	8300	3943	8513	10507	4821	601	671	5992
4.57_774.54			[M+H]+	(+) ESI	774.541	4.57	1937	1448	2336	2468	2983	1689	2297	9200	9497	10588	9304	7716	8434	7542	7872	8562	9668	8646	7533	8031	9861	9143	8595	8104	8478	7323	9277	8263	9041	8330	4553	8407	7913	5800	8124	8431	8685	8824	8564	6736	5746	7483	7360
4.58_752.56			[M+H]+	(+) ESI	752.559	4.58	765	1005	757	757	574	523	634	59892	57032	75865	57682	39714	50472	40017	47548	46707	50761	42192	34771	56340	62243	57173	49541	48476	57260	43419	61080	42076	55305	50149	19458	48623	47235	30905	44137	47386	53526	52499	59661	37147	28612	44598	49824
9.83_1001.76			[M+Na]+	(+) ESI	1001.76	9.83	283	323	361	491	358	324	446	1342	24736	24963	23333	1135	7209	14008	10536	22440	23516	15806	2758	24758	12178	14305	21001	25634	48489	1504	21276	1593	32419	18709	827	4200	2176	5618	24335	43867	14275	33463	40524	14602	1354	1664	19152
9.31_990.71			[M+H]+	(+) ESI	990.705	9.31	327	434	290	443	333		390	895	5482	9631	6890	872	2987	4858	3955	7225	7130	3447	1574	8420	4417	6039	7361	7563	11998	1441	8857	1295	9194	6614	901	2227	1871	3204	10701	15406	6468	11083	13998	7456	1112	1130	7293
10.06_891.69			[M+H]+	(+) ESI	891.687	10.06	2596			2085			2622	1393	4985	5847	6056	464	3430	4901	4112	5716	5510	4854	1636	5896	4756	3246	5657	6656	7841	1398	7093	1060	6825	5743	824	2573	1990	2969	5592	5644	4719	7426	8304	6209	813	1262	6332
10.92_931.78			[M+K]+	(+) ESI	931.776	10.92	12532	11524	11317	11361	12077	10929	10555	1085	6914	5247	5354	532	3125	3894	3496	7363	6229	3560	1148	6255	3865	2846	5057	7206	8369	1083	4971	1250	9075	4512	641	1881	1465	2324	3699	4803	4033	6126	8238	4394	599	1132	5068
10.92_926.82			[M+H]+	(+) ESI	926.816	10.92	48109	53117	50570	45279	50376	38374	40704	580	5373	7210	4727	361	1937	3778	2815	5671	3230	3503	909	5459	3681	2252	4439	6251	12739	610	5309	536	5033	4647	541	1531	963	1866	3176	5953	2797	9164	7891	3951	435	640	4365
9.83_991.72			[M+H]+	(+) ESI	991.72	9.83	162	189		174	283	189	196	684	7642	8053	6457	368	2479	3583	2990	3075	5467	3787	860	7007	2763	3712	5942	6157	5924	694	6480	697	8648	3509	544	1411	1055	1898	6147	10026	3535	10095	10511	5569	586	833	6284
9.83_970.79			[M+H]+	(+) ESI	970.785	9.83	909	813	750	969	724	648	733	1053	18924	22447	16006	521	3143	6436	5427	15212	12912	8035	1549	18541	5705	6648	11435	15377	66269	967	17192	929	25190	10328	654	1916	2003	3478	18875	47939	8337	37919	44600	10835	1116	1127	14671
6.50_660.56			[M+H]+	(+) ESI	660.556	6.5	379	400	444	346	499	389	399	9391	6151	11991	15236	10308	6817	7746	9753	9795	12369	14161	6962	12867	14881	13022	13773	9938	10945	9909	13395	9077	9528	9642	7282	11805	12744	7113	11800	9147	9857	12834	11519	10104	6910	9798	14415
9.93_1017.73			[M+H]+	(+) ESI	1017.73	9.93	213	222	133	136	195			607	6533	7096	4883	441	2270	2401	3400	4139	4100	2392	1200	5411	2779	3160	4467	3823	6148	833	2328	825	6814	2713	619	1965	1069	1974	6692	6190	2231	6599	6558	2221	684	735	4305
9.92_996.80			[M+H]+	(+) ESI	996.802	9.92	278	379	448	456	399	305	333	851	16634	25019	9584	482	3103	5357	3443	10945	7857	5481	1468	16145	3635	5149	9573	10939	50354	897	16880	690	17136	6893	583	1615	1319	2284	6098	51371	5953	36036	20054	7970	726	862	9078
4.56_839.60			[M+NH4]+	(+) ESI	839.605	4.56	363	420	451	405	454	500	365	6891	6170	5942	6497	6150	6461	6451	6138	6382	6352	6232	5827	6289	6475	7066	6536	6422	6409	6677	7516	5877	6743	6651	5298	7199	7015	7222	6272	7385	7598	6617	7460	6313	6841	7612	6838
4.54_822.57			[M+H]+	(+) ESI	822.574	4.54	505	344	350	290	346	329	288	5450	4448	5771	4836	1414	4940	1809	2742	3823	2055	1504	1709	3680	2828	2592	4358	4091	4275	2232	4160	2136	5335	4837	2148	2517	4720	3393	3944	3386	4361	4385	5402	3760	3085	5006	3793
5.81_653.46			[M+H]+	(+) ESI	653.455	5.81	363	168	292	265	223	196	193	6190	4853	7695	8333	6326	4921	6121	6552	6605	8955	8661	5560	9000	9140	8913	9089	7918	7443	6934	8757	6735	6977	7834	6500	8258	7176	4999	8011	7704	7454	8989	8435	7197	4289	6502	8734
8.86_961.67			[M+H]+	(+) ESI	961.668	8.86								348	4413	3237	3890	234	1283	1493	1737	4651	3048	2559	609	4188	1712	2835	4944	4171	7837	423	3103	490	5089	2364	363	687	572	870	5159	4097	2732	6494	4395	3266	416	327	3269
9.36_973.73			[M+H]+	(+) ESI	973.725	9.36	909	1047	1420	947	1453	1087	1339	3160	44045	35707	38853	2443	9922	17057	19245	41268	28413	21967	4857	41562	15475	25902	37373	31169	70843	3847	31216	3825	43829	25502	2861	5730	7548	15878	27455	53465	24198	53032	51705	27328	4332	4869	38456
10.90_957.79			[M+H]+	(+) ESI	957.788	10.9	2244	2048	2281	2087	2236	1833	1942	1673	15460	18376	19231	592	6371	11998	8097	16055	14491	9223	1478	15203	11869	6731	12708	19124	28463	1402	14596	1563	24107	12680	418	2417	2116	2411	8669	17201	7942	21640	24858	10251	790	1070	13539
10.50_930.76			[M+Na]+	(+) ESI	930.761	10.5	17348	19053	19481	16627	18030	15428	15902	2303	23020	29270	24340	826	7624	14647	11390	22333	18367	15276	2867	23618	13904	8058	16472	25207	50896	2710	22937	1843	32922	20133	1015	4820	3270	5831	29668	37547	13616	38726	36281	19843	1942	1825	17286
5.98_801.57			[M+H]+	(+) ESI	801.572	5.98								6184	5715	5866	6111	5342	5962	4738	5480	4495	4949	5105	4243	4680	5063	6209	5822	5311	5264	4359	5940	5297	5286	4232	3396	5551	5213	4217	4873	4236	4431	5038	5240	4777	4456	5981	6009
10.24_1024.83			[M+H]+	(+) ESI	1024.83	10.24	322	243	364	216	244	304	290	560	6867	6404	7078	183	1335	2538	1655	6508	4256	2260	758	6702	2227	1958	4597	5282	24582	405	5130	477	9574	2310	299	930	931	1168	4644	10543	2153	12873	17674	2115	300	583	4997
8.84_935.65			[M+H]+	(+) ESI	935.652	8.84								270	2496	2715	3364	250	855	2044	1731	3384	2770	1936	557	3540	1723	1941	3013	3477	5904	484	3217	336	3666	2571	339	914	438	765	3804	4314	2393	3867	5330	2550	435	367	2887
5.48_884.60			[M+H]+	(+) ESI	884.605	5.48	1041	1317	1176	1361	1541	673	1296	3076	4411	4307	3466	1974	4236	2856	3528	4711	3197	2710	2376	4062	4164	5867	3831	3388	4222	2135	4794	2917	3720	4191	2162	3443	2474	2102	2717	3160	3673	4274	3646	2709	1730	2388	2662
5.50_862.63			[M+H]+	(+) ESI	862.626	5.5	1620	1695	1693	1663	1761	1269	1353	17670	16832	15860	14897	7810	15901	11212	15114	17596	15759	10675	6288	16146	17355	25295	16638	13863	17848	11535	18479	10711	15012	16879	8562	24854	12504	5907	10121	15197	16675	11585	17846	18248	11723	11013	18665
9.52_924.72			[M+H]+	(+) ESI	924.716	9.52	1654	1831	2084	2077	2207	2187	1860	1556	4858	4303	6017	1377	1652	2902	3026	5326	3291	2381	1497	3899	2832	2927	4401	4743	3997	1188	5438	958	3377	4006	661	1410	3092	4971	2572	3390	3175	5054	7187	5093	1224	1799	6760
4.63_854.51			[M+H]+	(+) ESI	854.513	4.63	237	462	321	523	466	233	295	3062	3217	3238	3283	3376	3541	3715	3233	3040	3192	4222	4264	3372	3325	3208	3143	3331	3430	3115	3403	3183	3166	3194	2534	3051	3509	3111	3179	3797	3096	3295	3575	3080	3169	3478	3674
4.63_832.52			[M+H]+	(+) ESI	832.521	4.63								7583	8552	5136	7776	8685	6441	5588	7853	7417	7350	5393	5534	7591	7255	6625	9227	9193	4962	7545	9666	5225	10566	8393	3977	6347	9661	7636	5138	6723	7945	6394	10046	8226	5683	10425	11709
6.05_665.49			[M+Na]+	(+) ESI	665.494	6.05	1374	1678	1915	1457	2197	2014	2453	12465	11440	13267	15629	11953	8800	9524	10893	11268	12877	15883	6918	13268	13431	15064	13575	10567	11052	9476	13600	11525	11557	11431	8058	11833	10951	9246	12243	11904	9868	12305	13026	11347	7231	12378	11110
6.04_660.55			[M+H]+	(+) ESI	660.547	6.04	370	522	422	439	302	426	301	2313	2486	4060	5089	2315	1615	2649	2669	3839	5283	6474	1935	4985	5329	5607	4703	3486	3911	2707	4888	3140	2620	4205	1929	3530	2838	1392	4318	3493	2916	4433	4690	3243	1519	2293	2877
11.02_1009.82			[M+H]+	(+) ESI	1009.82	11.02	252	254	378	387	352	226	329	2101	24302	19802	24110	452	7680	15470	10991	26786	16696	11519	2904	20181	13324	11188	18723	21348	34730	1395	15333	2642	29622	15149	901	4700	3562	5670	9394	19620	9253	24125	22994	11722	742	1686	14304
11.02_1004.86			[M+H]+	(+) ESI	1004.86	11.02	336	436	414	488	328	314	332	1414	18591	16339	21092	301	4277	9389	6175	21395	11953	6979	1228	14609	8679	7292	12876	15224	40121	904	11094	1231	27656	10066	424	2296	1922	3076	5769	15079	5355	21730	19214	6886	519	1171	9900
9.98_1027.77			[M+H]+	(+) ESI	1027.77	9.98	185	242	281	236	399	282	290	1560	30282	30819	22733	534	8868	15661	10404	23763	23182	18139	2863	27186	12077	16216	21564	22193	46318	1679	24186	1832	39624	19771	1231	5742	3198	5167	31622	55324	14761	34539	43604	15162	1537	1660	19502
9.98_1022.82			[M+H]+	(+) ESI	1022.82	9.98	150	270	237	205	248	258	212	1046	27384	32153	21133	319	6107	10117	7304	26834	18517	11692	1474	24850	9024	12357	17191	18789	74232	1134	21501	1248	41153	14566	396	2983	2230	3384	23634	71288	10410	42407	53465	11453	972	963	14853
8.67_919.68			[M+H]+	(+) ESI	919.679	8.67								591	4874	5254	7379	408	1364	1878	2786	5716	5317	3793	641	7737	3021	4206	6243	6774	5541	523	7327	388	8394	5242	428	819	903	1073	8324	12835	4834	3372	16808	5893	652	567	5239
8.66_914.72			[M+H]+	(+) ESI	914.721	8.66	1464	2075		1717		1730	1727	419	3499	4889	3888	266	604	1283	1435	3147	3963	2044	397	5875	1751	3586	3750	4775	3847	393	6099	458	5376	3646	437	468	605	781	7006	13321	2813	7129	13321	3195	464	360	3662
8.76_1061.70			[M+H]+	(+) ESI	1061.7	8.76	221	402	233	177	138	150	260	998	15860	22101	10416	593	4712	6749	5497	12642	13849	11657	1827	17418	6178	11328	12049	9503	20881	1339	14082	1939	16509	11827	1005	3215	1697	3335	21095	28336	12234	18516	20812	11222	1573	1051	12144
8.77_1045.72			[M+H]+	(+) ESI	1045.72	8.77	174	246	272	509	255	212	236	2689	54223	91808	32638	1327	11925	16277	14749	40565	43613	33803	3326	61504	16116	37150	39060	28190	103964	2684	49961	4133	61605	35842	2044	6374	3139	7014	82022	165068	37375	78668	97585	30044	3522	2876	37356
11.02_1025.80			[M+Na]+	(+) ESI	1025.8	11.02	498	781	605	423	456	617	752	731	4340	3466	3848	462	2549	3512	2993	4359	3647	2190	1132	3606	2271	2460	3595	3873	4256	887	2623	1123	4265	2728	504	1072	1334	2065	1910	3656	2170	4010	3698	3131	577	768	3474
4.56_776.56			[M+H]+	(+) ESI	776.556	4.56	827	685	609	661	783	557	692	13415	11987	14731	4183	5789	3347	8533	4723	9370	11993	7276	5816	8217	12741	10528	9891	9704	9848	6509	7071	9363	12216	11159	4502	10990	5555	3392	5214	6750	7580	6796	4531	7497	4928	8725	6200
4.55_754.57			[M+H]+	(+) ESI	754.569	4.55	693	1583	761	1173	1000	572	877	7130	7240	9226	7746	5551	7182	6024	5761	5656	7134	5724	5496	7004	8091	7254	5645	6217	7830	5413	6977	6132	6725	6275	2381	6568	5121	3985	4959	6076	8076	6702	7090	4393	4001	5362	6008
10.35_955.78			[2M+H]+	(+) ESI	955.778	10.35	3040	3044	3119	3098	3008	2776	3368	1062	9664	7865	9567	768	3153	4328	5503	10435	5717	4490	1509	7504	4523	5490	7816	6879	11968	1143	6697	1742	9259	4897	772	1589	2141	4602	3344	5690	3807	8726	5322	5020	569	1731	7090
10.37_950.82			[M+H]+	(+) ESI	950.816	10.37	8701	9687	9295	8408	9929	6673	7564	1043	4148	8568	10770	535	2047	3820	4846	12630	4896	3091	974	7924	4135	3146	7394	6070	21537	813	7083	942	10945	4882	552	1412	1749	2322	2739	6288	3244	14566	3238	4369	734	1254	6332
8.77_1040.77			[M+H]+	(+) ESI	1040.77	8.77	128	181	226	290	223	175	224	1355	33107	68794	17782	764	5695	7854	6854	23686	25973	17909	1620	38648	8189	23268	22877	15503	90181	1195	32515	2223	39776	19773	943	3108	1977	3222	56035	164951	20664	56002	75154	15552	2109	1579	21365
6.00_822.55			[M+Na]+	(+) ESI	822.546	6								5888	5462	6373	6832	5304	4723	3986	5683	4071	4659	4385	3812	4317	4826	6417	4820	5109	5396	4579	5324	4871	4957	4294	3431	4492	4906	4401	4996	4845	4487	4720	5118	4898	3989	7039	6214
6.00_800.57			[M+H]+	(+) ESI	800.566	6								10712	10025	10666	10254	9787	9729	7621	9391	8063	8613	8300	7195	7808	8895	10211	9729	9490	9941	8024	10049	8451	9655	7659	5000	8949	9286	7123	8380	6547	7807	8712	9312	8005	7775	10522	11055
9.87_977.75			[M+H]+	(+) ESI	977.754	9.87	880	821	877	865	836	807	812	575	10071	10249	9647	454	2196	3052	3033	8630	4637	3001	1339	5113	2984	2375	6867	4681	9940	373	4061	559	6365	3847	487	681	1488	2897	5947	12351	2725	9211	10194	3884	636	625	4499
9.88_972.80			[M+H]+	(+) ESI	972.797	9.88	827	582	865	878	869	684	537	567	8419	3970	7837	287	1157	1596	1560	7963	2926	2311	836	3112	1410	1974	4956	3126	11701	469	3350	492	7877	1892	287	1070	810	1787	4389	9458	1837	6817	8372	1924	478	585	5965
4.81_783.57			[M+H]+	(+) ESI	783.573	4.81	736238	913719	799841	748799	989923	600093	561078	42206	29056	43201	27964	22032	45628	24447	27832	23942	45514	22783	24536	36757	42296	40061	27639	32039	28091	23539	44646	28385	31369	32991	12893	39483	25980	14367	21653	38321	30470	25686	17527	22101	23274	40154	28479
4.80_766.55			[M+H]+	(+) ESI	766.551	4.8	7653	9224	9067	8554	9636	7558	7605	1207383	447311	1483995	1268412	901064	1023575	855321	940724	934416	1221817	942214	406989	878200	1171393	1522833	1079612	970047	1034727	973966	1474023	919427	1121679	1109457	538982	956769	1076534	409671	1238279	1309753	1221558	1144121	1428099	831708	736919	1096193	1264256
9.61_889.67			[M+K]+	(+) ESI	889.671	9.61	2203	2476	2849	2773	2308	2338	2296	779	3992	4909	3905	405	1894	2371	2596	3598	3428	3044	770	4667	4065	2316	3834	3649	4285	1023	4363	800	3292	4402	447	1365	908	1140	6401	5739	3167	3719	7643	4012	531	627	4470
9.61_873.69			[M+H]+	(+) ESI	873.693	9.61	7985	9853	10999	10193	10169	8464	9199	2343	15224	14273	18616	605	4376	7129	6847	20726	10070	6628	2584	14723	7582	8134	15431	18560	32860	1866	13288	1741	20558	9963	984	4490	2810	4304	31541	12668	7725	26031	20270	12767	1248	1731	12691
10.06_918.70			[M+Na]+	(+) ESI	918.703	10.06	3397	3154	3207	3380	3313	3031	3631	2047	3703	7481	6778	845	4601	5765	5281	6627	7051	6408	2281	6513	6348	5090	6377	3763	4343	1437	8531	1510	4113	3205	913	3515	2755	2830	7968	9265	7205	8777	10613	7078	1232	1589	7715
10.08_902.73			[M+Na]+	(+) ESI	902.73	10.08	32551	35933	34641	32225	36227	29271	30352	6721	62760	84169	71078	1711	24617	36853	34538	71080	47561	41263	7712	71302	44989	37544	58588	66367	50088	6668	79449	5583	85059	59015	3187	14635	10495	13544	82242	99030	42032	119354	134934	61625	4970	5772	53929
6.76_717.54			[M+H]+	(+) ESI	717.543	6.76	697	690	743	511	640	403	577	6396	10470	11723	13912	5007	6792	9523	8811	10815	19499	29923	4587	14303	15949	12120	12739	7428	9219	7373	10384	7645	10478	8587	5042	10070	5816	4908	9383	7978	6536	10747	9165	8282	3947	4277	5809
6.76_712.59			[M+H]+	(+) ESI	712.587	6.76	526	548	506	439	504	523	347	2785	4313	4690	5645	1933	2484	3971	3462	4269	8298	12681	1974	5369	6710	5598	5306	2446	3565	3404	4635	3077	3991	3386	2184	3703	2417	2331	3761	3255	3148	4684	3872	3330	2065	1934	2793
9.59_868.74			[M+NH4]+	(+) ESI	868.738	9.59	6148	6895	6889	5719	6668	4917	5136	1783	12614	11321	14449	583	3907	4412	4661	16409	7508	4495	1287	11473	4853	6349	11764	14048	35706	1109	10764	1138	17329	6887	614	1912	1716	1969	5441	12163	5288	23670	19515	9563	1062	1227	9577
9.67_965.70			[M+K]+	(+) ESI	965.702	9.67	328		501	447	491	406	458	506	3381	4007	3237	451	1761	2646	2211	3371	3914	3352	885	3822	2488	2235	3286	3940	4737	609	3641	739	4394	3195	460	1341	834	1477	3721	5034	3096	4852	3980	3215	547	720	3552
4.60_774.54			[M+Na]+	(+) ESI	774.541	4.6	650	767	701	1003	1222	799	670	7322	7117	10038	7266	6222	6130	5922	6021	6888	7877	8185	7166	9190	10658	7300	6605	5537	8579	7382	7035	6795	7129	6407	4774	6974	6576	5939	6203	6925	6618	6673	8019	5858	5458	6880	6753
10.10_959.75			[M+K]+	(+) ESI	959.745	10.1			383	506		238		806	24432	33700	8740	329	3840	6458	3571	9468	17084	8671	932	17884	7111	14089	9210	9763	42294	1145	27179	1124	12682	10788	669	2963	1200	2958	39839	73720	20113	24274	57100	14677	1458	1155	7584
10.11_954.79			[M+H]+	(+) ESI	954.789	10.11	1541	3288	1587	1500	2379	3013	1492	1374	27595	21208	28225	823	3993	6736	6171	30905	9221	11151	1280	17942	8216	10498	10765	18565	39200	1492	15131	1342	17895	12052	1057	2058	4835	4006	18409	43889	8784	18075	38408	15419	1322	1463	20072
5.66_796.62			[M+H]+	(+) ESI	796.617	5.66	8681	18153	16829	15416	18243	13360	13637	35414	33072	33742	34010	33401	33805	25147	32677	28066	26664	27517	21454	26031	32658	35919	33504	30654	35061	31099	36918	28560	32453	27188	15861	25925	28973	27718	29850	22561	31015	27897	32913	27851	23056	39805	40285
11.38_1006.88			[M+H]+	(+) ESI	1006.88	11.38	405	301	366	322	442	214	228	1164	11266	13524	17569	272	3107	8255	5292	13841	9299	5939	1190	10713	9122	5019	8826	13029	32154	743	10035	967	19999	8083	444	2759	2045	2796	5566	11715	4062	20282	19868	7036	502	1151	8943
5.34_858.60			[M+H]+	(+) ESI	858.595	5.34	5658	7320	6320	6893	7828	5697	5318	14319	14442	18006	14411	8119	11020	9987	10832	9698	10848	9181	8507	13389	11989	6902	18420	12817	12750	11957	14641	10293	16548	6716	3145	18250	13011	7799	13440	7744	14064	13055	9773	14784	6783	15147	18403
5.34_836.61			[M+H]+	(+) ESI	836.612	5.34	28868	31964	30506	27672	35163	23894	24011	36352	38006	52479	37605	18273	27373	21935	27517	23764	26227	21612	17558	18799	31280	15200	47033	32364	15276	28376	37572	23719	42101	14900	11427	43587	31658	19044	30911	19039	36561	33612	46092	34855	18485	38146	46807
5.99_822.56			[M+Na]+	(+) ESI	822.556	5.99								5419	4974	5401	5828	5842	4820	4439	4967	3879	5220	4891	4226	3934	4485	5479	5378	4833	4935	4918	5892	4778	5566	4104	3431	4213	5839	4401	4864	4374	5695	5177	4573	4457	4705	5800	5776
9.98_1043.75			[M+H]+	(+) ESI	1043.75	9.98	332	301	323	325	478	324	342	669	4625	4052	4227	449	2055	3600	2731	4253	4147	3663	1215	4053	2540	3016	4091	3738	6177	741	3861	807	5258	3967	516	2249	1377	1527	5996	6458	3344	4431	5775	2980	779	875	3854
4.90_842.57			[M+Na]+	(+) ESI	842.567	4.9	2305	2202	2538	808	1974	1114	1859	5331	5872	6782	5896	5599	5556	5495	5959	4804	4763	4086	4262	6277	6073	7532	5671	4933	5440	5001	7943	3457	5594	5634	3368	4912	6491	6879	4931	6610	5765	5342	5441	5175	2956	9404	6375
4.89_820.58			[M+H]+	(+) ESI	820.585	4.89	1947	2280	2313	2181	2566	2116	1871	39797	41870	47024	45890	42517	42010	34868	40786	33966	34184	29768	27248	31651	38921	41897	40959	33113	38642	35818	43564	26078	38248	38588	19464	27740	47844	34274	36271	33517	42068	31821	45386	35339	25541	56462	52224
5.40_728.55			[M+H]+	(+) ESI	728.555	5.4	960	1061	827	866	1013	830	803	3845	3103	3593	3572	2952	3115	2562	2977	3207	2992	3171	2799	3115	4093	3156	3365	3649	2688	2299	2801	3054	4024	2725	1255	2899	2827	1902	2442	1878	2638	3268	2462	2021	1655	3120	2796
5.39_706.57			[M+H]+	(+) ESI	706.573	5.39	789	946	690	633	884	468	590	13658	5769	11728	13968	6971	8540	5861	7806	12780	4288	4681	9793	6821	8174	7764	5911	13073	6521	9065	7171	5102	14174	6329	5185	11511	8589	4969	5028	9039	12076	12398	9840	7763	3855	5426	8584
6.14_806.59			[M+K]+	(+) ESI	806.59	6.14	699	731	811	658	703	543	626	3123	3647	3800	4730	3555	3066	3196	4182	3951	4066	4251	3223	4229	3798	3626	4290	3618	3911	3656	3643	3155	3744	3315	3096	3943	3379	3434	4017	3534	3221	4181	3834	3690	2301	3061	3181
6.77_733.52			[M+H]+	(+) ESI	733.518	6.77	398	435	391	266	295	277	308	1860	2188	2763	3055	1366	1942	2326	2535	2961	3967	5991	1324	3255	3288	2597	2703	1898	2234	1641	2516	1910	2182	2114	1464	2375	1194	1467	2447	1722	1808	2830	2493	2093	967	1033	1568
9.83_975.74			[M+H]+	(+) ESI	975.741	9.83	644	635	891	804	839	811	901	1761	22730	27337	20077	806	6273	11018	8898	18724	19825	13132	2672	25262	9482	10303	16816	20612	51689	1635	23439	1478	29623	16254	976	3559	3834	5864	28852	54749	14441	40561	47194	17044	1410	1573	21709
4.86_846.57			[2M+NH4]+	(+) ESI	846.566	4.86	2174	2360	2222	1843	1895	1643	2039	5051	4278	2367	5081	3972	4288	3751	4654	4322	4215	3712	3573	4033	5170	5779	4732	3825	4355	3785	4477	4044	4130	4995	2776	4445	4603	3670	4008	4444	4506	4110	4732	3756	4099	4992	4904
4.85_824.59			[M+H]+	(+) ESI	824.585	4.85	1047	1236	1155	1106	1319	942	1158	10532	7874	8887	9169	8588	8257	7853	9207	7510	9248	7098	6178	6292	11501	11605	7712	7127	7368	6849	8902	8401	8198	10103	4949	9635	10099	6859	6635	5893	7138	6684	9304	9504	6435	9767	8846
5.21_833.58			[M+Na]+	(+) ESI	833.581	5.21	3344	4734	3771	3423	4960	2802	3055	2471	1907	5365	2501	1553	2606	2332	2065	2095	1901	2421	1670	1955	1997	2158	4315	1993	2421	2372	2424	1770	2564	2336	1089	1858	3398	2366	2467	2516	1760	2092	2722	2000	1298	1745	2790
5.21_811.60			[M+H]+	(+) ESI	811.597	5.21	20110	24331	23255	21453	26527	17750	17711	13882	14147	14542	17934	10755	8632	9925	14658	11512	11377	8637	7543	8894	13239	14424	12779	12403	10387	7568	12267	7559	12894	8408	5203	9654	16649	11674	13546	6829	14057	10074	11756	9462	7263	12679	19490
4.46_798.54			[2M+NH4]+	(+) ESI	798.542	4.46	1412	1124	1463	933	1272	991	1261	3797	2891	3631	2783	1712	3135	1694	3847	2989	2169	1516	1232	3640	4136	2749	2798	2387	2671	2331	1796	2675	2833	2876	958	2802	1436	1261	1825	1593	2284	2440	2078	2780	1087	2425	1831
4.45_776.56			[M+H]+	(+) ESI	776.558	4.45	1073	1149	1010	1006	1123	788	761	16318	14151	18436	12216	7350	12606	9977	11239	11364	12866	8981	6685	9830	15443	13633	11380	10849	12380	8334	9625	10487	13198	12973	4714	12167	8206	5679	6759	8829	9642	13902	10930	9110	6126	10318	8278
4.04_901.49			[M+Na]+	(+) ESI	901.485	4.04	248	315	166	229	270	188	191	3206	3218	3413	3137	2733	3378	3262	3437	2889	3230	3187	2784	3051	3076	3314	3177	3044	3270	2880	3222	2768	3244	3198	2481	3140	3061	2546	3162	3225	3516	3083	3380	3157	2177	3282	3185
10.15_973.79_10.14_995.77			[M+H]+ _[M+Na]+	(+) ESI	973.7907_995.7712	10.145	1635	2050	1791	1420	2104	1619	1787	1465	5864	9029	10588	552	2467	5312	4304	8465	5489	4867	1572	6000	5784	4090	5662	10154	15163	993	6955	1184	11465	5885	845	2326	1942	3040	5065	10135	4057	15182	19093	6768	670	1603	8371
2.97_597.39_2.97_619.38			[M+H]+ _[M+Na]+	(+) ESI	597.3940_619.3751	2.97	671	562	504	388	754	470	467	47739	76842	60508	44649	54405	51980	39251	51153	50370	25432	34842	20079	27827	39604	49270	33316	47091	52811	22287	78139	57463	57683	46715	22521	41561	40987	42684	49610	38200	32060	40900	51494	44160	34598	29163	79481
3.82_826.54_3.82_848.52			[M+H]+ _[M+Na]+	(+) ESI	826.5388_848.5197	3.82								227069	260783	302002	250984	271020	268262	204538	203125	168291	154014	165054	173990	157179	195510	209124	221997	243817	262271	208029	221908	128434	231231	206068	113463	198946	273532	192798	224267	180743	229072	198666	266550	222845	185157	352425	365747
3.92_784.49_3.92_806.48			[M+H]+ _[M+Na]+	(+) ESI	784.4911_806.4751	3.92	340	109	208	118		101	387	37622	34557	42690	36032	34554	37353	30421	32951	28415	30938	28720	25205	34753	35588	39445	36467	33772	42682	32561	39736	27206	34987	36923	19395	33497	34204	24512	36394	31939	40167	38647	48766	31609	30289	37629	45582
4.01_852.56_4.01_874.54			[M+H]+ _[M+Na]+	(+) ESI	852.5557_874.5361	4.01	535	1673	1521	1727	1435	1087	882	961106	965527	1209157	952524	738287	888953	710164	810996	730003	638080	602427	552348	802938	914215	953674	799635	853520	979216	628093	820016	565789	898529	949050	384976	848973	801342	557380	768468	759129	823335	840322	1009338	761189	612081	1120370	939952
4.04_736.53_4.04_758.51			[M+H]+ _[M+Na]+	(+) ESI	736.5278_758.5095	4.04	478	587	630	465	531	452	557	88473	64671	93992	62275	53910	62126	56169	62727	55985	61819	51185	41647	58914	82765	70914	59474	63359	68455	44290	55586	59659	76713	70508	22456	61295	46337	27868	47366	50689	50697	58479	58821	44053	35406	54683	55741
4.04_752.52_4.04_774.50			[M+H]+ _[M+Na]+	(+) ESI	752.5226_774.5033	4.04	665	710	559	810	535	449	455	19141	18990	27738	20458	9524	13163	11445	18985	16054	13637	9713	6510	23532	20567	31684	19527	17853	31391	16478	35825	11955	16799	33087	6026	14609	11435	8179	24856	52410	35379	20963	39639	17278	11593	12213	19532
4.09_883.53_4.09_905.51			[M+H]+ _[M+Na]+	(+) ESI	883.5321_905.5142	4.09	490	755	509	651	785	493	658	13831	14547	16307	16442	12343	14281	11374	14659	13429	12077	11921	10255	14191	13876	16075	15894	12042	15426	13451	14914	11062	13361	14265	8997	12769	14943	11266	13216	11392	15461	14452	17697	14102	9400	16514	17626
4.12_778.54_4.12_800.52			[M+H]+ _[M+Na]+	(+) ESI	778.5380_800.5200	4.12	1158	1842	1276	1450	1541	824	1130	35195	41529	57245	50391	28380	42369	25049	48727	36607	25468	25927	26846	40799	46916	52091	46828	38428	45647	27769	41585	25622	39998	50364	15136	31544	31365	23248	26270	38674	39657	45650	44026	40184	16628	34671	45451
4.12_810.51_4.12_832.49			[M+H]+ _[M+Na]+	(+) ESI	810.5071_832.4911	4.12			159					104320	88375	114693	99003	78406	92555	78921	84949	78308	86307	77762	71145	96256	103265	108282	96375	91070	107939	72427	93209	68033	93316	104409	48254	92764	83870	57268	83382	83196	87901	99322	116895	81049	70339	98147	107164
4.12_828.55_4.12_850.54			[M+H]+ _[M+Na]+	(+) ESI	828.5534_850.5353	4.12	377	563				678		53375	61967	74883	65782	45601	55710	36493	51864	48731	33725	27316	28761	38602	51191	57782	50608	60804	56879	38452	55537	26477	54829	50042	17950	36029	65907	51925	51728	47104	56998	43253	75517	56142	27999	90169	77025
4.18_854.57_4.18_876.55			[M+H]+ _[M+Na]+	(+) ESI	854.5684_876.5503	4.18	823	1037	1260	729	1121	646	815	33712	36114	46925	36691	23712	32360	23939	27510	25996	20631	17123	17942	26457	31144	32158	27142	27757	31430	24123	32727	18268	30235	32004	10393	24755	28276	19955	25241	23226	31568	25055	34622	25596	17703	36696	34243
4.19_866.57_4.18_888.55			[M+H]+ _[M+Na]+	(+) ESI	866.5689_888.5530	4.185	706	668	539	642	866	651	644	13715	13288	18923	16260	9571	12103	9287	11999	11460	10218	9198	8563	13377	13524	13484	12464	12442	14298	10103	14481	8260	13046	12833	4948	11555	11558	9297	12570	11453	14378	12545	16831	11410	8341	16325	14198
4.19_846.56_4.19_868.55			[M+H]+ _[M+Na]+	(+) ESI	846.5642_868.5550	4.19	719	802	617	696	574	595	559	34444	31960	36044	30808	37837	33811	23400	23727	20387	21112	19627	19670	20208	28183	29708	26647	32199	28625	25047	28316	21588	34313	25258	11378	31724	30461	19317	26069	20326	26362	25668	35589	30459	20878	47636	36165
4.21_878.57_4.21_900.55			[M+H]+ _[M+Na]+	(+) ESI	878.5709_900.5516	4.21	786	1373	1169	1204	1214	885	906	664094	619871	829457	622779	352375	556581	420732	560624	560907	461122	371332	303701	679718	682377	702441	515193	518002	593012	340548	584142	393623	605239	746090	213698	605426	417428	289651	463588	513398	561200	615106	640063	503146	344011	611924	512029
4.23_750.54_4.23_772.52			[M+H]+ _[M+Na]+	(+) ESI	750.5433_772.5248	4.23	999	900	840	906	1196	1095	953	112748	80918	122688	83242	72127	81803	70655	90757	72509	80010	66700	50699	80514	115369	99045	79836	78190	82715	54551	69469	74492	100061	94876	29850	85494	65944	36250	57188	66558	65082	79924	77469	58424	46622	88399	71270
4.27_794.57_4.27_816.55			[M+H]+ _[M+Na]+	(+) ESI	794.5692_816.5510	4.27	666	659	875	702	673	689	509	49943	37002	54552	39593	33207	38379	29575	40175	31853	39217	33489	27139	35834	48607	52569	38205	36277	41976	27492	36054	33052	45878	46286	11862	32007	26090	16392	26629	23776	30149	31383	33443	21664	20568	26579	32223
4.33_836.52_4.32_858.51			[M+H]+ _[M+Na]+	(+) ESI	836.5228_858.5106	4.325	570	719	762	1019	403	574	839	39110	32994	45630	36846	24897	33133	28807	33659	31316	34723	29595	25732	42050	41923	45035	34833	32255	40252	25246	35639	26030	35082	41468	19311	38316	26440	19711	28581	32139	31572	37619	43385	29820	24947	34671	34411
4.33_738.54_4.34_760.52			[M+H]+ _[M+Na]+	(+) ESI	738.5438_760.5250	4.335	685	860	849	891	704	698	810	176927	174253	254206	177341	105164	151237	106831	133669	142227	149717	118136	102203	175669	191130	159809	145330	151663	167010	111807	175593	121518	161155	157325	54466	146308	119655	80161	125255	127858	147703	155907	178275	106087	74768	110019	143878
4.35_830.57_4.34_852.55			[M+H]+ _[M+Na]+	(+) ESI	830.5673_852.5491	4.345	5813	6309	6526	5634	6575	4467	4624	35969	43353	46762	46998	29082	31933	24839	39316	31194	21591	16637	17892	27305	30770	42353	33050	31818	36361	24601	40671	17031	35640	34750	9366	14273	46743	33773	37792	24891	39871	15867	34470	25184	14096	43544	55432
4.34_870.60_4.34_892.58			[M+H]+ _[M+Na]+	(+) ESI	870.5997_892.5792	4.34	528	660	976	722	564	551	869	14634	9599	15859	11197	10143	12652	10050	13459	9039	10493	8487	7462	8659	23119	22816	11214	11470	8586	6210	7407	9690	9791	17476	3713	11316	9429	3817	5601	6684	6521	8594	10413	6724	5067	12903	7494
4.37_880.58_4.36_902.57			[M+H]+ _[M+Na]+	(+) ESI	880.5840_902.5657	4.365	600	645	717	546	582	541	475	38451	36002	48931	34758	20889	34352	22702	29919	30195	24369	19571	19430	30066	38560	35450	28440	28122	31975	23088	32466	21560	31601	37865	11641	27811	22199	15371	21778	23823	29598	27625	32348	24414	17429	27969	27534
4.39_872.58_4.37_894.56			[M+H]+ _[M+Na]+	(+) ESI	872.5800_894.5635	4.38	560	731	722	775	733	494	658	33773	26711	31151	25883	28523	29083	20642	22114	19954	21360	19548	19755	18746	31410	29147	24964	26538	22641	21022	22961	22473	28800	25850	10905	30446	23697	14423	20197	16268	20289	23713	27513	26198	18421	38781	24443
4.52_820.58_4.52_842.57			[M+H]+ _[M+Na]+	(+) ESI	820.5838_842.5663	4.52	880	894	1009	857	1208	857	993	31701	26045	35951	29477	19661	25820	22934	25441	22571	24534	17959	17129	21544	32227	30293	23492	23096	25408	20163	23649	22138	26718	28611	8739	24483	19622	12545	16151	14711	20848	23691	24583	19689	12683	20229	22715
4.54_790.61_4.53_812.59			[M+H]+ _[M+Na]+	(+) ESI	790.6146_812.5869	4.535	1568	1316	1495	1415	1510	1308	1251	13006	17588	18617	16519	10328	13286	8918	10961	13424	16696	8614	6180	22033	12881	15438	12214	12428	13818	14996	17851	9794	13832	9884	6053	19969	18086	12189	16543	16391	21135	23118	23966	17593	11992	20980	34880
4.56_856.58_4.55_878.57			[M+H]+ _[M+Na]+	(+) ESI	856.5847_878.5657	4.555	1123	935	1419	1647	1445	721	1249	63228	66954	75484	74603	37877	51728	38636	62966	53635	42948	29287	31285	49415	59881	77902	53619	45570	52015	36400	63296	32543	59065	60697	11620	26909	66034	46679	53509	40142	59474	26975	47687	34440	20332	58949	65097
4.58_764.56_4.57_786.54			[M+H]+ _[M+Na]+	(+) ESI	764.5596_786.5410	4.575	851	1161	1736	1323	1350	869	1503	385062	297127	426727	291346	260219	301133	243039	299782	279676	312308	248725	212605	286834	393161	313685	278721	287167	304525	220035	290464	267461	327073	312527	107161	297161	218884	142046	210951	226685	252366	289418	266584	185398	159989	225696	239703
4.58_796.58_4.60_818.56			[M+H]+ _[M+Na]+	(+) ESI	796.5847_818.5643	4.59	2059	2339	2091	1829	2047	1794	1807	63931	73087	87323	71106	51189	66072	48547	63873	62331	62855	50834	41678	69286	66201	86196	70729	61154	74819	53170	80677	48980	69991	68525	28748	55036	68176	49291	56110	58799	77979	70899	80049	57102	38702	75456	76160
4.73_738.51_4.72_760.49			[M+H]+ _[M+Na]+	(+) ESI	738.5075_760.4896	4.725	873	1339	1464	1079	1076	716	1068	146739	165132	200661	152255	113428	141209	114262	149086	137753	134949	119382	100767	163389	149503	184664	161707	149790	168633	109865	193084	99043	148096	147967	72958	148061	135267	91199	134930	128337	166616	168243	197952	131715	93607	145180	198016
4.83_822.60_4.82_844.58			[M+H]+ _[M+Na]+	(+) ESI	822.6000_844.5820	4.825	7600	8559	8473	7578	8466	6760	6575	90074	68063	83631	78082	68371	67830	63668	73001	58568	76064	54007	53725	58602	97495	100323	72029	57488	55788	51564	65684	66388	61576	91471	35939	74321	84222	49235	44765	49089	60285	67228	64953	51150	45654	80359	66925
4.86_790.57_4.86_812.55			[M+H]+ _[M+Na]+	(+) ESI	790.5710_812.5510	4.86	9865	12002	11688	10827	12350	8661	9196	203896	150861	213028	166470	164808	172466	150496	148052	139380	187146	157663	123880	125712	221914	187904	157306	168083	167175	128728	147415	158535	149302	172137	83712	165160	137839	87086	124109	139134	131471	180947	155602	121799	100041	161159	140691
4.86_690.54_4.87_712.53			[M+H]+ _[M+Na]+	(+) ESI	690.5436_712.5251	4.865	1093	1786	2087	2217	2939	1913	1421	178301	107727	167436	128641	154542	136622	130252	130234	118046	149337	135915	124951	107589	190236	149041	121012	145617	113684	92294	109620	152851	165477	130621	61035	136102	110042	68363	95262	85191	91495	116087	85758	79928	95479	125897	112341
5.00_510.49_5.01_532.47			[M+H]+ _[M+Na]+	(+) ESI	510.4883_532.4699	5.005	673	939	614	650	850	558	834	15787	17022	41262	18873	13988	20981	17010	16234	31865	25671	18739	13067	19216	18609	25940	16579	16176	18004	17693	34020	11269	17296	65624	13812	18963	18308	15375	14481	25805	62034	19444	23181	16509	14033	21720	26924
5.01_790.54_5.02_812.53			[M+H]+ _[M+Na]+	(+) ESI	790.5422_812.5313	5.015	1254	7679	1690	1616	1654	1128	4146	232809	270307	295569	295881	189130	246514	186170	254678	228125	182628	180475	164733	245551	244516	281451	256734	210939	251621	179539	264746	158926	245473	246688	107047	204012	247989	188728	200459	182205	236411	214731	277239	223109	133125	281157	293970
5.05_848.61_5.06_870.60			[M+H]+ _[M+Na]+	(+) ESI	848.6056_870.5965	5.055	642	551	559	424	1511	488	525	15463	11953	14885	12715	8848	10548	9540	11670	10809	11190	8380	7108	10678	16252	15908	11458	10677	10684	8015	10235	9779	11281	13493	3850	11379	9204	6199	7185	6792	8621	10417	11955	8270	5126	11750	10164
5.09_748.57_5.07_770.56			[M+H]+ _[M+Na]+	(+) ESI	748.5745_770.5640	5.08	5329	6799	6218	6069	7234	5947	7112	44543	36373	50309	43254	37962	39821	29985	38927	32120	34486	34205	30068	29960	47523	51745	36404	38857	37987	29473	36273	33055	44105	39734	10793	31642	28816	17964	27104	18531	27973	28972	32579	22158	17602	31249	36663
5.16_792.59_5.16_814.57			[M+H]+ _[M+Na]+	(+) ESI	792.5903_814.5717	5.16	21109	26609	26858	27154	29771	20910	20931	208515	309988	372349	238186	117407	208153	135884	163997	206019	221211	126167	97340	209242	237127	328856	195529	154029	231864	146962	315385	169755	180249	261024	65413	181052	137938	107637	165629	209997	268365	260070	245862	146157	94600	180655	153071
5.20_692.56_5.20_714.54			[M+H]+ _[M+Na]+	(+) ESI	692.5587_714.5406	5.2	2247	2580	1996	2061	2482	1618	1689	33823	25277	38842	34199	21583	30734	23177	23029	32722	29585	25584	23892	25988	37986	29582	30269	32045	26027	21532	26044	21817	31148	25730	11226	27602	26334	19155	21159	18538	27925	28966	24942	17177	15043	23549	26796
5.26_810.60_5.25_832.58			[M+H]+ _[M+Na]+	(+) ESI	810.5992_832.5811	5.255	51841	65626	65738	54219	76406	46458	50551	67126	66389	93460	85732	50680	63430	48328	66120	51969	54405	46686	38580	59116	66773	62552	66680	62909	74752	55100	77940	35334	66532	60566	22497	51348	73993	49567	61498	53803	71082	53587	87131	48914	30198	70984	90543
5.30_681.51_5.30_703.49			[M+H]+ _[M+Na]+	(+) ESI	681.5098_703.4932	5.3	254	255	236	278	204	158	300	7368	4620	7261	8510	7612	5637	5618	5931	4976	10030	9736	5786	6267	8810	9451	8831	7960	6804	7198	7326	7914	6558	5211	4594	10104	7806	4328	6918	5952	6032	8396	7465	6592	4724	8371	7625
5.30_718.57_5.31_740.56			[M+H]+ _[M+Na]+	(+) ESI	718.5744_740.5560	5.305	2827	4307	2791	2098	4855	2525	1710	89371	78634	110915	97094	76417	88825	56689	68377	67486	78806	80993	66976	81105	97408	82250	78199	82650	83061	56083	81367	69638	90272	63755	28860	75758	65002	42546	58777	44791	58629	84297	60842	50867	41921	70013	81818
5.32_837.62_5.33_859.60			[M+H]+ _[M+Na]+	(+) ESI	837.6185_859.5994	5.325	8977	9499	8585	8186	10662	6663	6816	18969	24749	27304	23900	10102	18079	11070	15398	14626	16572	14249	9951	19912	18824	17414	25420	16828	19319	16490	19931	13595	23171	7388	5660	25891	17363	11393	20047	14041	22815	21227	25037	22555	10410	21193	27641
5.34_766.54_5.34_788.52			[M+H]+ _[M+Na]+	(+) ESI	766.5396_788.5212	5.34				1550				293319	252969	346616	299739	231831	252569	200046	255317	210660	230642	218319	192371	243419	259092	267660	274662	234405	276437	206727	287437	185598	252998	230511	111745	225693	253405	172050	223791	194231	243197	257323	285227	219616	181516	280190	323504
5.37_820.62_5.36_842.60			[M+H]+ _[M+Na]+	(+) ESI	820.6186_842.6032	5.365	11254	14303	13999	12584	13544	9982	10675	32496	21143	20647	17797	13303	22315	17087	28835	20310	12851	15827	8718	18307	22621	26380	16710	17657	16699	12947	23127	24090	20850	23189	6419	17861	14932	8981	12583	11010	10202	13213	14060	14167	11950	21834	15497
5.41_810.60_5.41_832.58			[M+H]+ _[M+Na]+	(+) ESI	810.5995_832.5812	5.41	79283	92034	90288	82231	104728	67493	71065	8111	20716	20663	21945	9310	8498	8661	18253	15542	9488	8058	7724	9599	9731	9784	9814	7163	9603	9241	17915	7298	8606	13711	4645	6381	20137	15880	18191	8512	10503	8756	19718	7595	6349	19423	21336
5.46_860.62_5.45_882.60			[M+H]+ _[M+Na]+	(+) ESI	860.6167_882.5976	5.455	2453	2745	1899	2089	3496	2284	2693	158625	175239	170207	151902	85417	151250	106055	148839	172044	146797	105742	74316	157692	162479	229909	174617	148161	174448	107729	182901	114221	172915	156192	46678	137282	96813	66756	113966	135184	146477	114389	165674	106690	69038	111880	117635
5.55_794.61_5.55_816.59			[M+H]+ _[M+Na]+	(+) ESI	794.6059_816.5868	5.55	21322	36923	28425	37056	62508	22105	22910	276270	233264	246848	243857	244638	246562	180269	234752	203623	196329	210799	160552	179958	245912	271151	253443	219209	266461	229631	286788	216069	240827	194269	118349	200204	242608	202438	221189	181573	229948	207174	253469	200206	183296	309850	288481
5.63_750.54_5.63_772.53			[M+H]+ _[M+Na]+	(+) ESI	750.5441_772.5292	5.63	9768	9439	9248	7943	12147	6751	7046	175081	149001	176562	151536	142344	155046	113929	145297	131050	120828	129426	111132	124364	159887	159898	156119	131913	143546	156596	180736	129484	147407	133626	67975	134650	146411	118088	138306	105569	145259	131860	156514	116861	98521	168962	211971
5.68_538.52_5.68_560.50			[M+H]+ _[M+Na]+	(+) ESI	538.5192_560.5016	5.68	2427	2496	2474	2406	2862	2540	2738	29330	27403	43898	28574	22489	29129	20953	24805	28705	23352	22895	17618	25206	28735	34719	28870	21827	27363	26772	32924	18105	26548	43687	15189	25615	27240	18133	23448	21732	36123	29226	30992	25959	15152	34452	39208
5.70_564.53_5.70_586.52			[M+H]+ _[M+Na]+	(+) ESI	564.5347_586.5171	5.7	923	973	852	677	822	795	843	9656	7967	11368	8611	8210	9373	6544	8616	9759	8300	7201	5464	7319	9825	10745	10001	7984	7368	9763	9971	8069	7686	11486	4679	8020	7706	6481	7384	6819	10016	7766	9449	8388	5771	10732	10057
5.71_907.62_5.71_929.61			[M+H]+ _[M+Na]+	(+) ESI	907.6228_929.6054	5.71	875	818	1137	805	481	903	434	6793	20843	6259	6536	9349	12297	6117	8790	18624	1852	5947	1873	6489	6295	15581	7765	6133	9748	2200	22186	9791	10137	5375	2923	4695	4994	13162	8524	3501	8528	7507	8989	4705	3003	5178	9862
5.88_776.56_5.88_798.54			[M+H]+ _[M+Na]+	(+) ESI	776.5625_798.5436	5.88	6618	7450	7429	6506	7658	5741	5697	90111	78582	84022	81824	65428	78024	58943	67372	67818	64573	56563	50211	69792	82953	80077	74886	65939	69450	68040	88494	60974	70619	69193	36690	65885	71115	59475	62172	58802	73206	67000	80517	63948	49318	76927	85472
6.40_566.55_6.40_588.53			[M+H]+ _[M+Na]+	(+) ESI	566.5509_588.5328	6.4	1861	1777	1910	1717	2285	1850	1857	39410	33394	40895	34230	32581	36914	27960	28786	28506	25711	26750	23374	28094	34255	35992	35424	29362	32210	31759	33138	26355	33148	37078	22048	33770	33167	25313	28776	23229	33223	36765	34525	32873	22347	38067	47190
1.30_291.25_1.30_308.28			[M+H]+_[M+NH4]+	(+) ESI	291.2539_308.2796	1.3	3796	12209	5183	6627	3138	8677	40868	1060	1363	2085	1699	3871	4189	39481	9910	2494	5420	3769	10912	1413	1587	2179	3815	2484	1809	1732	1242	1710	1330	3612	1355	7616	4742	6706	4589	7459	5465	13328	1377	1081	6039	1607	6994
9.44_863.69_9.45_880.72			[M+H]+_[M+NH4]+	(+) ESI	863.6906_880.7183	9.445	8741	9419	9236	8926	9776	7308	7331	50540	43739	56339	55030	46559	43024	33597	41339	39735	46314	39560	36648	41201	47601	47843	46564	45666	54321	37199	45686	39326	43529	39548	25122	40603	42783	35149	38349	35935	36754	52122	50376	42107	35092	51723	56735
10.78_887.75_10.78_903.73			[M+Na]+_[M+K]+	(+) ESI	887.7461_903.7256	10.78	829	808	891	715	769	1047	800	5512	47819	53597	49656	1124	16129	29488	19094	40969	48673	27604	4553	36952	34378	37714	33427	45563	96346	5670	53491	3929	50859	34420	2398	12932	6972	13233	45888	63912	34320	69908	88883	47944	2779	4052	25884
11.18_915.78_11.16_931.76			[M+Na]+_[M+K]+	(+) ESI	915.7770_931.7600	11.17	267	778	915	741	830	1143	1136	3089	24657	26080	26450	681	7953	16911	10436	21951	23605	14865	2633	21785	20554	20189	18305	21174	47197	3182	29660	2541	27459	19313	1323	6575	3787	7848	26714	40290	20193	37039	42790	24190	1324	2415	14927
11.16_941.79_11.16_957.77			[M+Na]+_[M+K]+	(+) ESI	941.7925_957.7727	11.16	839	575	1041	1002	823	795	640	3510	31730	34955	36429	932	10414	17859	13125	28572	29192	19792	3779	26117	24932	20014	21666	29689	62713	3425	25893	3844	38467	21334	1355	8646	4309	9716	23489	37239	19336	42803	43763	22776	1527	2810	17455
5.07_780.56_5.08_796.53			[M+Na]+_[M+K]+	(+) ESI	780.5554_796.5328	5.075	525245	511527	487226	458432	436736	372400	438845	41760	56085	79044	49691	25858	39928	42886	35957	36005	32640	24793	27587	36396	34800	54078	40203	39547	50563	35505	47935	20771	34995	35379	28143	44695	51386	36156	38223	32647	53983	51496	75703	35831	13915	52382	58275
8.35_995.70_8.37_1011.67			[M+Na]+_[M+K]+	(+) ESI	995.6995_1011.6736	8.36	529	614	493	176	383	365	408	1537	10099	11846	8155	1068	2671	4085	4033	5945	10222	7822	1828	11028	4195	8468	6902	8795	26798	1644	6022	1750	9959	8727	1164	2082	1529	2488	13597	21737	8480	17436	13343	6732	1487	1550	9896
10.00_908.77_10.00_913.73			[M+Na]+_[M+NH4]+	(+) ESI	908.7693_913.7268	10	1636	1808	1887	1740	1746	1457	1662	2198	29020	30531	29236	841	7409	10763	11220	37459	16157	10999	2090	25705	11173	13470	23977	24609	67528	1919	18958	1705	34862	17405	1253	2824	3476	6466	13659	28329	12689	45956	37680	16660	1247	2467	18612
10.11_955.79_10.10_960.75			[M+Na]+_[M+NH4]+	(+) ESI	955.7926_960.7455	10.105	1207	2591	1640	1240	1474	899	1182	1455	30419	40892	17624	934	5724	9947	6951	15664	19741	11165	1771	21023	10392	16603	15192	14901	60438	1890	30181	1612	19962	13114	936	3625	3525	4499	42015	78411	20161	30947	67840	16224	1946	1970	12318
10.11_873.77_10.11_878.73			[M+Na]+_[M+NH4]+	(+) ESI	873.7684_878.7285	10.11	843763	852069	888281	799096	953370	716025	675222	1573	8705	8366	9927	1265	2270	3619	2819	10481	4011	3170	1712	7185	3183	3492	5669	5342	11521	1443	6790	1459	10218	4263	1229	1971	2966	5951	4086	5531	1927	10157	5121	5851	1309	2161	10190
10.19_899.78_10.17_904.74			[M+Na]+_[M+NH4]+	(+) ESI	899.7807_904.7371	10.18	396156	428272	450371	397498	463550	321635	328765	2543	16742	19424	17896	1353	4131	6025	7511	19491	9863	7760	2447	15091	7437	7667	12568	12436	51843	2230	17968	1447	21052	10250	1457	3354	3942	6444	14526	22428	7184	32718	44366	14034	2074	3052	16470
10.37_910.78_10.37_915.74			[M+Na]+_[M+NH4]+	(+) ESI	910.7844_915.7411	10.37	1085	2056	1611	2566	3232	1187	2087	2604	28874	42319	37272	1110	10268	15757	13790	39805	20081	15031	2506	29295	17235	12764	23144	28028	68089	1774	28687	1832	40454	21157	1218	3109	6112	9522	23743	36378	16211	57456	52539	24005	1060	2596	25328
10.39_872.77_10.39_877.73			[M+Na]+_[M+NH4]+	(+) ESI	872.7689_877.7255	10.39	91551	95196	104430	91440	109684	83405	83857	1754	8718	12863	10078	900	4050	5732	5328	9609	7864	5630	1976	9079	7169	4546	6662	10426	18617	1694	9703	1448	13097	7378	931	2557	2385	2886	7112	10892	6009	17785	17787	8072	1179	1614	8945
10.40_1050.85_10.40_1055.80			[M+Na]+_[M+NH4]+	(+) ESI	1050.8477_1055.8030	10.4	543	636	598	574	612	526	617	1227	15283	13016	13165	437	4748	8921	4946	13887	10558	8974	1380	15433	7009	8210	11584	10009	29294	1009	12607	1473	19780	7708	742	3100	2000	2858	14319	25454	6024	21514	32567	8063	964	1521	12039
10.55_901.80_10.54_906.76			[M+Na]+_[M+NH4]+	(+) ESI	901.8000_906.7648	10.545	649242	699467	693094	627245	688360	555457	577034	3138	13798	13977	12015	2623	6064	7698	6747	15799	9039	7183	2987	12403	5630	8588	11448	8945	24817	2682	13805	2415	17561	6998	2003	3014	5595	7763	6535	10153	5533	14560	11594	9764	2160	3815	11909
10.67_1002.85_10.69_1007.81			[M+Na]+_[M+NH4]+	(+) ESI	1002.8466_1007.8069	10.68	671	729	754	594	790	636	736	1265	14521	12811	14521	529	3926	6988	6505	13101	8837	4916	1763	8875	6346	5178	8476	10806	21126	1130	7425	1900	18069	6795	505	1775	2056	2969	3116	7843	4273	9998	7826	4024	695	1182	4728
10.79_938.82_10.79_943.77			[M+Na]+_[M+NH4]+	(+) ESI	938.8196_943.7731	10.79	2312	2601	2085	2066	2049	1762	1942	1252	8565	11921	12004	546	2309	3511	3070	10750	5976	3412	1500	8907	3311	2652	5728	6120	20491	785	7994	1048	13386	5358	587	1601	1929	2572	5568	10784	3127	14501	9008	4346	727	1403	6783
10.81_964.83_10.81_969.79			[M+Na]+_[M+NH4]+	(+) ESI	964.8331_969.7889	10.81	1463	1515	1510	1436	1560	1008	1409	1481	12123	14417	15198	591	3081	7303	5123	14988	9577	5345	1532	11725	6602	4428	9616	11428	24637	1141	9278	1128	18379	8373	868	2268	2369	3114	5810	12908	5050	16845	15828	6148	745	1352	9097
11.04_952.83_11.05_957.79			[M+Na]+_[M+NH4]+	(+) ESI	952.8317_957.7875	11.045	2368	2313	2603	2407	2374	2178	1993	2115	18092	23209	22832	738	5184	10622	7084	18200	15291	10919	2125	18196	11475	4598	13154	18602	46833	1855	15882	2128	28476	13241	989	3451	3286	3532	16757	24668	6486	27935	26541	11913	1291	1607	12498
11.20_992.87_11.18_997.82			[M+Na]+_[M+NH4]+	(+) ESI	992.8651_997.8188	11.19	578	768	822	759	731	950	764	1078	6275	8286	9961	644	2696	4510	3249	8456	5634	3359	1128	6599	4733	2549	5179	6762	14685	962	4403	1330	10862	4245	782	1721	1422	2099	2644	6561	2748	10305	9579	3632	654	831	5451
11.26_980.86_11.27_985.82			[M+Na]+_[M+NH4]+	(+) ESI	980.8646_985.8186	11.265	799	874	1029	906	942	654	785	1560	7610	14111	15883	565	2261	7661	4333	9859	10046	4512	1756	6529	5387	3559	6237	14256	25454	1465	9515	1505	20019	5839	850	2677	1922	2509	3583	9706	3865	17713	19178	4952	710	1338	9268
11.37_1032.89_11.37_1037.85			[M+Na]+_[M+NH4]+	(+) ESI	1032.8948_1037.8497	11.37	534	528	653	558	568	581	494	2192	23871	19016	25951	558	6677	15218	9759	25823	14834	11608	2673	20227	13140	9137	17331	19596	38539	1654	14790	2649	32887	13795	971	5021	3485	4962	7888	18307	7401	28129	24862	10918	783	2167	15000
11.41_918.85_11.41_923.80			[M+Na]+_[M+NH4]+	(+) ESI	918.8450_923.8024	11.41	1085	2777	4237	2436	3001	2807	2805	1319	7367	9189	9155	659	2901	4671	4342	8988	5926	4068	1628	7095	4323	3788	5459	5721	9566	1480	5137	1406	9580	5121	812	1976	2302	3004	2755	4029	3034	8588	5300	3789	761	1289	4411
11.40_980.86_11.42_985.82			[M+Na]+_[M+NH4]+	(+) ESI	980.8622_985.8169	11.41	646	682	661	632	769	526	708	1254	7233	9730	10822	500	2351	4552	3790	8753	5722	4038	1322	7298	4094	2432	5004	8989	15626	1344	6481	1359	12383	4453	732	2566	1648	2922	2956	6721	2684	11553	11057	4501	745	1299	5992
11.81_992.89_11.82_997.85			[M+Na]+_[M+NH4]+	(+) ESI	992.8932_997.8546	11.815	574	1512	1904	1561	1973	1454	1316	2404	10929	11308	13753	658	3778	8430	5608	9632	11090	6779	1600	8273	10100	7338	7362	9758	19695	2132	8627	2508	14928	6747	709	4111	2225	3372	4781	8111	4995	12147	10405	6981	680	1568	6478
11.85_986.91_11.85_991.87			[M+Na]+_[M+NH4]+	(+) ESI	986.9093_991.8661	11.85	5285	5449	5368	4865	5747	3478	4105	2262	20850	17184	21186	697	6758	10841	9411	18906	12051	7801	2457	14294	12037	8240	12602	13986	22572	2250	11481	3203	25414	10692	719	4154	3737	4110	3772	8799	5850	17964	8837	6465	701	1726	9346
11.99_1014.94_11.99_1019.90			[M+Na]+_[M+NH4]+	(+) ESI	1014.9399_1019.9001	11.99	1799	1592	1529	1338	2271	1188	1121	1936	12347	10082	13428	566	4637	8343	5906	11444	8963	5299	2106	8492	8855	6480	8328	8645	14137	1669	7746	2818	17033	7446	596	3268	2937	3104	2398	6580	4810	11125	5625	4049	791	1332	5153
5.20_680.52_5.21_685.48			[M+Na]+_[M+NH4]+	(+) ESI	680.5245_685.4800	5.205	715	456	568	539	494	478	455	8301	6225	8696	12281	6888	5161	5345	8236	8463	13786	13161	4900	8663	12213	13111	11265	10299	8039	7286	9860	7526	7081	6768	5362	9483	13388	9571	10130	11733	8816	9853	12274	10139	5438	11276	10673
5.28_730.55_5.28_735.50			[M+Na]+_[M+NH4]+	(+) ESI	730.5487_735.4960	5.28	626	1249	912	984	783	607	926	78528	98250	141912	121981	43136	56413	72690	79529	90874	174065	253602	43157	144292	132373	146526	116271	66110	81843	51053	99697	72234	84602	80630	43951	98192	56836	44070	109010	107651	76488	109486	98717	71109	41042	58352	55014
6.11_685.56_6.12_690.52			[M+Na]+_[M+NH4]+	(+) ESI	685.5573_690.5158	6.115	1100	1145	1084	554	612	858	407	22534	27597	38375	49370	22015	20687	22104	32292	33342	42458	51343	20177	45238	45149	49692	45408	24219	29673	29616	39624	29035	29152	26955	18579	35486	34050	22172	33492	31003	28855	38539	36314	30811	13975	30652	32576
6.52_686.57_6.52_691.53			[M+Na]+_[M+NH4]+	(+) ESI	686.5704_691.5269	6.52	1357	1248	1193	998	1302	1163	1108	13849	12154	18462	20841	13849	10616	14028	15895	15678	25063	28271	10049	19335	23135	21890	22187	16310	16379	16123	20399	15833	15337	14958	10817	19465	15512	8538	16304	14054	13236	18480	16833	12094	7492	10443	14926
6.74_686.57_6.74_691.53			[M+Na]+_[M+NH4]+	(+) ESI	686.5709_691.5267	6.74	1052	968	909	794	1070	838	879	7214	9369	15051	17467	7087	7023	8224	9589	11354	16679	21107	5903	17751	15624	15063	13984	8838	13956	7419	16727	7303	10339	10345	6412	9338	8977	7051	18134	13942	10154	16105	15282	11208	6020	6125	9268
8.77_990.75_8.76_995.71			[M+Na]+_[M+NH4]+	(+) ESI	990.7538_995.7093	8.765	565	730	757	619	705	712	642	952	8780	10810	7496	845	2405	2800	3278	7363	9200	5460	1036	8092	3443	6090	6282	7553	18284	1077	6888	1061	9479	5927	798	1567	1927	5458	7891	16100	7551	12210	13251	5879	1234	1448	10131
8.79_1016.77_8.80_1021.72			[M+Na]+_[M+NH4]+	(+) ESI	1016.7665_1021.7245	8.795	380	443	426	395	342	405	603	821	7404	8268	5533	688	1879	2552	2237	5249	6329	4238	745	7698	2109	4564	4979	4915	16070	727	6113	808	7871	4763	653	1014	1218	1667	9127	14722	5620	10226	12150	4117	917	778	4748
8.97_1042.79_8.96_1047.74			[M+Na]+_[M+NH4]+	(+) ESI	1042.7852_1047.7397	8.965	436	526	533	480	397	398	518	705	11341	14294	6476	436	3074	3416	3016	7555	6760	5078	948	11515	3145	6458	6831	5651	19246	666	8973	887	11595	6004	509	1241	981	1761	11840	24118	5792	13290	17221	4557	863	721	5339
9.13_992.77_9.13_997.73			[M+Na]+_[M+NH4]+	(+) ESI	992.7689_997.7270	9.13	752	740	753	695	724	741	686	1119	19865	16425	8787	470	1183	2228	2841	10321	7255	3005	1152	8782	2497	6522	6641	6773	25110	831	6142	1046	13271	5287	535	1149	1744	3548	5643	14160	4138	10962	11043	4602	941	1166	6972
9.19_1018.78_9.19_1023.74			[M+Na]+_[M+NH4]+	(+) ESI	1018.7846_1023.7418	9.19	435	356	404	378	448	396	338	812	10986	14758	9965	554	2695	4559	3614	7957	7193	5363	1230	6773	4218	5810	6054	7035	15595	553	5356	910	12674	7289	454	1168	1614	2281	4127	7243	3231	7607	6355	3011	749	842	5926
9.28_866.72_9.26_871.68			[M+Na]+_[M+NH4]+	(+) ESI	866.7227_871.6779	9.27	2514	2735	2794	2785	3075	2519	2685	1611	7091	6239	10552	1087	2319	3252	2672	12949	3359	3651	1624	8164	3624	4891	8898	9959	26043	1012	5814	1138	12170	4334	1248	1697	1714	1598	4899	8847	3755	13881	11402	6196	1423	1636	5019
9.31_892.74_9.30_897.69			[M+Na]+_[M+NH4]+	(+) ESI	892.7383_897.6948	9.305	4400	4710	4781	4704	5188	3512	4534	989	10753	7289	11108	697	2505	2333	3240	15902	3167	3018	1232	7280	2626	5822	10197	8187	22583	809	5809	1395	10886	3469	705	1380	1906	3805	2888	6126	3273	11932	9424	7998	648	1519	9294
9.52_956.77_9.53_961.73			[M+Na]+_[M+NH4]+	(+) ESI	956.7693_961.7272	9.525	651	338	665	719	723	753	603	825	8217	10759	7785	530	1429	2811	2494	8421	4539	2820	1267	8550	2853	3268	6192	7372	24868	895	8228	834	10535	3417	609	994	1948	1896	8592	16217	3361	15869	20942	4203	750	1443	7420
9.56_1020.80_9.58_1025.76			[M+Na]+_[M+NH4]+	(+) ESI	1020.8008_1025.7588	9.57	482	592	461	477	756	518	546	926	10099	14102	10445	602	2866	5881	5075	7884	8003	6030	1524	7093	5128	5717	6616	7980	15179	797	5808	1257	13717	7208	584	1715	1220	2063	3944	8869	3470	8467	6386	3515	697	962	6127
9.57_842.72_9.58_847.68			[M+Na]+_[M+NH4]+	(+) ESI	842.7228_847.6776	9.575	4730	5957	6072	6085	6356	5512	4890	2638	14918	20478	25380	868	4897	8691	7872	20788	13704	8394	2376	18882	11192	6787	16857	25081	60498	2072	21898	1443	27664	15885	932	3185	3033	3333	16182	26822	9692	31445	45424	14737	1363	1797	17065
9.66_920.77_9.65_925.73			[M+Na]+_[M+NH4]+	(+) ESI	920.7701_925.7262	9.655	20523	23081	23679	21439	24282	18942	19469	3222	44169	36685	46263	1267	9337	14924	18158	58511	22271	17789	4295	39648	18330	28822	44509	36497	96378	1925	27382	3115	53282	25055	1563	4327	7433	11475	11618	28839	14670	49627	36833	26197	1374	3694	34259
9.70_982.78_9.69_987.74			[M+Na]+_[M+NH4]+	(+) ESI	982.7845_987.7433	9.695	604	545	520	464	510	508	430	797	8230	10888	7737	512	2000	3084	2567	10512	6033	3353	891	7886	2608	5560	5893	6386	19790	751	7995	923	10266	4914	675	1288	1755	2542	10145	22048	5104	17471	19586	5597	684	1266	7246
9.73_906.75_9.72_911.71			[M+Na]+_[M+NH4]+	(+) ESI	906.7546_911.7120	9.725	1249	1292	1334	1164	1239	1128	1141	1807	15320	20270	18957	817	4004	7042	7254	20203	9601	8017	1977	16440	9735	8252	13083	20970	53090	1383	9992	1745	27316	12994	934	2414	1770	2487	14325	26504	7800	20919	27079	8792	1289	1219	9954
9.74_868.74_9.74_873.69			[M+Na]+_[M+NH4]+	(+) ESI	868.7390_873.6946	9.74	3879	3996	4532	3784	4767	3840	3474	5565	54589	77590	82214	1192	14369	27331	28157	77961	39524	30488	5260	73672	34927	25962	59276	82142	242013	4640	71992	3854	92743	55775	2342	8467	6621	8885	72420	107642	31866	120789	164508	49936	3478	3815	51866
9.76_894.75_9.77_899.71			[M+Na]+_[M+NH4]+	(+) ESI	894.7546_899.7101	9.765	17795	19412	21299	18366	22104	16592	17328	5741	107555	97703	117891	1724	24656	39105	44642	154399	56571	42633	8613	102565	42314	63585	113904	107512	306102	4055	74719	6420	142156	60340	3740	10505	9772	14460	52095	102030	43068	195968	145452	84629	2920	5104	70056
9.93_882.75_9.92_887.71			[M+Na]+_[M+NH4]+	(+) ESI	882.7539_887.7100	9.925	1711	1493	1798	2069	1865	1890	1489	2238	21662	35226	31309	758	9206	11110	10072	32816	15759	9641	1614	23338	12325	8890	19070	23230	57557	1228	22142	1413	31744	17464	1097	3032	2551	4732	18085	28035	12226	63052	46171	18575	1326	1705	17749
4.84_370.36			[M+H]+	(+) ESI	370.356	4.84	42243	39856	39283	38537	37376	38011	37112	36896	34190	30854	31693	36691	33979	35830	33936	34615	37141	34438	35579	32335	36040	35726	34689	34758	33646	35495	36365	34779	33729	35517	34017	36413	37148	37321	34223	38241	35754	34088	34148	34307	38408	34727	35928
5.68_520.51			[M+H]+	(+) ESI	520.509	5.68	1487	1623	1323	1187	1468	1082	1103	6852	6100	10688	6120	5063	6784	4515	5193	6240	5292	5238	3907	5908	6802	8663	6541	4868	5673	5933	8064	4401	5915	10270	3220	5706	6569	4018	4761	4912	8233	6481	7517	5769	3386	8637	9240
5.82_654.46			[M+H]+	(+) ESI	654.457	5.82	217	322	229	238	172	186	154	3161	2925	3722	4200	2702	2809	3129	3366	3665	4149	4366	2959	3977	4237	4447	4411	4128	4172	3092	4185	3218	3451	3653	2916	4193	3494	2716	3711	3257	4118	4276	4176	3306	2441	3168	3892
6.05_663.49			[M+Na]+	(+) ESI	663.492	6.05								57552	57644	96318	104725	49354	46245	53797	68009	79075	102780	129964	44100	109795	113442	113363	101666	79622	89082	59140	99596	67648	66270	81757	45932	84855	59357	38119	89001	77518	70818	104966	100094	75628	34686	57986	75457
4.49_690.56			[M+H]+	(+) ESI	690.562	4.49	8198	9194	8849	8268	9248	6427	6459	3307	3156	5318	3776	2837	4284	3399	3204	3599	3058	3497	2184	3450	3493	3277	3063	2644	3048	2990	3721	2497	3428	3146	2239	3320	4330	2875	3177	2615	3464	3739	3554	3508	2656	5204	4604
4.66_691.55			[M+H]+	(+) ESI	691.552	4.66	511	390	748	464	688	497	553	5724	6268	5510	4948	4249	5370	3950	4032	4557	4519	4365	3917	5255	5826	4923	4896	5928	4746	3157	5125	5003	5536	4261	2595	4489	4137	3066	2921	2671	3237	4492	3139	3236	2801	3295	4930
4.67_690.54			[M+H]+	(+) ESI	690.543	4.67	447	706	1085	770	1030	994	901	11126	10536	13975	11268	8156	11886	7328	8761	10792	9633	9495	8345	9568	13403	11035	12006	12844	10968	7252	10798	10194	12336	9016	4165	9370	6826	4744	6336	5504	7366	10509	7402	7134	4866	7306	8807
5.05_704.54			[M+NH4]+	(+) ESI	704.543	5.05				2022				104648	86081	144462	131484	75684	84527	75108	97846	84482	141378	165652	60546	115433	145819	145371	119417	94269	92144	65777	91220	81909	104007	89017	45364	113833	87871	46621	83326	77790	73360	116247	95827	71798	47923	101408	90788
5.32_720.58			[M+H]+	(+) ESI	720.582	5.32	639	1269	1531	1297	852	1123	1073	7752	5738	8451	7763	5735	7164	4397	4875	5247	6023	6189	5443	6110	7962	6234	6469	6783	7052	4444	7563	5768	7539	4699	2851	5575	6318	3815	4461	3607	4458	5910	4827	4091	3761	5191	6089
5.85_721.59			[M+H]+	(+) ESI	721.593	5.85	8580	8803	8836	8707	8702	7194	5218	3338	2482	3741	3930	2566	3373	2729	1980	2629	3112	3377	1901	3155	3470	3866	3072	2760	3140	2581	2992	1868	3524	4398	1843	2535	2601	2515	2635	2760	4074	3928	2782	2746	2176	3725	3409
4.94_735.56			[M+H]+	(+) ESI	735.56	4.94	4181	4755	4198	3611	4697	2974	3545	18343	9629	17528	16132	13118	15718	10969	14721	14552	15535	13598	9843	14746	18117	19481	19728	15645	15594	13265	12806	13691	12269	15268	7614	16300	13703	8520	12557	12296	13333	15937	13568	13676	8241	13214	14712
5.32_741.56			[M+H]+	(+) ESI	741.562	5.32	719	741	713	847	791	641	654	10441	8137	10383	9676	8878	10035	6461	7797	7446	8761	8829	7558	8741	9514	8440	8107	9904	9041	6937	8142	6815	8955	6426	3397	7937	7551	4884	5665	4924	5780	8288	6772	5689	4151	7377	9390
4.98_744.52			[M+H]+	(+) ESI	744.518	4.98						519		11658	9595	13254	11154	9321	10667	6982	8751	10173	10303	9592	8174	9717	11745	13146	10785	12329	13030	8643	11624	8415	10629	10427	5250	11254	10819	7871	9965	9334	11659	10993	12113	8674	6726	11798	13222
4.75_745.55			[M+K]+	(+) ESI	745.554	4.75	14547	17705	16801	15487	19500	14340	14521	2489	3293	3421	2040	1591	3170	1412	2445	2665	2690	2607	1997	2145	2500	2943	3163	2679	3465	2597	2783	1419	2307	2763	1111	2143	2768	1990	2557	2429	2190	2418	2546	2459	1164	3556	2322
5.39_745.61			[M+K]+	(+) ESI	745.613	5.39	25284	30318	28736	26736	32997	21524	21332	9087	5744	7320	5541	6386	6081	4061	4601	5776	6123	6422	4643	4970	6232	9204	5232	5351	8695	3401	5796	4016	6584	5661	2887	4135	7489	5139	5921	4797	4328	3979	4557	3795	4175	7497	6600
5.38_744.62			[M+K]+	(+) ESI	744.615	5.38	52893	65512	60407	55674	67861	46069	47112	14179	12595	13733	12846	9142	12010	8828	11565	8688	12818	8801	8750	10375	14172	14154	12302	10789	13784	7806	13226	6646	11555	9395	4475	9996	14580	8528	12134	9186	11672	9880	12004	8574	6832	17629	12999
5.95_747.61			[M+H]+	(+) ESI	747.609	5.95	10359	11301	11117	9817	10900	8137	8443	15293	15166	16653	18110	15943	14428	11597	12411	13030	13662	15107	13128	13154	14165	17134	13109	12757	16755	11453	16941	12347	16712	12775	8419	11619	16239	12897	13699	11109	13292	15227	13092	10044	11871	17393	17716
5.03_749.54			[M+H]+	(+) ESI	749.539	5.03	788	1227	1044	1111	1297	917	984	17985	14305	20113	16261	15428	15654	11380	14808	14232	14389	16027	13745	11882	18585	14313	16345	15968	15739	13480	16781	10900	14469	13152	7413	14460	14613	9446	14687	12333	14610	15054	15827	10173	9451	14177	16145
5.31_752.54			[M+H]+	(+) ESI	752.54	5.31	1265	1461	1095	996	904	626	910	10156	11824	12182	10866	6190	6231	7830	9034	7919	10577	10333	5866	7759	11136	10890	9214	9978	7859	4971	10261	5417	7188	9792	5026	10161	8257	5287	8406	7279	7854	11131	10050	7003	6394	9622	7344
5.01_753.53			[M+H]+	(+) ESI	753.529	5.01	1257	1340	683	997	1244	967	1044	9263	7229	10278	7632	5663	8925	7302	9547	7059	6928	6258	5986	9339	8157	9261	10151	6843	7713	5675	9631	5215	9295	8362	3647	7124	8026	5133	6683	7176	8516	7523	9923	6685	4599	8706	9176
4.89_753.53			[M+H]+	(+) ESI	753.534	4.89								8502	8238	9888	8835	6386	7155	6691	7660	6271	7038	6311	5091	8372	8681	9421	8753	7195	7563	6294	9080	4399	7320	7793	3650	6709	8410	6719	8899	7167	9292	7655	9640	6807	3821	10170	10412
4.89_752.53			[M+H]+	(+) ESI	752.533	4.89								12754	12472	16158	14891	10955	11574	9937	12011	15863	12491	9283	8732	11429	12966	14778	14151	12695	12588	11163	15660	10142	11844	10622	6235	10343	16162	11905	15372	11098	16085	11860	16003	13059	9597	16034	17324
5.75_753.56			[M+H]+	(+) ESI	753.563	5.75	889	619	644	637	465	477	601	23497	20284	20893	21031	22316	20584	14626	21008	16531	18134	18994	14908	15183	18739	21963	22526	20536	20145	18741	22991	17892	18842	15740	10393	19070	21089	14447	19035	14077	17117	18404	20317	17688	18771	23057	26954
5.77_754.57			[M+H]+	(+) ESI	754.565	5.77	719	659	881	903	844	666	597	7230	6509	7559	7263	6442	6215	4700	6999	6378	6614	7730	5482	5633	5567	7271	7352	6336	6697	5895	7282	6478	6554	5323	5426	6976	6361	4145	7723	5770	6091	6307	6567	5753	6047	7832	9587
4.60_758.56			[M+H]+	(+) ESI	758.56	4.6	3346	3790	4010	3484	4954	3948	3011	9953	16065	15744	19567	6745	7798	4541	16119	18358	5599	4062	4986	5591	9744	19353	17906	11712	14585	10645	25542	4794	10246	9915	3886	2472	34343	29067	23572	13803	23609	5526	31591	19057	7459	31845	36620
4.57_757.56			[M+H]+	(+) ESI	757.557	4.57	16927	18829	19631	18544	16313	15812	9495	31988	58084	55376	74560	24318	26363	14796	61568	65047	19060	12676	16075	35839	31617	68558	60215	36950	50915	37195	95418	13770	37582	34375	12270	7614	130785	108888	89925	50498	88521	25081	119221	69396	20578	115495	137892
5.04_761.58			[M+H]+	(+) ESI	761.58	5.04	174810	185263	180962	164977	191059	142188	139387	4488	5289	5846	5372	3048	4034	2755	4386	4723	3823	3619	2617	4578	4509	5676	5287	3170	5939	3479	6352	2383	4013	3639	1452	2699	5553	4161	4946	3220	5609	4187	5371	5071	2056	5830	6080
6.12_760.63			[M+H]+	(+) ESI	760.632	6.12	21161	23017	20642	19281	24495	17076	16060	11720	9349	11108	10613	9995	9526	8244	8901	8261	9448	8969	8113	9156	10567	12070	10889	10292	9668	8522	10064	8713	9824	8740	6516	9925	9126	7777	9338	7869	8929	8974	11424	9301	8211	11676	12286
4.25_762.54			[M+H]+	(+) ESI	762.543	4.25	236	346	388	254	304	287	277	18265	15914	22436	14166	7479	14573	10778	12318	13239	14100	9775	6747	12016	16431	15548	11999	12518	14177	8017	11254	11680	15231	15562	4847	13021	8143	5544	8241	9853	11182	15671	12080	9891	5809	9469	9248
6.03_771.57			[M+H]+	(+) ESI	771.575	6.03	2513				1662			3557	3680	4946	3449	4399	4787	3270	3069	3084	5012	4344	3374	4080	4897	3759	2982	3836	4140	4433	3842	4966	2821	3784	2751	5144	4031	2656	3996	4204	3500	4759	5347	4026	3775	5538	5950
5.33_773.58			[M+H]+	(+) ESI	773.581	5.33	19011	20864	23708	19793	26726	18268	18241	10778	13757	17551	14597	9988	10788	7880	11892	10113	9949	8723	7905	8941	11315	13676	11212	10572	11240	8631	10535	7165	13111	9380	4855	9186	10370	7154	9395	7489	9294	10193	11182	8543	5593	13717	12061
5.55_771.58			[M+K]+	(+) ESI	771.584	5.55	19071	21665	21633	19590	23216	15404	17380	1832	2063	2457	2540	3054	2773	2350	2730	2677	2706	1871	1704	3127	4032	3505	2214	2929	2417	2530	3466	2504	2518	3020	1954	3070	3039	2611	2786	2388	3058	3173	3428	2643	2186	3578	3817
5.29_775.56			[M+H]+	(+) ESI	775.558	5.29	2292	2620	2467	2347	3156	2152	2022	7008	5973	8318	7171	4733	6288	4668	4989	5064	6240	5559	3951	5328	6818	5858	5173	5548	6003	5087	6198	4714	5446	6051	2581	5013	4166	3318	4313	4589	6171	6103	6453	4851	3708	4565	5353
5.21_774.60			[M+H]+	(+) ESI	774.597	5.21	5552	6693	6041	5146	6863	4359	4552	21344	14224	19922	20001	19459	17116	14755	16771	13092	17038	15897	12906	14087	22062	22500	15537	15070	14996	11077	13914	14450	17112	18423	5518	15057	13456	7744	10083	7995	10873	13611	12870	9119	8993	14564	15719
4.20_783.56			[M+H]+	(+) ESI	783.558	4.2	883	1081	1145	1097	1056	839	982	5576	6026	7106	5503	5126	5370	3967	4734	5465	5208	4307	3561	5704	5422	6569	4951	4744	6336	4683	6622	4107	6202	5205	2777	4852	5849	3701	5518	5213	5619	5702	6470	4281	3641	6338	6503
4.21_782.56			[M+H]+	(+) ESI	782.557	4.21	2015	1906	1968	1751	2030	1676	1638	10511	10350	13281	10331	8717	10040	6678	7248	8364	9204	7651	6989	9650	9959	11393	9746	9155	10865	8167	12351	5497	11017	9874	4061	9214	10153	6224	9141	8843	10442	10655	11877	9455	7494	11682	11852
5.16_786.59			[M+H]+	(+) ESI	786.589	5.16	62457	85293	87147	69832	115791	71699	69102	8343	9241	10360	11813	6226	6527	5700	8792	7913	6448	5463	4880	8122	8436	6706	5174	7873	8382	6050	6114	5156	8162	7792	2356	4730	7031	5493	8718	6658	6388	5017	8817	6610	3575	10401	12668
6.10_786.65			[M+NH4]+	(+) ESI	786.653	6.1	17280	24308	19816	17276	28741	33320	18447	5569	5114	6551	5994	4130	3839	4351	5210	3810	6131	4504	3756	5284	4465	4991	4282	5281	4913	4537	4758	3548	6589	6292	2782	3427	3274	2541	4675	4050	4884	5352	6045	3979	2508	4550	3254
4.78_787.52			[M+Na]+	(+) ESI	787.518	4.78	2517	3021	2731	2807	2410	2283	2567	10835	7938	11869	12560	12468	11947	9857	10602	9493	9833	9394	9834	6636	10564	11388	11934	10050	10707	10707	12258	6226	7165	10285	6363	9908	12599	10408	11489	9707	12397	9814	8885	10242	9074	12760	13178
4.59_789.53			[M+H]+	(+) ESI	789.532	4.59	447	391	401	338	299	303	355	7417	8470	6723	7486	5857	5462	4436	6513	5352	4256	3547	5356	4832	5547	6452	5718	6196	7166	5212	7795	3762	5813	5431	2739	3839	8833	6274	6657	6063	6776	5171	7404	5848	3396	9761	8014
6.18_790.62			[M+H]+	(+) ESI	790.621	6.18	29942	32201	33204	27291	36857	24576	24787	23474	20182	22050	23418	19291	18127	15895	19835	13690	19921	18535	14437	18044	21438	22865	19845	17925	19385	16069	20865	13935	17383	18398	9661	19053	18674	11182	18556	15109	15413	18609	19785	14817	15784	20109	23331
4.57_794.56			[M+H]+	(+) ESI	794.557	4.57	712	816	805	703	816	714	532	6191	4530	8514	5639	3292	6229	4274	6063	5525	5791	4283	3217	6370	6679	8114	6012	5151	6172	4102	6741	4721	5994	7653	2054	6231	3800	3943	4716	5545	6586	6295	6542	4325	3182	4261	4917
5.49_793.60			[M+H]+	(+) ESI	793.595	5.49	3193	2902	2381	2706	7120	2084	2038	17684	16342	21143	19878	14956	17700	14865	15420	10182	13935	13787	11509	11690	18830	18422	17016	15569	20402	14998	19241	11285	16117	15790	4866	15911	10305	8719	13018	12174	15422	15368	18759	11003	7308	15245	17298
4.29_796.57			[M+H]+	(+) ESI	796.573	4.29	523	529	588	479	623	636	542	6931	5041	7276	5187	4466	5167	4043	5414	4745	6394	4698	4065	4323	6034	7119	5497	5385	5619	4530	4887	4801	6295	6066	2112	4517	3986	2605	3708	3951	4323	4225	4669	3267	3299	4013	4709
4.84_796.58			[M+K]+	(+) ESI	796.576	4.84	2341	2314	2298	2614	1890	1385	2555	16782	14427	17950	17158	12887	15833	13169	14312	11584	13968	11493	10592	11149	15943	14850	14196	14552	15717	13799	17339	9539	13767	14012	8059	14587	17289	11603	13400	14550	15638	12859	18146	11509	10907	18637	18763
5.22_797.58			[M+K]+	(+) ESI	797.584	5.22	12112	9820	13781	13222	16982	11077	11485	3961	3182	4289	4120	3412	3024	2647	4814	3789	3089	4525	2448	2787	4250	6266	4613	2888	3510	3743	2263	2786	3063	3214	1113	3504	2680	1921	1952	1522	2435	5009	2691	1816	1470	2695	2449
5.87_799.55			[M+H]+	(+) ESI	799.545	5.87				816				5199	3723	3846	4586	4047	4623	3976	4000	4090	3956	3477	3267	4045	4980	5279	4805	3873	3232	3850	5659	3543	4290	4257	2341	4207	4612	3891	3073	3808	4571	4107	4477	4078	3044	5060	5198
5.58_811.60			[M+H]+	(+) ESI	811.601	5.58	860778	920265	876322	785120	914987	657941	665898	12942	12441	15591	12319	11472	14559	10370	14628	11999	14290	11430	9284	11975	15322	11587	13373	14059	14811	14727	13181	8577	15596	12472	6298	12651	11687	9504	11481	11371	13116	12112	17985	10753	8596	13402	15024
5.69_813.62			[M+H]+	(+) ESI	813.617	5.69	40410	41995	39125	36964	39333	29740	30038	5425	8317	7676	7334	6249	6038	4464	6893	5013	4577	4530	4910	6140	6417	6254	5282	4673	5592	5174	5516	4854	5788	4775	2576	5281	4828	3810	5971	4930	5500	2534	5710	4391	4225	5807	6764
4.60_815.55			[M+H]2+	(+) ESI	815.546	4.6	451	342	425	403	381	303	303	6175	6980	4489	7329	6181	6724	6035	6344	5539	4698	5066	4819	6001	6507	6792	7138	6356	6597	5990	7799	4373	6568	6590	3070	5926	6666	5616	6109	5633	7317	5829	7257	6252	4011	6609	7523
4.28_817.55			[M+H]+	(+) ESI	817.554	4.28	438	325	178	264	194	185	206	4389	4387	8535	4881	3386	5133	3159	6016	4275	4224	4212	2981	4880	6102	5740	3854	4019	5860	2985	3907	4290	5432	6378	1039	3937	2841	1955	3436	3455	4005	3485	4875	2526	1811	2871	3645
5.55_817.59			[M+H]+	(+) ESI	817.59	5.55	2633	3756	4970	5377	6620	4522	3750	11920	10624	9412	9567	12231	11759	10035	11899	11409	10625	10359	9953	8147	11323	11051	12432	11126	12348	12199	13032	13294	12958	9680	11272	10279	12082	13041	11103	11316	11466	10017	10247	10165	12681	12315	11113
5.20_819.61			[M+H]+	(+) ESI	819.605	5.2	5348	6340	7702	6149	7866	5093	5217	2566	5286	4634	3515	2954	2470	2139	4042	3246	3261	1340	1365	3370	3572	4747	2808	3827	3110	2619	4358	2234	2443	4408	1762	2903	2415	1515	2338	2770	3339	4228	3677	2055	1667	3535	2637
5.99_823.54			[M+Na]+	(+) ESI	823.54	5.99								3293	2924	3169	2771	2826	2917	2391	3050	2527	2860	3077	2506	2280	2722	2871	3142	2892	3116	2466	3649	2838	3318	2308	2172	2696	2811	2485	2381	2200	3070	2369	2870	2522	2312	2924	4312
5.03_827.59			[M+H]+	(+) ESI	827.594	5.03	928	1126	1149	1209	1109	825	923	4581	4065	4741	4001	3991	4294	2967	3691	3513	3963	4151	3443	3155	4604	4104	4821	4239	3399	3884	2832	3791	4554	2721	3861	4051	4157	3261	3794	2681	3472	4298	3815	3806	3297	5644	4360
5.04_826.59			[M+H]+	(+) ESI	826.588	5.04	1468	1861	1616	1479	1631	1297	1235	7609	6016	8145	6542	8182	7127	5687	5218	5664	6748	6832	5497	5021	7748	7167	5987	6958	6779	5841	6732	5892	7086	6004	5950	7760	7298	5093	6523	6074	4940	6926	7183	6386	5454	10518	8103
4.37_835.53			[2M+K]+	(+) ESI	835.53	4.37	599	697	681	649	937	624	756	4329	4895	4090	4538	4317	4320	3276	4121	3640	3070	2925	4197	3719	4177	3906	4626	3945	4154	3410	5031	3102	4325	4347	2739	3893	4688	4007	3892	3481	4780	3854	5421	4651	3454	5804	5301
4.38_834.53			[2M+K]+	(+) ESI	834.529	4.38			397	371	355			8020	9143	8587	7921	7157	9453	6193	8231	8315	6178	6175	7061	7649	8089	7383	8813	8005	8159	6602	9746	6975	8986	8409	5101	7160	9444	7929	8467	6355	7961	6766	9400	8070	5422	10622	10128
4.68_837.54			[M+Na]+	(+) ESI	837.541	4.68	720	625	983	749	958	841	749	4290	3871	4012	3359	3968	4373	2748	3349	3163	2605	2504	3054	3058	3258	4586	3932	3475	3618	3751	3028	3217	4185	3167	2288	3377	4087	2696	3158	2255	4017	2629	4324	4182	3455	3668	4746
4.69_836.54			[M+Na]+	(+) ESI	836.54	4.69	1045	1438	1150	1205	1487	1254	1412	7427	8258	8022	7309	6369	8212	5711	7074	7131	5733	4277	5026	6228	7202	7604	7823	7783	7361	7240	8539	6699	4833	6670	3764	6395	7670	6271	7397	5037	6344	5776	8670	6624	5330	9009	9381
5.81_837.62			[M+H]+	(+) ESI	837.618	5.81	9128	10137	10145	8968	11643	7256	7058	3621	2584	3151	3721	2243	2211	2125	3031	2457	2236	1935	1544	1993	2526	3296	2940	2207	2706	2061	4306	1772	2667	2697	1248	2709	3182	1900	2272	2249	3115	2316	3419	2464	2147	3650	3785
4.56_838.61			[M+NH4]+	(+) ESI	838.605	4.56	549	586	578	619	686	458	456	6706	6607	6845	6994	6014	7062	6454	6026	7310	6605	6289	5956	6623	6461	6698	6528	7108	6281	6506	7287	5613	6137	6163	5088	6995	6863	6564	6134	6986	7041	7257	6956	6522	6574	6819	6684
5.02_843.57			[M+Na]+	(+) ESI	843.569	5.02	2330	1965	2171	2028	1838	1900	1787	3157	5696	7677	6567	1465	4858	2587	4918	4715	3212	2260	1925	5706	5045	4801	4838	3456	5300	2468	4250	1864	4698	4142	1603	3240	3574	3472	3810	3365	5197	5066	7054	3718	1869	4811	4419
5.77_842.60			[2M+NH4]+	(+) ESI	842.603	5.77	1744	2171	2283	1075	2200	1734	1710	14980	17968	22192	19154	14292	18154	8762	16073	13014	11079	10990	7697	12088	16146	17310	17307	13600	15013	11624	16494	12282	14251	11412	3937	12307	11907	8080	11897	7061	11182	13759	14290	12893	6787	18634	18736
10.43_854.73			[M+H]+	(+) ESI	854.734	10.43	104438	111449	106314	97610	101418	84389	89067	1139	8781	8151	9215	1266	3474	3642	4632	10803	4861	3910	2021	4898	5229	4755	4909	7105	12528	1657	4012	2057	8637	3607	1383	1782	1983	2865	2745	2593	3299	9502	8532	5546	1258	1793	6209
4.19_855.57			[M+NH4]+	(+) ESI	855.573	4.19	544	373	608	524	391	534	538	17922	18656	21993	17670	11693	15422	12007	13100	12122	12309	8557	9095	12436	16528	15397	15273	15263	15570	11732	17031	8739	15038	16816	5969	11413	13978	9405	12181	15019	16055	13191	18620	12788	8679	18916	16991
5.39_856.58			[M+Na]+	(+) ESI	856.582	5.39	25686	31973	32093	29376	37563	23553	24125	39597	53724	65653	55572	24701	42224	33391	44715	33668	39302	33436	23508	58084	46298	50879	42297	32928	56100	26242	46490	21938	45184	46830	11057	39806	30742	21907	45225	49344	53830	52096	71356	33289	15399	33723	41724
4.57_861.50			[M+K]+	(+) ESI	861.5	4.57	530	670	584	601	842	448	647	8335	7959	7727	8231	6922	8165	7047	7882	7128	7096	7051	6304	7204	7838	8294	8346	7813	7977	7565	8890	6197	7442	8059	5163	7820	8393	7104	7663	9522	9217	8347	9703	7425	5912	8122	8887
4.57_860.50			[M+K]+	(+) ESI	860.496	4.57	785	1035	1132	1033	1008	748	889	15131	14190	14470	14458	12238	13955	12826	14147	13001	12755	12116	11397	14255	14479	15070	14789	14331	15706	13787	17053	10932	13399	14662	8887	14174	14125	11775	14036	16083	15845	15195	17380	13744	10709	15017	15856
4.58_862.50			[M+K]+	(+) ESI	862.496	4.58	1811	2482	1972	1920	2647	1901	2012	7353	6862	7886	7257	6247	6689	6311	7171	6848	6606	5885	6168	6828	7637	7147	7091	6915	7492	7228	8229	5660	7563	7641	4339	6624	6811	5951	6935	8296	8500	7363	8634	7170	5856	7225	8215
4.54_871.54			[M+H]+	(+) ESI	871.536	4.54	325	477	529	449	630	416	457	6329	6654	7168	6262	5716	6901	5651	6509	6431	5954	5471	5659	6695	6392	6148	6830	6628	6632	6655	7027	5026	6225	6492	4042	6379	6070	5248	6130	7206	6954	6716	7311	6024	4246	6274	7314
10.51_875.79			[M+H]+	(+) ESI	875.786	10.51	1678137	1750136	1794968	1624194	1797857	1392045	1426843	1699	11182	8964	9778	1167	2055	2804	3717	8712	4021	3455	1116	6121	4126	4940	5028	5530	15245	1344	5862	1407	9465	3934	1335	1527	1933	3261	2936	3918	2723	7147	5300	4157	1280	1738	5565
4.96_881.59			[M+H]+	(+) ESI	881.586	4.96	866	799	841	793	731	659	789	11507	9282	8656	9102	8021	9198	7679	10088	7493	9078	6505	7700	6240	9940	10409	8093	8570	7472	7329	9426	9478	10084	8247	3359	6619	7839	5884	7124	6687	7177	4509	5075	5092	5118	8007	6231
9.95_883.76			[M+H]+	(+) ESI	883.758	9.95	507	634	577	418	563	445	488	926	3814	9038	7134	256	1757	3430	1548	7810	4913	2785	639	5131	3954	2324	4316	5027	17452	513	5780	544	7420	3558	263	1019	1037	1210	4714	9552	2783	17544	12557	3552	365	574	4427
10.81_883.78			[M+H]+	(+) ESI	883.783	10.81	81886	85702	83998	75069	76583	67695	69503	2004	8450	9924	10064	1610	3828	4461	5116	13040	8273	4092	2018	11089	4801	6645	9205	7354	32507	1971	10261	1868	9353	5300	1507	3563	2690	4039	7307	14430	5122	16488	23162	8059	1349	2181	7647
10.80_882.78			[M+H]+	(+) ESI	882.783	10.8	252900	265874	256835	229149	237755	206506	215241	4703	26144	28435	29105	4271	8565	12542	13964	20855	20293	11238	5116	15926	15755	15630	15451	20813	62476	4682	25007	4541	28633	15822	3445	4443	6350	11057	15011	27387	13101	40460	44173	19654	3392	5746	15335
10.79_884.79			[M+H]+	(+) ESI	884.793	10.79	16265	17670	15492	13386	14471	13223	13164	760	4436	5578	5027	429	1480	2367	1882	3330	3542	1953	581	3237	2843	3509	2761	3086	10560	622	3483	956	4808	2013	486	1288	942	1247	3800	4538	2261	7578	7472	3473	428	607	2630
9.45_887.68			[M+Na]+	(+) ESI	887.679	9.45	3044	3597	3830	3280	3636	2935	3211	16343	10037	10176	11227	16354	13122	9397	11277	9040	11055	11699	13081	9572	13582	12570	10797	10335	6371	13600	11280	13326	9856	10102	9192	13609	14809	11721	8886	6425	10401	8538	8335	10046	12692	16280	14566
4.79_887.52			[M+H]+	(+) ESI	887.515	4.79	4296	4188	4418	4102	4488	3891	4298	10107	8372	7567	8554	7758	9289	9105	8846	9177	10435	9372	8450	8773	9100	10488	8834	8611	9294	8193	10532	9306	8909	9484	8258	9634	9624	8536	8599	11281	9822	8927	8705	8345	10138	9223	8025
4.79_886.51			[M+H]+	(+) ESI	886.511	4.79	8059	9376	7289	8533	7283	6970	6849	17591	14798	13060	15448	13925	14560	14869	15143	15358	17576	15366	14757	15369	17264	16990	16424	15874	15901	14412	17675	14664	15779	15996	13782	16673	16124	14233	14877	19332	16997	16387	16588	15202	16446	16356	14323
4.81_888.51			[M+H]+	(+) ESI	888.513	4.81	3756	4403	4360	4259	3975	3385	3287	9878	7491	7034	7850	7252	7741	7041	7833	8309	9034	7611	7426	7892	9273	8923	7524	8470	8221	7839	9424	7794	8172	8465	7258	8116	8395	7058	8023	9539	8435	8720	9081	7763	8128	8090	8041
4.82_889.51			[M+Na]+	(+) ESI	889.514	4.82	2084	2280	2171	2016	2060	2127	1838	4038	3840	3066	3430	3222	3466	3928	4206	3963	4188	3723	3469	3386	3694	4502	4042	4217	3735	3300	4036	3801	3517	3767	3269	4401	3561	3280	3880	4264	4029	3480	4088	3453	3680	3496	3351
4.60_887.53			[M+H]+	(+) ESI	887.527	4.6	652	611	646	519	514	447	572	5373	4879	5524	4989	4321	3644	4155	4702	4321	4886	4319	3706	5261	4830	5627	5296	4755	5204	4232	5819	3497	4957	5232	3316	4684	5090	4480	3992	4191	4843	4806	5418	4478	3862	5696	6279
4.64_886.51			[M+Na]+	(+) ESI	886.515	4.64	1095	1213	1147	987	981	654	1000	6226	7874	7874	8019	6988	7471	6068	7540	6617	4702	5558	5677	6526	6653	7636	7323	7165	7681	6568	8187	5260	7027	6458	3719	5451	8516	7569	6576	5598	7680	5711	7653	6966	4220	9089	9556
4.62_888.51			[M+Na]+	(+) ESI	888.514	4.62	688	584	611	521	619	530	451	4262	4429	3871	4208	4385	4183	3260	3161	3512	3308	3605	2951	3399	4114	4135	4256	4541	4944	3791	4869	3082	4101	3830	2388	3466	4338	4464	3915	3544	4102	3338	4213	3706	2596	5019	5305
9.75_889.68			[M+K]+	(+) ESI	889.685	9.75			798		841		602	1168	4896	5703	6052	458	2895	3469	3823	5784	4633	4157	1173	5482	4796	3550	5317	6312	8140	1322	6180	1081	6190	5421	693	1699	1331	1916	6863	6776	4153	6583	8542	5526	778	941	5236
9.66_895.76			[M+H]+	(+) ESI	895.757	9.66	2272	2820	3147	4814	5505	1556	2256	1530	28758	28011	32732	349	5484	8305	10322	43982	14050	10548	2025	28016	11337	16312	30315	31265	111506	953	22584	1439	42361	14797	777	2013	2260	2986	14236	33163	10900	61204	50461	21306	821	1137	17980
4.81_897.54			[M+H]+	(+) ESI	897.541	4.81	3887	3874	4123	4235	4481	4407	4179	7816	7757	6671	7732	6591	7791	7482	7524	7580	8260	7471	7573	7890	8845	7848	7629	7803	8039	7026	7924	7815	7628	7917	6726	8186	6661	6319	7550	8434	8477	8013	8559	7633	6275	7133	7056
9.28_898.70			[M+H]+	(+) ESI	898.7	9.28	1578	1753	1990	1755	1945	1933	1787	475	3908	1754	3484	435	848	1469	1668	5129	1789	1188	565	2562	1490	2326	3743	3667	5008	462	1654	627	3935	1458	414	573	1028	1759	1325	1971	1678	3523	2819	3425	441	630	2923
9.44_902.65			[M+K]+	(+) ESI	902.651	9.44	1511	1385	1593	1580	1510	1619	1737	5072	2607	3014	3616	4774	4674	3467	3444	2484	4012	3308	4951	2626	4053	3421	3403	3623	2276	4467	3048	4311	2515	3309	3823	4612	4606	3541	2988	1766	3345	2200	2055	3010	4429	4291	3541
10.93_904.82			[M+H]+	(+) ESI	904.82	10.93	198608	219458	213268	196441	210848	160954	167877	1111	6481	5143	6347	816	2166	2988	3996	6993	2959	2292	1285	5464	3720	3038	4032	3892	8133	1061	4413	1090	5890	3167	651	1202	1765	1950	1715	2496	2633	4769	4193	3683	786	1172	4458
10.79_904.73			[M+K]+	(+) ESI	904.729	10.79								881	3681	3529	3566	444	1863	2777	1956	3339	3876	2840	783	2964	3408	3730	2975	3445	5445	879	4206	804	3911	3488	537	1811	968	1643	4130	4726	3306	3952	5743	3854	480	730	2477
10.89_909.78			[M+K]+	(+) ESI	909.783	10.89	33490	35964	35124	30516	32484	25856	28839	851	9245	7895	6295	968	2125	2894	3500	8707	5317	2747	1028	5166	3491	5379	5563	4483	18165	1328	6877	898	6646	3126	764	1399	2149	1495	4542	9208	4554	9841	11826	5215	877	1027	5123
10.79_909.81			[M+H]+	(+) ESI	909.806	10.79	27412	26692	24993	21444	22388	19467	18901	1000	8793	7700	8284	612	2622	3771	4056	7604	4425	2524	1127	5893	4222	5344	5090	5434	14917	835	6904	1021	8270	3958	673	1508	2149	2561	3954	7542	4386	10356	10081	4692	678	1234	3416
10.80_908.80			[M+H]+	(+) ESI	908.801	10.8	85223	93602	86207	79266	75691	66905	72795	2841	13131	10449	10821	1503	6374	5938	9102	12712	7686	6349	2749	10798	6563	4744	11800	7067	14173	2263	7329	2857	10402	7278	1429	2833	5022	6991	4688	10843	5696	15754	15937	8176	2090	2894	12401
10.23_911.79			[M+H]+	(+) ESI	911.79	10.23	2853	2916	2614	2819	2829	2016	2281	728	6232	7463	7395	294	1928	3824	3060	7982	4252	2770	835	5721	3367	3690	3855	5193	13297	505	6487	386	6802	3718	349	1184	1356	2424	3716	6320	3718	10598	7575	4249	391	1029	4748
10.19_913.80			[M+NH4]+	(+) ESI	913.798	10.19	3289	2862	3062	2861	3813	2168	2404	506	3993	5936	4473	362	1343	1945	1575	4097	3133	1975	562	3469	2450	2451	2700	3522	9675	508	3896	637	4437	2904	299	1116	970	1325	2075	4319	2394	8593	8353	3615	457	484	3626
9.96_914.73			[M+H]+	(+) ESI	914.729	9.96								507	7545	7901	6780	466	1858	3435	3560	8886	4564	3708	797	6891	3488	4241	6431	7152	13062	1046	6449	634	8135	5110	474	1479	999	1425	4397	6252	4247	9253	7772	4996	589	829	4165
10.17_918.71			[M+Na]+	(+) ESI	918.71	10.17	645	716				1841	534	2217	7568	9730	8265	811	6205	6790	6306	8314	6540	7853	2425	8074	8509	7287	8190	7538	10353	1884	8795	2440	8318	7897	1298	3655	3494	3287	8896	10991	7998	10982	12108	7295	1801	2109	8580
10.21_917.71			[M+K]+	(+) ESI	917.714	10.21								3453	11600	14161	12607	1184	8791	10377	9307	11415	12209	11205	4153	12276	12295	9556	11905	12705	16118	3690	15121	3268	12712	12984	2310	6660	5069	5679	16038	15490	11899	14152	16263	12829	2418	3331	12187
10.86_920.86			[M+H]+	(+) ESI	920.861	10.86	64804	65359	70929	64079	64563	57093	57883	1043	6869	7748	8090	624	1832	3229	3099	7925	4021	3468	832	5818	3591	3409	4738	5431	11924	951	5369	796	7492	3305	706	1316	1416	1821	2938	4849	3125	9822	6498	3667	838	999	4326
9.83_927.74			[M+H]+	(+) ESI	927.735	9.83	3434	5556	5621	5111	5522	5251	3748	791	5814	4634	5338	402	1212	2025	3104	6574	3524	2024	856	4205	2423	3414	4560	3764	6947	630	3450	905	4967	2772	497	887	1265	1586	3346	5420	1853	4318	2852	3309	456	834	3823
10.84_927.81			[M+Na]+	(+) ESI	927.813	10.84	32026	36453	35501	31305	33830	25429	26041	852	3212	3973	4320	259	1157	1809	2061	4126	1405	1624	929	3624	2079	3091	2229	3268	4584	819	2664	750	4193	2497	497	1501	1625	2064	1277	3213	1225	6382	4529	1832	533	727	3116
10.18_930.75			[M+H]+	(+) ESI	930.752	10.18								1025	5489	4991	5864	664	2346	2563	2774	6071	3435	2909	1058	5126	2709	3026	4686	4021	11048	1007	4632	892	4976	3585	797	1374	1723	2666	3419	6279	3217	7124	7508	4358	860	1092	4475
10.76_932.78			[M+H]+	(+) ESI	932.782	10.76	11505	11496	16271	13670	16168	12189	13048	976	2499	2899	3054	363	1133	1619	1968	4839	2461	1389	1060	2670	1429	1139	1875	2471	3903	794	2189	833	3812	1891	511	1056	492	863	1422	2005	1376	3203	2476	1307	432	695	1873
10.00_935.78			[M+H]+	(+) ESI	935.781	10	650	869	658	611	707	492	496	355	5894	5243	5227	241	1414	2099	1365	5598	3421	2278	621	4691	2290	2907	4307	2318	11560	297	3175	453	6159	2808	228	691	829	1522	2895	5243	2596	6995	6096	3027	291	518	2000
4.21_937.62			[M+H]+	(+) ESI	937.621	4.21	259	143	169	398	201	136	212	5403	4499	4811	4129	2262	3526	2725	3463	3576	2957	2775	1575	4544	4989	4753	3570	3317	3288	2265	3726	2765	3959	4739	996	3602	3036	1980	3172	3418	3392	4090	4781	3240	2375	4351	3252
4.20_936.62			[M+H]+	(+) ESI	936.62	4.2	120	146	423	159	130	113	185	3362	3176	3661	3299	2174	3211	2389	3215	3107	2712	2236	1689	3476	3324	3801	3005	3517	3152	1970	3171	2201	3193	3700	1176	3333	2490	1868	2749	3155	3255	3295	3501	3287	1877	3199	3343
9.75_938.81			[M+H]+	(+) ESI	938.808	9.75	2463	2629	2899	2621	2620	2376	2670	394	5135	6451	6962	245	1059	1939	2278	6556	3345	2234	400	6071	2743	2189	4539	6170	19174	404	5213	388	7935	3852	298	573	573	800	4867	8313	2382	10609	12679	3738	310	307	3807
10.05_940.82			[M+H]+	(+) ESI	940.818	10.05	3147	3295	2746	2776	3090	3043	2717	654	6918	8177	8556	304	1912	3045	2905	8367	4462	3147	613	7157	3668	2896	5302	7484	19796	500	7280	448	10067	4756	445	1027	800	1486	4997	9268	3768	13653	15657	5616	363	569	6126
11.54_943.81			[M+NH4]+	(+) ESI	943.807	11.54		364	343	480	421	271	284	825	3833	4382	4314	267	1124	2631	1825	3229	4177	2372	469	3317	3397	2476	2514	3239	7802	591	4353	558	4838	2840	336	1208	885	1128	2970	5670	2629	5179	5258	3009	194	555	2174
9.53_945.77			[M+H]+	(+) ESI	945.769	9.53	2238	2538	2095	2097	2076	1628	1891	600	4471	5195	4268	389	1185	1549	1661	3451	3089	1345	707	4531	1985	2149	2920	3624	14314	475	3975	508	5171	2912	384	1030	600	2383	3366	9060	2459	7998	10853	3085	540	541	3618
10.65_945.75			[M+K]+	(+) ESI	945.745	10.65								1575	5521	6988	5954	576	3871	4368	4348	5143	5557	5526	1639	6283	5377	3995	5447	5673	8049	1809	6665	1385	6323	5935	775	2758	2335	2992	8170	7761	5352	7646	8645	6059	933	1072	5649
10.85_953.84			[M+H]+	(+) ESI	953.835	10.85	4377	4848	3605	4315	4988	3858	3871	787	4621	6808	8215	390	1837	3461	2445	5788	5176	2417	826	4953	3369	1917	3391	5737	14517	1070	4472	821	9596	4668	402	1395	990	780	2235	5967	2184	8045	8871	2945	526	481	4616
10.66_958.79			[M+Na]+	(+) ESI	958.788	10.66								679	3943	3540	3650	428	1594	2176	2105	3541	1969	2429	908	2883	2248	1968	4981	3320	5582	912	2076	733	4148	2946	557	966	1134	1520	2207	3973	1646	4810	3664	1750	708	882	2283
10.93_959.80			[M+H]+	(+) ESI	959.796	10.93	1319	1096	1339	1083			1071	504	4104	3699	3831	443	909	2037	1599	2893	2322	1401	676	3384	2232	1358	2427	2335	4765	711	2283	991	4368	2102	395	924	945	1706	1981	2304	1586	3288	2918	1690	433	391	2679
9.17_960.71			[M+H]+	(+) ESI	960.714	9.17				213	307	287	231	362	2927	4874	2376	340	1367	1210	1031	3207	1718	1462	478	2645	980	1408	1512	1505	4495	340	2093	439	4108	2128	360	696	596	872	4364	5591	2073	6843	5655	1907	417	432	1718
10.43_963.81			[M+NH4]+	(+) ESI	963.809	10.43	553	941	790	633	572	371	504	542	2966	4333	3929	196	814	2172	1183	3839	1904	1878	628	3816	2444	2192	2216	2148	6125	392	2064	654	3905	2043	258	756	742	1303	2228	4262	1784	4222	3945	2466	261	493	1932
10.41_962.80			[M+NH4]+	(+) ESI	962.797	10.41	547	671	627	601	673	750	485	455	6334	4205	5165	350	1857	2995	2236	3943	4255	2630	767	4247	2036	3211	3769	3928	8296	516	4084	637	5970	2519	363	864	957	1534	3582	5976	3153	6432	7156	3472	426	666	3279
11.54_965.86			[M+K]+	(+) ESI	965.863	11.54	1196	1083	1184	1374	1159	1000	861	624	4064	3572	4958	266	1781	2895	2213	3989	3147	2005	678	2609	2464	1949	2994	2699	5799	695	2246	1004	5118	1946	384	1044	967	1210	1929	2977	1402	4302	2857	1592		739	2124
11.55_964.85			[M+K]+	(+) ESI	964.854	11.55	2531	2166	2288	2081	2405	2121	1837	827	8117	7532	8909	416	2567	3790	4289	7659	5951	3669	1367	5406	5200	4393	5370	5864	11103	941	5259	1288	9738	4893	499	1305	1809	1511	2027	5734	3284	7966	5711	3421		930	2958
9.01_968.76			[M+NH4]+	(+) ESI	968.76	9.01	374	328	535	381	343	384	335	256	3027	2668	2331	163	860	1036	1361	3918	1782	1372	312	3837	1238	2783	3669	2253	8053	358	2259	346	3789	1976	321	327	434	549	2349	4869	1759	5337	4649	1956	334	383	2474
10.21_966.85			[M+Na]+	(+) ESI	966.846	10.21	1368	1029	1115	1166	1827	672	1585	1198	22563	28477	24300	356	4567	8770	8101	25930	13004	9849	1070	23877	10080	8473	18206	21652	62522	989	22435	683	28715	15604	429	2514	1988	2938	21961	32446	9418	42445	50859	18162	623	926	16535
9.70_971.79			[M+H]+	(+) ESI	971.788	9.7	703	696	845	840	750	599	581	835	10627	10115	8482	397	1779	3452	3001	9534	6528	4357	849	9547	3605	4417	6422	7308	31203	631	7001	524	12061	5403	456	1177	836	1797	8973	22280	5555	18957	19986	6638	764	918	6147
10.61_972.75			[M+K]+	(+) ESI	972.753	10.61	332	548	288	447	365	226		1865	5993	6288	6061	666	3982	5059	4833	5867	7725	5848	2232	6228	7275	6545	5744	6782	6616	2171	7059	2123	5784	6357	1124	3380	3004	3968	5917	7526	5262	6887	8753	6755	960	1562	5226
10.92_973.89			[M+H]+	(+) ESI	973.891	10.92	30699	34174	35325	32440	33634	26168	26361	526	4353	3061	3842	311	997	1665	1852	3724	2013	1256	425	3290	1813	1752	2500	2766	4205	429	2683	480	5083	1874	393	597	863	754	985	2039	1114	3716	2475	1569	529	441	2533
10.90_972.89			[M+H]+	(+) ESI	972.892	10.9	30830	43402	45766	43407	39475	34029	39661	689	4669	3918	4852	382	1422	2039	2341	4726	2408	1938	664	3422	2427	2293	3400	3000	5894	603	3213	610	4699	2254	309	997	1145	1825	1321	2460	1521	3912	3032	2051	645	857	3428
10.25_976.82			[M+H]+	(+) ESI	976.816	10.25	874	980	657	957	753	940	930	426	5688	5471	4060	332	1192	2566	1603	4457	2582	1802	516	2661	1214	1357	2598	3163	6893	393	1780	392	4796	2384	197	653	744	1315	1436	3341	1485	5753	3442	1948	260	515	2516
10.97_983.80			[M+H]+	(+) ESI	983.803	10.97	511	554	508	440	570	615	522	3190	35785	21122	43865	624	12194	26285	18545	41169	28419	20789	4142	19247	17823	16400	23901	38215	65781	3413	28989	4088	51285	28411	1532	8805	5560	7446	14080	42982	17084	30430	33960	20643	1539	3094	21381
9.29_985.75			[M+H]+	(+) ESI	985.746	9.29	231	338	389	357	256	227	239	302	4722	5590	3728	234	1661	1670	2259	4866	3565	2977	584	4567	1513	3288	3757	3261	8407	351	3781	509	5195	3385	251	717	612	984	4071	7558	2392	6185	7054	3115	400	458	3643
9.50_990.71			[M+K]+	(+) ESI	990.707	9.5	296	331		443				1729	12355	13350	10406	820	7313	8621	7971	10893	11137	7528	2803	12297	7817	9548	11096	10295	14098	2254	14507	2466	12715	10597	1630	4611	2712	4586	11407	18125	11117	14679	18177	11815	1651	2132	11638
9.46_989.70			[M+H]+	(+) ESI	989.7	9.46	281	263	384	369	353	343	307	1867	11398	16078	3730	1052	5983	9938	7033	12347	10944	10531	3283	12551	6496	8990	13071	10976	18707	2239	16080	2964	12954	10449	1601	5540	2958	3300	16831	21287	10739	16069	20829	12404	2353	2195	11902
9.87_990.84			[M+H]+	(+) ESI	990.84	9.87	1337	1407	1575	1083	1711	1150	1321	403	5174	3834	3062	214	1022	1501	1967	4571	1326	1633	500	3988	1639	2384	2891	3768	7735	246	2753	391	3095	1131	216	500	489	1009	1959	3051	1499	3975	2496	2308	170	300	3478
9.78_990.84			[M+K]+	(+) ESI	990.844	9.78	761	868	1016	711	832	678	1321	308	5225	3928	4463	214	1022	1601	1967	5825	2248	1633	500	3638	1639	2531	3733	3372	9795	272	2753	391	5076	2190	216	500	489	1009	1959	3253	1414	5409	4057	2981	265	316	3478
10.22_992.86			[M+H]+	(+) ESI	992.863	10.22	2013	2332	2156	2128	2399	1971	2400	841	20836	18354	19954	357	3674	6867	7427	24532	9690	6537	1168	18765	6859	7994	16481	14437	39287	788	14829	985	22171	10129	611	1483	2163	4224	9805	19710	7322	30571	27926	14061	554	1223	14202
10.64_994.88			[M+Na]+	(+) ESI	994.877	10.64	1009	1135	1365	1294	1528	1109	970	546	8689	11119	9340	220	1960	3649	2683	8964	5761	3855	582	8374	4001	2672	5946	7987	23601	589	8198	394	12375	5664	349	1091	991	1437	7700	12563	3489	16925	16290	5444	329	473	5403
8.75_996.71			[M+H]+	(+) ESI	996.713	8.75	325	348	455	374	363	300	308	615	3675	3337	3096	386	1056	1457	1675	3232	4093	2115	632	3040	1683	2372	2344	3638	6792	738	2948	495	4149	2633	495	718	1120	2843	3211	5453	3165	4503	4837	2902	508	658	4371
10.66_998.77			[M+K]+	(+) ESI	998.766	10.66	199		268		137	641	249	639	3222	2825	1965	334	1821	2700	2793	3119	2984	2280	1157	3028	2785	2404	2936	3003	3779	902	2941	1103	3213	2865	638	1380	1286	2197	2081	2735	2205	3134	2757	1723	558	1061	2823
11.19_998.82			[M+H]+	(+) ESI	998.822	11.19	203	200	311	279	248	220	146	531	2658	3433	3933	250	1453	1822	1570	3546	2101	1433	632	2557	2652	1334	2868	3451	5370	463	2389	635	3276	2090	222	498	647	1161	1393	2458	1666	3226	3475	1744	300	395	1906
10.16_999.81			[M+H]+	(+) ESI	999.812	10.16	447	435	388	335	416	328	360	480	3551	3725	4810	268	1024	1791	1542	5561	2849	1506	597	3707	1738	1842	3441	4572	12285	414	3292	375	5481	2257	381	1388	724	1665	2598	6804	1704	7502	8619	2303	281	633	3710
11.02_1000.79			[M+H]+	(+) ESI	1000.79	11.02				186		122	202	936	3736	4334	4745	324	3229	3085	2854	3944	4941	3461	1352	3868	3133	2531	3603	5075	5151	1140	3715	1294	4989	3778	519	2281	1468	2236	3393	4957	2954	6643	5820	4154	373	917	4110
10.66_1003.85			[M+H]+	(+) ESI	1003.85	10.66	539	506	855	478	750	425	338	499	8022	7031	5198	245	1580	3074	2797	5526	4624	2537	746	4765	2980	2649	4324	4005	10542	466	3014	614	8230	3101	256	763	922	1074	1808	4036	1714	6371	4830	1907	212	562	2271
10.24_1018.88			[M+K]+	(+) ESI	1018.88	10.24	813	962	1019	664	776	1042	868	442	9096	7378	9044	309	1936	3607	3707	9479	4122	3217	660	7130	3174	3811	6486	6043	12604	403	4895	344	9757	4224	276	274	1358	2900	3097	6122	2970	8820	6244	4222	316	491	5532
9.53_1021.80			[M+H]+	(+) ESI	1021.8	9.53	258	156	206	215	191	211	189	482	5809	7598	4746	317	1297	1893	2200	5186	3614	2293	486	4934	2047	3172	3909	3765	11276	361	3704	555	7392	2362	240	796	774	1109	2950	8634	1546	7571	6050	2101	406	467	3697
10.64_1020.89			[M+H]+	(+) ESI	1020.89	10.64	561	673	660	531	616	613	527	844	15916	16606	17361	236	2958	7384	5174	17387	9896	5290	1228	14388	6652	5382	10617	14233	34014	776	12190	690	21415	9434	358	1789	1446	2136	7565	18755	4998	23571	22403	8031	513	646	9294
9.33_1039.85			[M+H]+	(+) ESI	1039.85	9.33	225	213	279	255	280	151	204	315	4280	5636	3632	323	807	973	1263	3628	2363	1979	379	4098	1226	1929	3457	3275	10956	292	5749	305	4544	2320	301	582	475	1031	2611	5506	1921	6396	12680	2033	239	462	3499
9.36_1038.85			[M+H]+	(+) ESI	1038.85	9.36	205	257	242	252	239	232	212	523	4902	4507	4463	290	1610	2113	2036	4210	5014	2960	502	4821	2446	4367	4117	3253	11396	269	3171	417	5347	4266	244	649	688	1148	3188	7544	3866	7705	7733	4690	304	596	4064
8.74_1063.70			[M+H]+	(+) ESI	1063.7	8.74	140	217	232	185	208	147	203	576	6642	9036	5001	363	2357	3021	2655	5579	5538	4941	688	6809	2838	4633	5325	4455	8590	542	5993	930	7225	5310	522	1381	568	1468	8121	11727	5139	7312	8827	4274	813	609	5409
5.45_706.57			[M+H]+	(+) ESI	706.569	5.45	1242	1360	1369	1180	1427	1037	999	12814	10826	16144	13372	7559	11151	9421	10783	11843	13714	15135	8850	12195	15615	13093	12634	12087	9482	8544	11345	9848	13118	10608	4781	10888	10015	7127	9201	8516	11223	11778	9168	7370	6477	10158	9769
10.12_846.75			[M+H]+	(+) ESI	846.755	10.12	227169	249948	277140	238851	293541	189339	201970	750	4167	4191	5207	616	909	1207	1470	5110	1642	1166	784	2217	1709	1752	2345	2234	8344	697	2767	412	3652	1749	535	675	1076	1670	994	1826	1135	2879	4211	1826	698	993	3484
4.80_810.55			[M+H]+	(+) ESI	810.545	4.8		1617	2066	1845	1826	1849	1835	37192	32704	35636	33150	15328	30694	28144	31084	26061	32715	28379	29589	28305	34233	39865	34261	31689	30763	29221	41234	28521	30312	32131	19252	31212	37733	12044	30272	34207	32335	28971	41831	26132	41827	38021	40914
5.54_706.57			[M+H]+	(+) ESI	706.574	5.54	997	1360	1184	1180	1088	816	878	13103	3094	4376	5294	10385	10742	4114	10431	4289	13412	16198	8652	3824	15427	13177	12523	3922	9053	8492	11050	3837	3280	11069	4763	10786	3101	7153	9458	7953	11485	3831	9501	7190	6294	10433	10805
5.50_767.56			[M+H]2+	(+) ESI	767.563	5.5	6354	8211	7998	6182	8821	4598	4416	15075	35407	36547	29804	21499	4346	16165	38096	24689	16467	20503	18961	22418	3986	4291	20809	19977	26932	20877	3731	21705	25632	4230	11414	4726	11970	3309	3702	12737	3857	26084	4266	27612	9519	18953	4273
5.57_767.57			[M+K]+	(+) ESI	767.57	5.57	4224	6826	6457	5921	7775	4526	5647	4321	2259	3282	2163	3502	2842	4857	2075	1997	3703	5119	3489	5175	3224	3152	2367	2699	2386	2625	3141	5614	2496	2548	2398	2666	3205	2578	1756	2426	2575	4646	2074	1871	3464	2619	2813
4.70_757.56			[M+NH4]+	(+) ESI	757.557	4.7	14501	17319	7623	7174	8188	5536	7066	29857	54553	51386	70069	22135	24258	13193	57572	60808	17167	11353	14413	33350	29138	64752	56172	34694	47573	34163	91072	12110	34884	31776	10803	6404	124810	102698	84007	47588	83866	22851	113520	65322	19024	109348	130985
4.76_757.56			[M+H]+	(+) ESI	757.56	4.76	7894	11453	11841	11274	12829	8670	9095	25827	55006	51071	69731	20516	23596	13559	53093	57964	15046	9899	13765	32887	26929	59325	51367	30141	45148	34785	86212	11047	32445	29565	10979	5738	110016	103217	82370	45671	80515	23138	106016	63755	18043	100452	126768
5.54_756.57			[M+H]+	(+) ESI	756.566	5.54	8873	11499	11197	9689	9128	9440	6772	3104	14844	19693	19381	13296	14848	13899	14739	15136	17247	15993	12632	15442	20052	20073	16743	16455	16217	12320	15830	11154	14736	15892	9157	3523	15848	11158	14877	11952	15997	16586	18987	13098	11497	3108	21667
5.48_707.57			[M+H]+	(+) ESI	707.568	5.48	672	795	726	559	666	591	466	4161	3940	6648	4805	3640	5387	3749	4384	3703	7405	7990	4241	4599	4962	4834	6118	3761	3447	3874	4493	5257	4838	4779	2410	5636	3513	3222	3522	4179	4188	4296	3826	2619	2887	3275	3358
5.41_707.57			[M+H]+	(+) ESI	707.574	5.41	506	583	630	531	603	410	466	5968	5699	7317	6921	5387	5693	4909	5545	4887	7751	7990	3512	3416	6263	7193	3978	5774	4558	3074	4775	3632	7043	6007	2410	3388	5378	4252	4957	4936	4100	3897	3173	3915	3481	4460	4170
5.75_796.62			[M+H]+	(+) ESI	796.618	5.75	6252	17774	16938	15148	5553	13365	4591	3454	6399	4430	5108	5789	4885	4499	5941	4350	3256	3466	2583	4373	3172	3945	4549	3955	4766	5163	3706	4178	5567	4520	1835	3851		3352	5002	3057	3816	3979	3638	3744		4900	5105
9.22_439.21			[M+H]+	(+) ESI	439.214	9.22	51008	5342	40960	4709	3817	5263	2976	6332	6744	6011	33133	4208	4498	5765	5418	6055	7211	4965	5762	28771	4664	6626	6210	7048	8171	3792	7727	3213	31644	7371	3092	4633	4695	5448	4976	40253	40731	7540	37610	5719	5892	4403	36965
9.15_439.21			[M+H]+	(+) ESI	439.214	9.15	5374	6173	5152	4608	3916	5263	3754	5324	4230	4060	4339	5124	4573	29532	5110	5255	6653	4183	5288	7823	5295	4567	4684	34793	3695	5463	3801	4281	5184	9667	14386	4633	4347	4513	4555	40233	6944	4285	16797	4375	5909	46769	6264
10.18_938.81			[M+Na]+	(+) ESI	938.811	10.18	913	956	982	938	1038	829	793	709	5431	6900	5747	320	2132	2715	3228	6209	4688	3405	703	5552	3145	3957	4438	4897	13229	474	6405	635	6324	4333	330	1198	1244	1803	4756	7977	3911	10405	10264	4180	542	857	3944
10.22_938.82			[2M+NH4]+	(+) ESI	938.818	10.22	913	956	768	790	889	674	793	709	4905	6723	5696	303	2132	2670	3228	5745	4688	3113	703	4966	3145	2743	4382	4613	13022	474	4370	635	5879	4013	266	1198	1244	1803	4507	9663	3911	10405	12373	3533	454	857	3879
5.46_814.56			[M+H]+	(+) ESI	814.558	5.46	2480	3064	3269	3267	3586	2499	2563	5122	5209	5817	4722	3843	4925	3538	4184	3474	3093	3669	2362	4055	4756	4093	4567	4375	5718	4739	5842	3327	4276	4364	1231	3840	2754	2125	4040	2572	4390	4374	5034	2875	2069	3064	4514
5.37_814.56			[M+Na]+	(+) ESI	814.558	5.37	4572	3758	5209	3902	6253	3228	2838	7167	6767	8407	6920	2227	6952	2112	6165	2976	6265	6186	1932	7052	7389	6955	6564	5919	7445	6062	7545	5521	6305	6600	2931	5968	5014	1294	5861	4704	2472	3967	7225	2885	1628	5457	6668
4.99_770.56			[M+H]+	(+) ESI	770.56	4.99	16855	16253	16025	16016	20354	14045	15478	8666	7095	6932	10689	6210	7735	6558	7567	12253	8469	6005	5820	3818	6424	5933	5335	5687	14500	4115	9088	7896	6899	5336	3423	6493	12792	16702	12350	9772	11716	3500	16266	9879	4110	15533	13260
10.60_931.77			[M+Na]+	(+) ESI	931.766	10.6	16377	17523	17665	16512	17312	14436	14838	1284	14229	7934	16290	690	1843	8120	6379	14425	5347	4240	1131	6588	8956	6978	5871	5157	12234	1171	10081	681	17441	4983	456	1633	2290	6123	11376	11377	4172	9525	12581	6383	1154	1205	13063
10.62_931.77			[M+Na]+	(+) ESI	931.766	10.62	15346	18201	18383	16646	17678	15092	15744	1284	9198	11460	10816	690	3607	6144	7693	8328	9964	6307	1699	10272	6836	5151	7655	7462	17637	1323	15011	1057	11246	8105	521	2159	2614	4831	11892	13658	5981	12637	16038	7969	1154	1288	9172
4.96_738.54			[M+H]+	(+) ESI	738.539	4.96	7334	6682	6844	5847	6930	5250	4951	9686	11818	12194	10418	10635	8644	8071	11350	10731	11328	7893	10058	6445	9150	13001	8177	9116	10998	8377	10754	8109	11576	9002	6791	12535	8209	4256	10034	9409	11099	9896	11096	10071	5297	10590	12904
10.81_893.76			[M+H]+	(+) ESI	893.764	10.81	19735	23098	25231	22674	23344	19367	18985	584	3653	3646	3867	383	1214	1850	2488	3830	2056	1628	691	2870	1820	1905	2496	2585	4369	586	2751	755	3816	2631	370	679	983	1589	1369	2336	1616	3218	2995	1593	352	648	3475
5.03_838.53			[M+NH4]+	(+) ESI	838.535	5.03	25083	23496	21381	20420	19544	21277	21108	1925	4230	3445	2329	4728	4514	1688	3274	3206	1746	1808	1066	1140	4456	3005	1934	1609	2433	1791	4196	3490	1659	1780	2529	1535	4105	3354	3768	3561	3157	3282	3371	3267	1436	3201	4640
5.08_838.54			[M+H]+	(+) ESI	838.544	5.08					2136			4318	3888	3445	2431	3725	4274	3095	3728	4512	3683	2985	3094	1882	4170	4041	2419	3875	2763	3973	5048	3418	4013	3781	1886	3623	4470	3960	2506	3561	3668	3185	3759	3055	2391	4575	4942
4.64_753.56			[M+H]+	(+) ESI	753.561	4.64	525	638	627	569	684	453	481	24656	26598	35503	24115	18595	23501	19070	22097	22451	24106	20050	16129	27209	4425	28406	22762	25303	26790	20980	28950	18836	25483	22550	9736	23071	22335	14842	21926	22654	25199	25178	29337	18391	13444	20588	24692
4.72_753.56			[M+K]+	(+) ESI	753.564	4.72	2822	3217	2904	2015	2500	1864	2047	19629	18921	27101	20120	14316	19865	14299	17828	17715	17753	14662	13799	21415	23054	20234	17118	17530	20011	16295	18817	15198	19816	17494	7494	17481	15180	11572	16865	17039	18889	4737	20445	13486	8948	14523	17209
4.85_808.96			[M+H]+	(+) ESI	808.957	4.85	912	1136	3073	619	2966	342	1683	17180	8833	11091	12556	10884	12054	11421	10090	11971	5074	13157	10845	4957	13139	21821	4837	9900	11442	12894	15278	10629	13074	5755	6597	7447	13134	8341	11355	16508	11481	13253	11518	10059	9742	15857	12532
4.79_808.96			[M+H]+	(+) ESI	808.958	4.79	912	1136	3073	619	2966	342	1683	17180	5966	11091	12556	10884	12054	11421	6881	11971	12194	13157	10845	5944	13139	15878	6689	6214	11442	12894	15278	10629	13074	10458	6597	12737	13134	8341	11355	9252	6341	6528	11518	7360	7869	13660	6799
4.79_808.98			[M+NH4]+	(+) ESI	808.98	4.79	3166	1136	3073	860	2966	516	1683	14053	8833	10237	12556	10884	10449	10451	10090	11971	10594	13157	9602	11842	10281	21821	11233	12237	11442	12894	15278	10629	13074	15284	4412	12663	13134	6055	6086	16508	11481	13253	8361	11943	9742	15857	12532
4.86_808.98			[M+H]+	(+) ESI	808.984	4.86	3166	1136	3073	860	2966	179	1683	17180	3976	10237	6550	10582	5723	10451	4750	11971	10594	13157	10605	8295	5457	21821	11233	12237	11354	12894	13561	9973	5823	15284	6597	12663	13134	8341	9033	5666	11481	8347	4809	3802	9742	15857	5116
4.80_757.56			[M+H]+	(+) ESI	757.555	4.8	10775	13150	14184	12022	15220	10151	10334	10874	25419	22015	31792	9321	9352	6836	27693	26955	5977	4484	6188	15765	10082	20117	17103	11308	17717	16297	31618	6106	17032	13124	4835	2875	30428	38559	41867	18109	27803	10093	35546	29709	5243	29971	45220
9.45_924.72			[M+H]+	(+) ESI	924.722	9.45	2620	2341	2025	3718	2942	1653	2587	1556	2909	4716	3602	1377	1946	2027	1719	4661	2469	1535	1497	3606	2000	2619	4124	3733	5745	1292	3019	1563	3995	2883	945	1534	3092	4584	2357	4475	2757	4382	4069	3789	1224	1799	5056
10.23_938.81			[M+H]+	(+) ESI	938.809	10.23	913	956	768	938	1038	776	793	709	6389	7979	7066	320	1418	2670	2154	7184	4226	2933	703	6562	3559	2565	5206	5625	12031	474	4447	816	7595	4568	330	1198	1244	1803	5566	8159	3402	12013	10248	4998	542	857	4883
4.76_800.55			[M+H]+	(+) ESI	800.553	4.76	1430	1638	1562	1253	1541	1262	1432	6686	5201	5849	4882	5322	5386	5889	4823	5014	5764	6335	4194	4265	6136	5607	5085	4685	4590	4028	4690	5570	5122	5359	4969	5787	5889	4626	4540	4779	4547	5190	4522	3835	5390	5438	4074
10.01_878.74			[M+H]+	(+) ESI	878.736	10.01	165679	9428	166153	153627	151154	126803	137909	780	4716	4300	5092	513	1469	2401	2441	5357	2559	2416	927	3878	2582	2785	3670	3378	3147	735	3705	866	5138	3388	562	1113	1556	2483	2521	3346	2261	6189	5620	4020	551	867	4392
5.54_841.53			[M+H]+	(+) ESI	841.531	5.54	8007	9547	8076	8241	7270	8153	7965	9748	11355	10147	10360	12705	11721	9348	11848	11876	12948	10049	11920	9746	10732	13100	9950	10170	11689	9854	10572	10729	11524	11637	10932	11995	10609	12750	11176	11901	10417	12090	10712	11615	11590	10330	11326
5.64_841.54			[M+H]+	(+) ESI	841.541	5.64	6548	7038	6436	6240	6171	6604	6240	12432	4596	10184	12192	11643	3967	10995	11848	11544	12469	11659	11667	11847	3427	13054	11952	12048	3011	11241	12686	11033	3857	11637	10932	11995	13043	12750	10456	13435	12140	12090	3362	11258	13132	12547	11688
10.07_997.80			[M+H]+	(+) ESI	997.796	10.07	418	390	451	363	410	345	384	539	16147	26373	11088	211	3354	4733	4454	13657	10304	6117	786	17112	4373	5921	8804	8804	52974	568	17084	639	22981	8198	339	1590	1122	2597	20386	69644	7474	3354	43613	8162	772	658	10606
10.60_927.81			[M+NH4]+	(+) ESI	927.813	10.6	13797	15265	23716	12774	14203	10152	10954	672	6945	7774	8563	397	647	1595	1820	7232	2211	1239	935	3614	1793	2049	2483	2809	12271	645	6332	602	8953	1840	435	887	989	1973	2348	4182	1411	4826	5871	1958	442	796	5864
10.67_927.82			[M+K]+	(+) ESI	927.821	10.67	9633	10245	14896	13615	12076	9622	9077	768	4701	5348	5714	342	1593	2966	1956	5049	2211	1670	935	3614	3459	2049	2764	2927	12858	609	4167	659	6186	2138	497	999	959	1973	2212	4145	2650	4692	5848	2165	476	729	4090
4.72_836.55			[M+H]+	(+) ESI	836.547	4.72	1163	1831	1761	1596	1805	1592	1896	27545	22558	6667	6041	27340	40104	24893	5683	29585	35181	5167	29694	5890	22915	24850	46175	6129	20785	19718	6883	28711	7618	24901	21706	26583	6389	26111	5836	4694	6095	25134	7379	27978	23636	6514	7285
10.84_904.82			[M+H]+	(+) ESI	904.821	10.84	198608	219458	222533	196441	210848	160954	167877	1111	4391	6555	4917	816	2166	2988	3996	4992	3559	2292	1285	6012	3720	3458	4682	4519	9697	1061	5225	1090	7144	3765	651	1202	1765	2496	1715	3131	2633	6508	4193	3683	786	1172	3959
10.43_885.73			[M+H]+	(+) ESI	885.73	10.43	895	961	1269	1073	1076	839	1179	629	7873	7025	7632	354	1888	3494	2462	6353	5369	3120	930	4735	4230	5770	5489	5917	11673	712	5696	519	7097	4103	649	1298	1280	2077	2682	5823	4198	9288	9284	7485	530	773	2974
10.36_885.73			[M+H]+	(+) ESI	885.731	10.36	895	961	775	656	664	716	520	895	8768	7609	9122	354	2746	4452	3292	7780	6763	4019	930	5865	5066	6067	5582	7359	13798	829	6101	481	8793	4503	649	1978	827	2077	3742	6718	4901	11476	10560	7816	530	773	3482
9.40_882.73			[M+H]+	(+) ESI	882.726	9.4	1358	1246	1742	1452	1328	1241	1325	7005	6987	4940	8507	6726	6426	5072	6164	6531	7119	5585	5018	6596	7207	6475	7143	6290	8847	5417	6516	6115	3853	5834	3445	6723	5444	5496	5374	5240	4960	8575	4507	6797	5242	6961	8441
9.49_882.73			[M+H]+	(+) ESI	882.732	9.49	1358	1115	1336	1452	1688	1241	1325	6778	3228	4835	3939	6990	6130	4594	5791	5522	6570	5245	5018	5821	7207	6283	6403	5747	6964	5417	5973	5902	4392	5501	3445	6522	5444	5289	5524	4545	4617	4610	6147	6050	5242	7247	8016
6.78_817.65			[M+Na]+	(+) ESI	817.648	6.78	2046	2293	2338	1968	2559	1557	2058	3203	3110	3864	3591	3593	2937	2126	2879	2476	3706	3830	2372	3189	3558	3443	2900	2625	3144	2967	3050	2441	2958	3349	1714	2873	2565	2122	2725	2270	2569	2680	2728	2478	2184	2530	2824
4.87_757.56			[M+NH4]+	(+) ESI	757.564	4.87	4214	14371	13427	12000	15502	10643	11064	1468	3346	3411	4467	1614	1608	1404	3170	3451	1243	1619	1197	2601	2480	3436	2405	1335	3451	2618	3050	1313	2000	2093	1134	1819	5585	6759	6602	3685	4802	1945	6235	5191	1211	3212	6770
5.28_836.61			[M+Na]+	(+) ESI	836.611	5.28	16762	19285	15532	16608	16406	9415	11600	16226	17762	32565	18617	3913	9856	21347	9874	6525	12011	11075	8248	22887	15397	14005	30503	11952	15506	14381	16660	12010	25482	12495	12052	29121	15501	8799	17213	17712	20999	20253	25334	22888	9532	22079	27013
9.66_938.81			[2M+NH4]+	(+) ESI	938.813	9.66	1910	2326	2165	1791	1571	1316	1758	385	5646	6925	7290	149	891	1939	2278	6883	3345	2234	400	6410	2547	2189	4915	6735	14749	404	4403	388	8847	3895	215	549	573	800	5555	9380	2382	8072	9193	4326	278	393	4053
0.54_401.21			[M+H]+	(+) ESI	401.211	0.54	565	518	833	524	594	585	435	5314	7838	2021	4089	4130	3932	3927	4410	10698	3585	2441	1960	3464	3886	2452	4955	4422	4189	5636	6010	10970	3722	3579	2959	3851	5984	8233	2790	3383	3102	3990	3831	9406	6746	6254	4749
0.62_244.23			[M+K]+	(+) ESI	244.227	0.62	348	326	243	463	890	898	1727	1533	1491	2096	1798	1392	1742	1656	1302	1283	1478	1467	1785	996	1739	1907	1325	1887	1408	1002	1640	906	1535	2117	65466	2143	1473	958	681	884	1673	1589	1365	2334	1570	2018	2148
0.63_228.23			[M+Na]+	(+) ESI	228.232	0.63				2893	1217	5356	1894	157	540	314	680	1720	2425	203	3068	632	553	568	3744	1221	538		401	315	1152	239	431	521	454		337037	203	2278	540	445	2042	3769	4038	431	29452		265	533
0.79_214.25			[M+H]+	(+) ESI	214.254	0.79	3420	4020	13483	7960	2041	4023	9024	4023	2104	3271	2016	2099	690	3386	2335	8280	3980	4394	874	4545	2646	1954	2196	3667	2175	2047	1702	949	3313	1114	67029	3477	1362	970	2329	1777	3932	1368	1779	3407	2754	1907	2617
0.80_370.30			[M+Na]+	(+) ESI	370.295	0.8	1307	1246	1385	1055	1247	1228	951	5333	4932	3667	11237	2786	3303	1687	2595	4253	9738	12180	4021	3089	2869	7363	3094	4434	3624	2616	5853	1167	5904	5285	1251	4611	9524	800	1730	3231	4220	3609	1968	2901	7082	5189	3672
0.83_256.26			[M+Na]+	(+) ESI	256.264	0.83	469	635	432	289	457	739	823	359	332	346	390	305	263	251	263	325	466	328	299	401	341	376	290	280	359	317	422	240	548	276	301914	279	274	427	289	361	941	486	433	8189	396	444	368
0.85_272.26			[M+K]+	(+) ESI	272.259	0.85	636	836	683	552	1834	654	718	1505	2801	9157	4880	2191	1181	2200	1525	1309	5072	1307	744	1355	2595	4774	1275	2006	2075	1391	8956	999	2037	14096	66509	1574	906	916	2471	4870	6882	1469	2747	1015	1640	1993	2243
1.04_310.27			[M+H]+	(+) ESI	310.274	1.04	412	408	326	371	401	307	374	523	1774	8029	3461	784	1039	1758	619	1116	3972	765	343	294	494	3979	287	450	912	343	8500	310	288	19224	527	500	239	225	1723	4890	5590	563	1745	416	368	203	419
1.06_372.31			[M+H]+	(+) ESI	372.311	1.06	1095	849	885	739	893	652	668	2450	6430	4034	5502	1885	3023	3270	2006	3687	3636	2595	1388	2505	3430	3056	3758	4070	4112	2142	4529	2021	4480	6749	1651	3304	2901	2200	1921	4125	6169	5660	5396	3482	2259	2962	3763
1.15_454.33			[M+H]+	(+) ESI	454.33	1.15	382	749	678	529	528	527	573	1808	1343	2257	2844	2838	1642	1438	1932	2231	3191	3256	1504	2280	2819	2044	1815	1473	972	1628	1734	1966	1691	1422	1742	2212	2410	1550	1938	2529	3080	3425	1579	2634	1793	2382	3090
1.17_398.33			[M+H]+	(+) ESI	398.327	1.17	784	664	824	714	1136	651	795	3267	5009	3287	4767	2317	3836	2792	3032	4923	3509	2703	2758	3538	3804	4088	5462	3781	3726	2308	3424	3013	4632	4282	2021	3056	3091	3175	1798	2234	3846	4752	3268	3421	2610	3135	3759
1.35_496.34			[M+H]+	(+) ESI	496.341	1.35	87303	94246	152875	82897	104308	68270	70921	5803	4712	6901	9876	5773	4363	4850	5567	5956	4269	4763	6801	2939	4911	5336	5381	4023	3976	4231	8037	2853	3551	3995	2357	4685	5246	2687	5703	7948	6542	6067	4951	5380	3603	3793	5855
1.40_474.36			[M+H]+	(+) ESI	474.358	1.4	223	241	468	220	248	217	200	3758	5714	3684	3965	1760	2878	3677	2571	4095	3334	2603	2037	3141	3646	3531	3970	3412	3442	2024	3580	3244	4843	3726	1260	3348	3255	3639	1799	3519	5407	4257	5043	3172	2515	3066	3689
1.43_480.35			[M+H]+	(+) ESI	480.346	1.43	427	456	522	478	473	399	499	2114	1355	2140	3438	3574	1885	1808	1616	2163	3552	3401	1790	2215	3306	2097	1953	1800	1250	1884	1296	2757	1996	1335	1845	2651	2007	2155	1721	1386	2310	2660	1229	2378	2578	2641	3012
1.50_522.36			[M+Na]+	(+) ESI	522.356	1.5	18300	22481	40062	20231	26908	16695	17304	5633	4898	9993	22702	11255	4445	5077	6100	9712	10015	15793	3705	9918	9257	11691	5199	3106	4890	5774	4085	5340	3123	5489	10163	7721	7106	8035	7958	4843	7105	12554	4233	11576	10993	11307	13829
1.63_399.25			[M+H]+	(+) ESI	399.25	1.63	327	775	433	442	493	468	440	864	2769	3957	4710	1625	2255	3601	2678	3760	7335	13009	1868	4989	5532	3686	3899	1646	1871	2122	3659	2521	2802	3290	2158	2458	1089	2481	3483	2399	3163	3180	2576	3359	1271	1843	1892
1.95_425.26			[M+Na]+	(+) ESI	425.262	1.95									19492	23294	21194		6661	20551	18149	19884	32273	60317		21389	28129	27291	22110				10071	5497	6724	8659		5904		6610	21598	8284	7827	6237	6099	7369
2.58_346.27			[M+H]+	(+) ESI	346.275	2.58	331	395	550	363	390	405	578	2218	2542	4775	3571	2240	2198	2159	2421	4147	3630	5113	1278	3248	3332	3753	3178	1319	2120	1695	5702	1738	1863	3796	1556	2589	1705	1723	2154	3420	4563	2975	2035	2707	1400	1755	1996
3.08_456.41			[M+H]+	(+) ESI	456.405	3.08	504	552	470	587	592	458	525	2832	3568	2815	4047	2348	2711	3424	2197	2321	3257	2400	1793	2121	3626	2869	3650	3521	3720	1872	1991	1625	3278	3592	1177	2849	2844	3444	1405	2254	3307	3489	3266	2566	1891	3514	3395
3.10_369.35			[M+H]+	(+) ESI	369.352	3.1	1154	1746	1103	1239	1289	1334	991	4993	2692	6085	5511	8299	4346	3623	4520	3465	4470	3323	4634	4449	5298	4407	3667	4770	3344	3743	3547	3341	3688	3523	3684	5509	5690	4851	4668	4053	4562	4533	4973	3364	4324	6778	7345
3.11_511.28			[M+H]+	(+) ESI	511.284	3.11	719	700	657	760	900	849	873	3118	1478	3907	3436	4255	3140	3069	3712	2418	3191	2663	3051	3889	3189	2975	2419	3140	2881	2899	2758	2814	2455	2343	2405	3310	3679	3066	3148	2465	3393	3483	3349	2884	2807	4184	4028
3.13_482.42			[M+H]+	(+) ESI	482.42	3.13	943	642	666	672	924	522	539	4523	9139	5910	8535	2253	5437	8270	4344	5102	6860	3808	2959	5607	6757	6811	5664	7002	5486	2235	3494	3094	6276	10910	1825	4342	3969	4476	2140	4153	7943	11880	7831	4072	2761	3670	6269
3.36_756.50			[M+H]+	(+) ESI	756.497	3.36	287	289	274	370	299	254	288	3795	2480	3542	2829	3702	4200	3606	4360	2459	2777	2826	1616	2274	4374	4194	4431	3017	3126	2534	2855	3440	3658	3779	2484	3698	3198	1846	1605	3168	1822	3701	3192	3053	2077	4689	2272
3.44_643.47			[M+H]+	(+) ESI	643.472	3.44	280	442	326	326	359	332	341	4744	4053	5114	4490	3944	4468	3335	3905	3464	4229	4263	3396	4050	4594	4990	4699	3697	4585	3626	4434	3389	4197	4139	3630	4424	4398	3367	3851	3645	4116	4851	4985	3987	3417	4627	5121
3.44_903.51			[M+H]+	(+) ESI	903.506	3.44	207	266	246	176	237	239	220	3118	2902	3512	3027	2981	3634	2893	2644	2520	3138	2571	2362	2634	3533	3271	3675	2824	3104	2845	2883	2471	3224	2641	1964	3281	3009	2468	2860	2409	2946	3232	3084	2578	2415	3852	3329
3.49_828.48			[M+H]+	(+) ESI	828.481	3.49	211	390	330	457	336	279	304	12872	12875	12869	12056	14445	13525	9620	12350	11514	10214	10391	9375	9431	11345	11456	14262	13245	13293	10848	13364	11961	13803	10477	7464	11406	13033	10292	12191	8411	10989	10844	12524	12582	11641	15808	16413
3.52_484.44			[M+H]+	(+) ESI	484.436	3.52	396	449	443	567	548	401	534	6184	5588	3733	6136	4042	4314	6329	3268	3666	3778	3164	2691	3333	4323	4096	3979	5397	4788	3216	3120	3450	5703	5895	2021	4114	4086	6054	2282	3078	3695	6171	4471	4137	3145	5849	5717
3.55_510.45			[M+H]+	(+) ESI	510.452	3.55	662	453	513	517	546	459	600	6085	7981	6821	8257	1691	4532	9991	4995	5168	7732	4536	3684	4553	6916	7792	3832	6178	5638	2874	3396	3254	7371	11710	1983	5568	4178	5206	1755	3975	7130	16779	5105	3295	2279	3939	5929
3.62_758.51			[M+H]+	(+) ESI	758.512	3.62		198	241		186			2407	1559	1885	1345	2076	2775	2003	2814	1328	1813	1470	1180	1188	2966	2163	2382	1946	1465	1325	1617	1928	1846	2144	1104	2129	1882	1136	1096	1982	1221	1890	1814	1696	1171	3434	1547
3.66_854.50			[M+H]+	(+) ESI	854.496	3.66	480	847	741	700	846	666	549	16268	15875	16135	16778	17038	17305	13578	15249	14863	14151	13125	12964	14040	15589	15951	17354	16677	16673	14410	15194	15596	17460	14424	9632	15417	17452	13551	14915	12004	14127	14514	17307	15010	13919	20998	19730
3.70_784.53			[M+H]+	(+) ESI	784.528	3.7	407	413	289		314		474	3761	3235	3259	3709	4686	3339	3023	3213	2592	3819	3835	3116	3321	3586	4211	3139	3254	4087	3815	2986	3735	3271	3542	2812	3512	3156	3033	3436	3332	2863	3541	3433	3218	3233	4281	3499
3.77_854.55			[M+H]+	(+) ESI	854.55	3.77	578	642	589	598	417	404	697	3626	2871	2920	3594	3579	3127	3528	3609	1726	2829	2431	2602	2776	4985	5740	3646	2213	2767	2079	2137	3172	2176	4739	523	2997	3188	716				1966	3002		2609	3012	3190
3.82_906.48			[M+H]+	(+) ESI	906.476	3.82	208	292	218	241	133	204	173	2094	3195	3479	2533	3013	3031	2417	1884	1661	1723	1711	1967	1593	1970	2459	2502	2636	2588	2058	2202	1395	2271	2221	1621	2271	2828	1941	2165	2015	2552	2073	2706	2335	1952	3372	3430
3.83_880.51			[M+H]+	(+) ESI	880.512	3.83	347	463	418	493	510	526	490	14038	12574	13775	12933	12812	13397	10517	11868	12130	13018	11162	11104	11732	13512	13185	12941	15179	13182	9787	11143	12112	14067	13334	8324	13436	13160	9870	10841	10305	10276	12059	12709	12380	10737	17372	13954
3.86_810.54			[M+H]+	(+) ESI	810.545	3.86	247	409	395	364	428	316	309	2383	1749	2670	2324	2369	2500	2086	2020	2102	2391	2394	1990	1883	2518	3091	2427	2316	2122	2210	1760	2011	2104	2163	1836	3046	2411	1243	1927	1804	1526	2800	2467	2099	1783	2811	2940
3.86_827.54			[M+NH4]+	(+) ESI	827.543	3.86			712			609	436	123779	133772	155082	135319	139815	137965	109064	3409	30406	84906	83787	90020	82019	100080	111009	117564	126973	26835	109483	119560	65908	122461	104810	16643	101597	144232	100121	119274	96394	34571	104715	138152	117645	104320	185309	191251
3.89_828.53			[M+H]+	(+) ESI	828.533	3.89	240			380	228	374	215	37124	39788	46806	3174	3026	42470	31963	3525	26963	24504	26906	28246	26756	29705	3231	34678	38379	4241	33033	3027	20187	3643	32184	18415	32610	42124	31656	35486	3148	35804	31248	42290	33775	30709	3841	55619
3.98_780.55			[M+H]+	(+) ESI	780.553	3.98	1829	2009	1926	1857	2189	1361	1445	3610	2718	3553	4317	3059	3094	2551	3280	2625	2966	2485	2435	3299	3657	5085	4319	3258	3652	2554	3322	2322	3320	4073	1661	3156	3069	2080	2351	3366	3334	3563	3059	2178	1965	3368	4227
3.99_840.55			[M+H]+	(+) ESI	840.554	3.99	378	558	552	462	514	416	529	7551	7525	10256	9084	7093	7984	5494	6262	5267	5735	5840	5646	5642	6413	6843	7593	8175	8608	7750	8931	4736	7246	6163	3142	6026	8729	6746	7838	6672	8277	7183	9864	6955	5524	10585	11453
4.01_864.55			[M+H]+	(+) ESI	864.552	4.01	286	281	343	348	346	174	320	2556	2332	2884	2416	2576	2223	1814	3170	1449	1871	1637	1609	1926	3453	3209	2015	2073	2178	1358	1534	1197	2146	3985	1413	2970	1893	1157	1944	1936	1924	2671	3233	2315	1565	3561	2851
4.01_932.49			[M+Na]+	(+) ESI	932.494	4.01	186	210	340	161	215	339	150	9102	9706	11756	9751	7497	9202	7559	7746	7513	6234	6116	5313	7957	9093	8589	8024	8217	9571	5995	7760	5244	9336	8645	3481	8346	7669	5299	7452	7521	8330	8112	9430	7807	5651	10707	9163
4.01_942.52			[M+H]+	(+) ESI	942.522	4.01	187	239	223	206	278	182	177	5043	6651	8029	6265	4895	5953	5445	5849	5134	3769	4126	3666	5739	5501	4769	5201	5924	6376	4359	4877	3979	6350	6251	3112	5573	4335	3631	5711	4652	5476	5620	6045	4865	3323	5839	5807
4.02_910.61			[M+H]+	(+) ESI	910.606	4.02	260	227	363	187	186	170	295	5744	5363	5979	5539	4114	5417	4710	4939	4564	3783	3491	3095	5090	5620	5806	5133	5488	5882	3720	5501	3154	5301	5947	1850	5436	5091	3579	4797	4514	5194	5007	5919	4696	3383	6501	5852
4.02_868.58			[M+H]+	(+) ESI	868.585	4.02	227	319	437	316	344	351	300	47386	26086	44579	35402	36300	35496	30333	38407	22120	27365	25246	23506	22022	53844	61160	34056	30654	28514	19124	23088	26171	26449	48007	10635	34231	29103	11266	17650	17424	18264	25655	32379	18394	16466	35723	25688
4.02_890.56			[M+K]+	(+) ESI	890.555	4.02	233	261	391	320	315	258	299	17968	12947	18822	15701	15423	16370	13552	16761	11224	11619	11577	10458	11008	21565	22753	15092	14137	13527	9766	10474	11596	13087	20727	4499	15610	11700	6130	9372	8871	9571	12284	14797	9686	7177	15051	12382
4.03_832.55			[M+H]+	(+) ESI	832.546	4.03		616	459	570		416	481	2814	2975	3456	3654	3799	2842	2668	2804	2511	2202	1488	1976	2157	2950	2827	2897	3221	2764	2456	3304	1853	3108	2546	1528	3435	3976	2982	2908	2592	3254	2453	4564	3324	1834	7367	3928
4.03_512.47			[M+H]+	(+) ESI	512.467	4.03	925	952	1249	1054	1081	960	1010	6510	5067	4255	5381	3896	5356	5076	2978	3376	3546	2967	3390	2979	3978	3772	3190	4409	4189	2928	3785	2946	4769	5346	2564	3730	4294	4923	2569	2873	3784	7434	3808	3063	2930	5425	5877
4.03_824.56			[M+H]+	(+) ESI	824.557	4.03	4299	4519	4960	4287	4789	3564	3371	4847	3749	5137	5599	6031	4390	3145	3631	3316	4143	5579	3645	3109	3295	5075	4336	5273	7773	4093	4453	3687	3439	3799	2001	3439	4627	4021	4411	4263	4714	5190	6172	3276	3109	4665	4443
4.04_597.49			[M+H]+	(+) ESI	597.488	4.04	225	508	648	684	645	724	855	47229	41729	45779	41621	31713	41269	32437	41153	39881	36906	33299	30716	43015	43869	47986	43698	40645	45912	33167	42526	32816	41326	43370	24164	42971	37106	27353	34283	31502	39230	42637	46560	38273	24953	40601	46712
4.05_836.56			[M+NH4]+	(+) ESI	836.558	4.05	367	409	293	384	429	472	346	3701	2768	4526	3433	3400	3562	3449	3186	3513	3367	3874	2441	3135	5073	5243	3887	3619	3451	2409	2712	3401	3006	4265	2501	4853	3493	1715	2102	3490	2137	4616	3325	2648	2495	4515	3896
4.09_623.50			[M+H]+	(+) ESI	623.503	4.09	458	394	579	398	688	579	724	27856	27190	32744	31889	24070	29464	21803	29319	25194	24298	23949	20900	28219	27826	34208	31581	23703	30088	24736	32341	21362	26716	28910	16210	25365	30277	22539	26439	22654	28939	29059	36616	27127	18392	33272	34934
4.13_762.54			[M+Na]+	(+) ESI	762.543	4.13	344	400	328	254	286	207	360	4601	15224	20737	13738	6599	4007	9699	3876	10816	3261	9410	5964	11604	4657	4244	11550	3452	12930	7459	11380	11528	13766	3953	3605	3482	7777	4327	7272	9369	9670	3974	10899	9645	4705	8662	8096
4.13_782.50			[M+H]+	(+) ESI	782.497	4.13	664	908	353	774				10570	12228	12328	10580	9741	12287	9690	11806	10661	9751	8790	9156	11160	10883	11242	11490	12246	12725	10154	13411	9868	13175	11863	6698	11212	11435	9047	10599	8940	12344	11310	13951	10907	8611	12521	15131
4.18_838.57			[M+H]+	(+) ESI	838.573	4.18	269	322	336	517	371	365	369	3692	2543	3219	2659	2604	2953	2307	2727	2242	2496	2539	1529	2096	3357	3032	2727	2827	3280	1964	2633	2320	2987	2557	1101	2152	2289	1565	2170	2044	2417	2721	3080	1942	1591	3728	2895
4.19_808.51			[M+H]+	(+) ESI	808.513	4.19								12054	13407	14377	13007	12692	13224	10477	12916	12220	10159	9388	10580	11404	12032	11675	12500	11675	11874	12597	15017	10973	14394	11661	7124	11222	15396	13232	13231	9144	13664	9796	14682	12059	9474	17893	17736
4.19_423.79			[M+Na]+	(+) ESI	423.786	4.19	121	210	208	204	122	173	114	4563	4291	4027	3704	6000	4468	3396	3447	2900	3213	3295	3063	3093	3712	3793	3720	4904	3997	3759	3896	3446	4181	3101	2364	4512	4496	3504	3554	3443	3627	3429	4044	4331	3382	6144	5012
4.20_890.57			[M+H]+	(+) ESI	890.567	4.2	228	251	231	116	291	231	292	2577	2196	2501	1995	1749	1995	1845	2214	1440	1783	1300	1286	2384	3017	2973	1894	1844	1587	1216	1683	1539	1640	3889	939	2516	1640	880	1530	1812	1737	1867	2521	1742	1269	2753	2087
4.21_894.60			[M+H]+	(+) ESI	894.599	4.21	345	382	473	319	333	275	244	18217	10963	16958	13476	10749	13387	10303	13552	10124	11841	8824	7443	10227	22148	22599	12097	10674	11080	7309	9114	11562	11842	17683	3830	13315	8909	4246	6174	7316	7500	10306	12666	7412	5890	12432	8622
4.21_968.54			[M+H]+	(+) ESI	968.538	4.21	204	228	220	235	213	349	231	3455	4388	5561	4189	2985	4112	3081	4120	4000	3391	3056	2789	4878	4517	3875	3475	3433	4088	3252	3207	3403	4011	4988	2149	4016	2675	2054	3464	3358	3592	4204	3935	3633	2233	3116	3286
4.21_916.56			[M+K]+	(+) ESI	916.562	4.21	298	275	339	303	337	297	223	8519	6664	9518	7519	5287	7716	5995	7176	6364	6241	4942	4186	6587	10663	10194	6660	6380	6517	4501	5642	5657	6679	9223	2553	7400	4757	3114	4320	4988	5394	6387	7296	5159	3214	6573	5552
4.21_958.51			[M+Na]+	(+) ESI	958.509	4.21	216	276	240	162	291	206	346	6644	6717	8438	6290	3789	5934	4272	5750	5875	4711	3877	3408	7002	7477	6839	5395	5463	6520	3858	5703	4357	6268	7933	2469	6094	3971	3297	5487	5330	5526	6537	6302	5339	3176	5911	5357
4.21_830.53			[M+H]+	(+) ESI	830.533	4.21	467	646	395	288	763	422	705	8702	6649	10263	8531	6807	8053	5228	6056	4946	4347	3905	4484	4929	6449	8046	7318	8471	7539	6247	7693	4173	6602	7078	2631	5083	8776	6712	6776	6788	8049	6314	6528	6719	4659	13095	9035
4.22_804.55			[M+Na]+	(+) ESI	804.553	4.22	3280	3554	3820	3419	3754	2770	2830	27222	36848	35778	30287	18370	21851	15320	23859	22226	17328	13145	13889	18584	21628	28560	23898	21777	28450	20106	33098	11805	24158	20917	8064	13754	34802	28795	28879	20464	32273	16740	32580	24071	11373	41007	38715
4.22_858.56			[M+H]+	(+) ESI	858.561	4.22	326	271	365	342	327	248	300	3162	3246	3909	3427	3292	3151	2617	2731	2901	2522	1837	2345	2508	3553	3782	3084	3264	3032	2358	2972	2437	3039	2940	1447	3212	3379	2788	2841	3161	3298	2825	4182	3664	1819	6717	3023
4.22_826.53			[M+H]+	(+) ESI	826.535	4.22								5004	7357	6917	6076	4196	4672	4574	4943	4527	5649	5076	4409	12540	8195	5244	4773	4400	6123	4079	6045	5114	4699	10440	2316	4508	6322	5025	6084	8004	6353	8110	6692	5146	2432	7534	7994
4.24_623.50			[M+H]+	(+) ESI	623.503	4.24	889	746	770	810	733	561	731	8618	5079	5271	4093	6208	4131	7287	3608	4779	3329	7300	6576	4905	10397	5910	4970	8416	4203	6996	4569	6209	4062	3954	5660	8514	8413	8602	3876	4883	4444	4368	5164	12234	5995	10026	10783
4.24_862.57			[M+H]+	(+) ESI	862.574	4.24	351	483	298	291	303	342	291	2247	1783	2527	1359	1567	1705	1660	1848	2004	1562	1462	1115	1616	2871	2766	1808	1895	1848	1075	1330	2033	1795	2262	1435	2348	1802	837	823	1651	1248	2356	2113	1531	1331	2641	1442
4.27_782.54			[M+H]+	(+) ESI	782.543	4.27	2015	1665	1643	1751	1888	1392	1201	11527	11338	13887	11288	9687	10670	8291	9125	8882	10099	8109	7209	10163	10911	11574	10423	9783	11574	8809	3049	7842	11631	10379	5255	9214	11310	8142	8750	9942	10299	11421	3518	9455	7494	12154	3788
4.29_611.50			[M+H]+	(+) ESI	611.503	4.29	195	278	387	189	315	254	226	3898	3338	4130	3849	3128	3793	3124	3069	3327	3610	3147	3493	3798	4008	3916	4107	3320	3824	3959	3773	3182	3629	3708	2243	3489	4200	3192	3338	2980	3460	3232	3844	3121	3034	4314	3819
4.31_429.37			[M+H]+	(+) ESI	429.373	4.31	1905	1402	2800	1621	1842	1523	1245	4472	3477	4788	4941	5966	3991	3906	3628	3502	4521	3108	3332	3854	5324	4313	3810	3814	3812	3981	3635	3725	2938	3920	1896	3457	3687	4145	3953	3057	2677	3973	3449	3956	3378	4717	4619
4.31_828.54			[M+H]+	(+) ESI	828.54	4.31								4667	5735	6866	5457	4183	6062	4006	5082	5098	2641	2684	2478	3160	5383	5474	3910	6538	5094	3599	4177	3475	5650	4320	2066	4713	4951	3766	4260	3639	4252	4396	4487	5002	2506	4754	6335
4.33_808.51			[M+H]+	(+) ESI	808.514	4.33								16503	20465	18123	17419	11887	18232	15042	18814	19313	14580	14061	14781	17939	19055	19556	21697	19954	22038	14051	18672	14606	20484	19411	11664	17304	17811	14289	17093	15178	18556	18417	23464	19977	12421	19758	21599
4.37_599.50			[M+H]+	(+) ESI	599.503	4.37	3086	3756	3530	3269	4075	3059	3121	11396	10450	10839	9681	6673	11218	7212	9611	9850	9562	7240	6962	10140	13294	11181	9727	10998	10017	7190	10053	8363	10711	10492	4784	9907	7906	5971	6844	7991	7997	10040	9613	8323	5400	9282	8547
4.38_786.54			[M+Na]+	(+) ESI	786.54	4.38	207	391	417	250	293		230	2901	4104	6050	4661	2319	3556	2181	2930	3347	3801	2461	2068	4950	3891	4063	3486	3167	4791	2914	3945	2089	3659	3615	1364	3786	3079	2243	4560	3650	4571	3470	6828	3505	1142	4878	4372
4.38_792.55			[M+K]+	(+) ESI	792.553	4.38	1283	1562	1481	1118	1238	1289	1205	7773	9032	11123	9155	5579	8520	5803	7953	7551	5359	4893	4800	6422	7784	8867	8366	7211	7622	5587	9116	4999	8407	8871	3172	5593	8184	6983	5704	6297	6649	7543	7293	7595	3906	8953	8636
4.38_788.56			[M+Na]+	(+) ESI	788.555	4.38	342	324	323	408	366	261	332	7018	6074	6365	7412	5144	6043	4100	6244	5362	4725	4405	3338	4658	6900	7833	6310	4825	6277	4857	6429	3866	5354	5868	2189	3618	6741	4284	6503	4396	4716	3793	5964	4178	2606	7013	5768
4.40_714.55			[M+H]+	(+) ESI	714.545	4.4	423	303	375	326	294	295	271	1866	1861	3715	2615	1609	1513	1305	1639	4057	2642	1004	1345	1240	1595	4434	1765	1673	1945	1403	4588	1599	1435	8861	832	881	3794	3818	3101	4824	7332	1235	3099	1891	1313	3470	4052
4.40_765.56			[M+H]+	(+) ESI	765.562	4.4	265	340	400	223	378	238	256	14773	12006	17351	10908	8511	14262	7907	11549	12780	12918	8636	8356	12021	15835	15522	15132	11034	10918	8356	13514	11636	12110	13708	6248	13703	13528	7466	12381	10860	11091	12318	15297	8930	7696	14175	12718
4.40_764.56			[M+H]+	(+) ESI	764.558	4.4	339	475	494	340	442	344	391	16935	20139	26747	20990	14095	16620	12095	11678	15289	15718	15303	11061	19665	17891	19932	17661	16624	21851	15622	20063	12431	16663	15808	10419	17721	19557	10633	23121	20979	22458	19351	29317	17944	12229	22876	22918
4.40_793.56			[M+K]+	(+) ESI	793.557	4.4	1028	1020	859	1116	781	518	722	4060	5052	11555	9280	5267	9789	6344	7741	8864	8663	6065	4299	10285	9544	14482	8729	7558	3898	5829	10818	6434	8420	10451	3854	8045	4220	4473	8113	10338	11717	9340	4334	7563	4585	8268	7103
4.40_436.79			[M+K]+	(+) ESI	436.794	4.4	243	293	216	194	185	220	215	6938	4846	5083	5098	6305	5353	4358	4243	3983	4363	4444	4027	3526	5650	5378	4990	5357	4258	4388	4624	4760	5663	4948	3207	5991	4784	3394	4069	3789	4062	4801	5150	5131	4549	7582	4836
4.42_831.57			[M+H]+	(+) ESI	831.571	4.42	3347	4079	3036	3347	4010	3312	3358	9178	8830	10462	13442	9898	7634	4999	10989	6353	4653	3681	5293	4771	5115	10326	9037	6846	8529	6826	11209	3090	7350	8203	2070	2892	16524	12876	12703	5276	10085	2237	8257	5452	4310	12982	18666
4.43_774.56			[M+H]+	(+) ESI	774.563	4.43	3825	3778	3744	3628	4069	3475	3528	7157	7814	10262	7515	4576	6849	4553	6135	5633	7921	4940	4330	8233	8713	6997	7826	6514	6577	5947	8126	5897	8165	6549	2496	7303	6199	3107	5514	6680	7399	7559	8653	4422	2358	5716	6778
4.43_625.52			[M+H]+	(+) ESI	625.519	4.43	1234	1491	1606	1361	1864	1277	1335	6825	8020	8562	8072	5588	7585	5369	7665	7287	6139	5285	5617	6942	8701	9021	7390	6395	7117	5733	7693	5291	7273	7447	3468	6239	6990	5591	5515	6183	7081	6727	7883	6372	3965	8261	6700
4.47_780.55			[M+H]+	(+) ESI	780.552	4.47	57636	65629	60973	58069	65244	44972	48304	1832721	1702800	2080633	7566	1191084	1625187	1214525	1634037	1369390	1228161	1153853	992120	1555871	1651343	1825834	1723639	6086	1905732	1442662	2208284	957907	1607692	1730653	640763	1472571	1692587	1047619	1472590	1720833	1892553	5287	2370333	3014	981356	1749900	2079990
4.47_809.55			[M+H]+	(+) ESI	809.552	4.47	1873	1490	1653	1126	1702	1274	1683	5550	4585	6174	3586	3422	6548	3877	3608	4906	4003	3126	4294	5582	4114	6296	3651	4986	5186	3417	8219	2950	4224	3377	2532	3851	9452	4684	4221	4740	4931	4927	9660	3934	2998	10746	3016
4.47_784.51			[M+H]+	(+) ESI	784.509	4.47	275	310	309	384	310		242	3058	3318	3396	2697	2803	3151	2672	3172	3710	3076	2401	2820	3324	3551	3073	2935	3118	3266	2404	3418	2781	3552	3217	1887	2745	2799	2039	2379	2687	2725	2892	3306	2933	2001	3110	3188
4.47_789.53			[M+H]+	(+) ESI	789.53	4.47	302	391	310	239	273	303	303	7087	8272	7903	7840	5857	5186	5312	6213	5680	5174	4300	4412	5761	6802	7683	3222	6165	8501	5291	8787	3866	6235	6417	3023	4009	8573	6376	6910	5900	6609	5140	8465	6221	3840	9761	4250
4.48_804.55			[M+H]+	(+) ESI	804.553	4.48	1598	1821	1237	1184	1333	988	990	34632	35300	35346	37810	30815	7329	29491	33882	8178	29238	28820	26780	34468	33941	32034	34126	33378	8591	32428	40619	24363	33435	33894	18890	6099	4697	28516	33150	36441	38975	35081	43347	31435	23695	36923	40839
4.54_852.55			[M+K]+	(+) ESI	852.554	4.54				434	992	120		4342	5761	5770	4544	1823	4287	3254	2967	4502	2790	1938	1935	2412	5287	4622	4213	3390	4460	2062	2827	2217	5022	3161	930	2527	2250	1939	2719	2038	3861	2616	3183	2818	1641	3382	2322
4.55_906.60			[M+H]+	(+) ESI	906.599	4.55	208	219	234	379	335	171	174	3225	3294	3313	2804	1536	2446	1852	2375	2979	2014	1997	1597	2406	3199	3358	2967	2701	2992	2278	3057	1961	3051	3113	1387	2970	2072	1985	2251	2938	2866	2528	3589	2425	1472	2636	3005
4.56_625.52			[M+H]+	(+) ESI	625.519	4.56	1137	1491	1669	1361	1726	1187	1124	58345	49807	68722	61466	48795	55315	44339	51851	45127	48827	45897	39289	50604	53959	59482	57273	46459	57129	46553	58374	40529	55501	51662	28358	51161	55385	40894	50146	41811	54894	50849	60984	45646	34464	61225	64407
4.57_1192.81			[M+H]2+	(+) ESI	1192.81	4.57	205	249	273	268	183	139	216	3718	4214	5526	4454	2935	3853	3638	3935	3149	2922	3265	2266	3917	3233	3667	4343	3838	5196	3551	6690	2368	3683	4025	1542	3640	3628	2677	3592	5105	5504	5187	7088	3495	1843	3488	5958
4.57_805.55			[M+H]+	(+) ESI	805.548	4.57	5666	7944	9109	7510	9862	5652	6762	7169	4934	6577	6084	4720	6205	6268	5763	5703	5360	5131	5188	6268	7361	5962	6866	5644	6622	5702	6354	5163	5602	6202	3458	4098	5619	4117	5349	6356	6056	7774	6849	5741	4812	5650	7040
4.57_1192.31			[M+H]2+	(+) ESI	1192.31	4.57	231	244	270	178	252	245	129	2843	3047	3324	3219	2518	3133	2342	3229	2720	2019	2464	1937	2940	3120	3062	3120	2888	3484	2724	3915	1710	3038	3310	1161	3127	2877	1910	2898	3124	3365	3318	4812	2746	1754	2942	3722
4.57_832.57			[M+H]+	(+) ESI	832.572	4.57	1123	1106	1631	1367	1982	1094	1774	22600	19657	20949	18741	18691	3973	11681	17436	11642	12068	10212	10952	3832	17054	20490	4636	15876	15968	13524	4599	9567	17834	16165	1784	8261	4156	10382	15392	12428	4545	3516	4494	3469	9217	4382	3915
4.58_782.80			[M+H]+	(+) ESI	782.796	4.58	662	533	438	608	618	446	1130	13511	13805	11159	9927	8167	10873	7061	12545	9137	6406	1161	950	428	9740	14003	14385	10723		834	16916	4670	2640	12497	2301	582	12837	4754	9777	11802	13239	11134	17096	256	6214	13668	10500
4.58_782.93			[M+H]+	(+) ESI	782.933	4.58	402	501	349	438	448	648	271	3691	4800	5426	4544	3473	4947	3556	4524	3147	422	3450	1698	5145	570	4733	5725	4430	4646	4250	4701	2989	5142	4308	2068	4939	4755	3022	3274	3418	5967	4610	5314	3437	2841	3213	6187
4.58_782.97			[M+H]+	(+) ESI	782.969	4.58	328	279	514	239	448	648	375	3553	4800	1690	5107	2916	3552	3062	4182	4168	2845	2975	2921	5145	4537	4733	4325	4430	5545	4124	6443	2131	3471	2123	1293	4702	2247	779	3274	4459	5343	4186	775	3997	1130	4151	4977
4.58_897.61			[M+NH4]+	(+) ESI	897.611	4.58	226	211	302	479	258	132	277	3296	2801	3193	3036	2555	3389	2877	3344	2844	2639	1961	2296	2471	3730	3779	2719	2766	2966	2325	3316	2379	3024	3240	1073	3099	2818	1322	2292	2356	2213	2665	3252	2544	1751	3448	2861
4.58_795.04			[M+H]+	(+) ESI	795.042	4.58	208	253	148	120	214	120	158	2989	2556	3084	2693	2557	2784	2388	3156	2480	2945	2748	2524	2547	3216	2732	3134	2748	2982	2591	2517	2129	3141	2505	1144	2849	2597	1883	2221	2579	2347	3151	2367	2109	1736	2742	2780
4.59_864.51			[M+H]+	(+) ESI	864.508	4.59	934	1268	1110	931	1086	1101	956	2046	2198	2175	2394	1825	1853	1783	1841	2091	1916	1919	1581	1899	2250	2122	2124	2095	2060	1905	2348	1544	2208	1990	1427	1830	2138	1636	2035	2330	2230	1970	3692	2104	1294	2439	2631
4.59_651.53			[M+H]+	(+) ESI	651.534	4.59	340	345	387	385	377	290	273	4867	4201	5046	3943	3231	4615	3804	3887	4155	4140	3322	2939	3863	4443	4887	4727	3811	4550	3913	4958	3212	4216	4100	2723	4269	3399	2463	3222	3374	4584	4603	5394	3520	3385	4141	4084
4.60_775.54			[M+Na]+	(+) ESI	775.544	4.6	440	606	724	538	632	428	592	4895	3312	3237	3914	3745	3436	3938	3877	3233	4752	3723	3043	3679	4265	3767	3883	3494	3181	3222	4663	3970	3530	4348	1993	3359	2964	2664	3574	4465	4357	4330	3393	2726	2952	3448	2792
4.60_746.57			[M+H]+	(+) ESI	746.566	4.6	893	782	530	802	492	626	734	6125	4695	6260	5647	4747	5585	4361	5365	4396	5452	6070	4367	4550	6640	7682	5949	6359	5469	3979	4893	4807	6161	5662	2107	4752	3671	2223	3381	3188	3528	5166	3960	3317	3072	3566	4115
4.61_816.04			[M+H]2+	(+) ESI	816.045	4.61	206	187	235	223	268	191	222	5080	6495	4626	6193	6112	5692	5603	6391	6166	4533	3995	3976	5288	5499	6802	5657	5380	6843	6090	6574	3570	5436	5619	2672	5893	5941	5764	5437	5156	6120	5570	6420	5377	3427	6648	6746
4.62_790.57			[M+K]+	(+) ESI	790.572	4.62	1586	1663	1165	1389	2179	934	930	12446	15627	19222	13100	9412	12887	8234	10354	12081	11912	9072	6502	12316	12752	15139	10898	10723	12849	9804	14421	8095	11280	13232	4985	11268	12142	8466	11955	12026	15089	13255	17264	11197	7068	13676	12076
4.62_833.52			[M+H]+	(+) ESI	833.524	4.62		248						3369	3580	4646	3517	3118	4765	3775	3063	4456	3670	3581	3952	3992	3918	3382	4224	3516	4002	3842	4700	3602	5489	4421	2671	3738	4747	4662	4780	3765	4651	3655	3827	3147	3271	5203	4106
4.62_819.57			[M+H]+	(+) ESI	819.572	4.62	422	534	475	512	402	376	363	13731	17180	17155	15427	9502	14371	11561	14256	15910	12833	10633	10159	14457	14908	18038	14853	13815	15324	10437	15030	11472	15970	15983	6981	11291	13804	10431	10340	12494	14608	14253	15133	12056	8318	14896	14312
4.62_385.35			[M+H]+	(+) ESI	385.347	4.62	568	455	576	431	433	681	494	7820	4466	1318	1475	1129	1153	1154	2850	1308	976	753	1534	851	1349	1103	1258	894	759	959	818	725	1487	1257	1781	1269	2128	1112	1229	1019	955	1966	786	1198	2479	783	905
4.64_864.62			[M+H]+	(+) ESI	864.619	4.64	832	1383	706	1112	997	650	605	3675	3386	3859	3396	3361	3406	3020	3405	3258	3176	3146	2915	3012	3465	3603	3588	3194	3367	3432	4062	2754	3637	3117	2451	3448	4024	3851	3218	3486	4094	2970	3911	3407	3118	4116	3547
4.65_865.62			[M+H]+	(+) ESI	865.62	4.65	1338	1910	1371	1495	649	498	909	3581	3746	3451	3917	3722	3781	3552	3668	3277	4310	3570	2984	4030	3507	3938	4605	3692	3502	3319	4102	2730	3519	3538	2134	3981	4198	3861	3633	3313	3827	3330	3804	3276	4409	4422	4183
4.65_897.57			[M+H]+	(+) ESI	897.573	4.65	321	353	432	479	466	299	277	3882	4418	4126	4383	4739	4253	3265	4568	3960	2904	3404	3071	3260	3834	3443	4311	4669	3949	3871	3974	2682	4390	4233	1930	3454	4045	4432	4029	3443	4440	3638	4006	3879	2502	4962	4928
4.65_810.53			[M+H]+	(+) ESI	810.53	4.65			1146	1529			1473	60598	68555	77994	69223	64545	71878	53927	66015	61051	51249	51480	56199	60456	60727	56926	68614	68036	72603	58373	76265	51806	78130	63657	34051	57987	74241	59514	65592	48322	70552	54214	79262	59876	50932	80000	96899
4.66_768.55			[M+H]+	(+) ESI	768.554	4.66	5692	6128	6288	5830	6624	5058	4741	4128	4357	5899	4457	1334	4253	1687	3974	2041	1437	1243	1554	4129	4670	5208	4204	3986	4562	1690	4810	1677	4476	4603	1200	1691	1504	1083	1684	4150	4997	1683	5820	3370	664	4414	4820
4.66_437.80			[M+H]+	(+) ESI	437.802	4.66	146	158	158	185	129	139	171	3057	3026	2348	2852	3274	2919	2006	2498	2297	1649	1830	2480	1770	2339	2480	2389	3019	2269	2335	2956	1603	2837	2150	1667	2672	3535	2313	2815	2212	2472	2187	2848	2466	2309	3117	3289
4.67_703.57			[M+H]+	(+) ESI	703.57	4.67	793780	906722	865678	764543	930340	608138	636021	4702	4686	4406	5882	4125	4873	3758	5512	192907	5221	182443	5025	5964	7172	4066	4886	5163	223821	3433	288931	3602	5332	216160	86335	189154	267849	149693	194341	4172	225606	203364	3608	3328	143237	321488	3447
4.67_844.55			[M+H]+	(+) ESI	844.548	4.67	2526	3198	3300	2591	2947	2463	1965	10610	4872	5316	5377	5681	4588	7798	8856	4470	3640	8017	8184	10975	4776	5090	4849	8483	4416	7851	11123	9022	4601	4521	6997	3793	12361	3645	4451	3361	9648	9827	5010	4435	7924	11270	5620
4.67_876.48			[M+H]+	(+) ESI	876.479	4.67	421	444	447	318	367	428	468	2063	2168	2244	2087	2264	2736	1977	2290	1712	3490	1780	2059	2165	2233	2119	2323	2721	2123	1986	2642	2161	2186	2135	1736	2162	2174	2167	2009	1924	1869	2282	1807	1716	1927	2724	2166
4.68_845.57			[M+H]+	(+) ESI	845.566	4.68	231	367	341	255	340	551	495	6696	5310	5751	6836	5203	6293	5720	5239	5678	6713	5239	4975	5349	7174	7200	6387	5082	5565	5358	6349	6270	6298	6365	4383	5923	7369	4974	5381	6232	5824	6017	6312	5402	5459	6679	5432
4.69_876.59			[M+H]+	(+) ESI	876.588	4.69	590	615	731	530	638	582	540	3671	3547	3920	3303	3697	3670	2142	2731	2802	2279	1979	2065	2320	2587	3115	3053	3768	3325	2568	3357	3565	3651	3109	1344	2735	3536	2680	3884	2070	3376	2363	3274	3027	2339	5057	4061
4.70_886.56			[M+H]+	(+) ESI	886.562	4.7	241	312	407	342	238	1116	556	3044	2765	3015	2849	2261	2389		2321	2988	1715	1144	1428	2290	2262	3672	2580	2350	2629	2185	2972	2134	2655	2644	838	2099	2694	2302	3556	1762	3139	1760	3623	2370	1473	3495	4301
4.70_814.54			[M+H]+	(+) ESI	814.544	4.7	1014	1457	1556	981	1472	1026	681	6801	6829	8177	7309	3114	5105	4695	6386	6028	4277	3954	3739	4410	5908	5938	6049	5337	3892	2603	7360	3967	5636	5361	2125	2489	7137	5222	5508	3898	6540	3781	4489	3057	2410	6434	6797
4.70_758.56			[M+NH4]+	(+) ESI	758.559	4.7	2388	2517	4557	2586	5796	1814	1734	8875	14981	9229	18064	3765	6602	3870	14841	16702	4750	4062	4986	9514	8875	3302	16465	10518	13042	9436	3398	4034	9223	8984	3383	2472	32583	27468	21244	10596	4375	7047	29337	4435	6731	30318	34166
4.70_783.57			[M+H]+	(+) ESI	783.571	4.7	66427	68887	74826	74049	93309	64686	58418	26564	28738	41950	26898	22948	33066	24536	29188	27303	29140	26058	20641	29933	32452	23466	27032	31985	36157	26924	21725	23936	30474	28682	15633	38626	23899	14315	24505	24652	28418	34321	23169	21846	14750	21653	24073
4.71_813.55			[2M+Na]+	(+) ESI	813.552	4.71	828	1150	1015	1026	1789	1048	942	6417	3061	2836	3422	4074	3862	3344	3066	1830	5578	3975	4836	2960	5012	3386	3327	5164	2569	3807	3301	5337	2453	5573	4073	4421	4461	2944	2755	2930	1593	4599	2545	2441	4591	4286	1648
4.71_762.54			[M+Na]+	(+) ESI	762.537	4.71	900	607	713	1071	624	442	779	6352	6022	8193	7259	4403	6464	4241	5301	6354	6158	5398	4560	6389	7910	6812	5288	6796	6245	4736	7849	4704	6658	5982	2433	5804	4959	4246	4873	5817	5323	5763	6411	4453	3078	5880	5762
4.72_854.57			[M+K]+	(+) ESI	854.566	4.72	3920	4607	5496	4603	5081	3622	3018	19736	20519	20446	19211	18567	19215	14597	18785	12841	13929	10876	13225	11818	17077	18216	15340	17841	16763	14910	17880	13887	20228	15200	42457	11250	16234	10932	15223	9882	15632	9157	12145	10200	57135	17502	19508
4.72_782.54			[M+H]+	(+) ESI	782.544	4.72	178136	195211	158863	170970	104983	145821	151393	85082	116393	149450	142424	77440	139937	89761	136675	131848	86716	7950	86664	130265	113066	84694	90340	107008	130822	114541	80456	73537	112789	105921	4847	8726	102694	103800	123633	81603	145045	151583	152976	98977	53917	114201	172963
4.72_597.49			[M+H]+	(+) ESI	597.487	4.72	499	490	636	423	400	336	454	2055	2250	2036	2195	1705	1761	1618	1885	2152	2346	1862	1445	2316	2223	2945	2212	2225	2484	1478	2536	1366	1988	2245	1461	2134	2128	1433	1980	2138	2403	2399	2505	2308	1883	2310	3160
4.72_812.55			[M+H]+	(+) ESI	812.548	4.72					473			14247	8189	12312	11861	12097	11951	11486	7853	9630	15193	12783	10844	7184	13272	9868	9523	12052	10146	10789	8143	11773	11175	11682	7502	10751	11429	9744	7391	10229	9144	11118	8993	8752	10906	10984	10744
4.72_862.51			[M+K]+	(+) ESI	862.513	4.72	2575	3101	3022	2641	3047	2483	2557	3714	4043	5130	5308	3141	4435	3987	4398	4444	2418	3783	2337	4272	4359	4188	3530	4392	4631	4557	3569	3501	4104	3924	2463	4709	3565	2772	3881	3684	4990	5545	4543	4536	1680	3110	5144
4.73_783.54			[M+K]+	(+) ESI	783.543	4.73	38534	37347	56828	43210	44135	33431	43818	13665	25365	25494	21007	17896	19459	16985	25280	19746	13335	12976	11468	19390	16767	16240	16836	18297	20570	15941	21797	11673	17706	17993	5438	16322	18744	15741	24464	13638	19157	19134	21608	22555	7958	19946	24157
4.74_816.55			[M+H]+	(+) ESI	816.554	4.74	2861	3026	2991	2670	3145	2287	2607	11671	12402	14493	14708	12017	11062	9644	11808	11823	12326	10292	10146	11637	11810	13292	14434	13332	13386	12900	16037	9194	12307	10923	8464	10255	15231	15208	13749	11737	15930	12024	17471	11610	9289	15298	16605
4.74_772.58			[M+Na]+	(+) ESI	772.577	4.74	3459	3940	3855	3410	4023	2922	2756	3648	3520	3949	3618	2247	2876	2471	2850	2649	2707	2379	1706	2396	2759	2927	2179	3105	3514	2242	2705	3288	3466	2823	1401	2215	2678	2232	3214	2597	3006	2221	2043	2463	2189	2842	3156
4.75_767.55			[M+Na]+	(+) ESI	767.553	4.75	5547	5532	3894	4440	5598	4137	3168	4818	105284	6677	56123	4614	10287	141636	77533	4332	3395	4244	52600	5949	50580	5713	6387	92219	50426	6357	9020	125055	40645	51026	4082	4222	171776	50893	4218	4683	234412	71833	6792	75632	116192	5627	9490
4.75_882.60			[M+H]+	(+) ESI	882.599	4.75	748	518	551	591	756	343	653	5465	4765	6195	4787	3070	4691	3452	3970	4579	4047	2924	2881	4436	5398	4213	4385	3453	3389	6695	4744	3700	3709	4067	1991	4016	3054	2078	2978	3379	3228	3984	3342	2745	2264	4117	3863
4.75_746.56			[M+H]+	(+) ESI	746.558	4.75	4838	5217	3700	3935	5015	4279	4668	2648	1331	3491	1127	2484	2490	1209	2469	2568	1032	2737	2125	1058	3377	1348	2491	2072	1659	2353	965	1435	1781	2377	1095	1178	1909	1589	1871	1617	1951	2317	2227	1832	1394	1963	2278
4.76_706.58			[M+H]+	(+) ESI	706.58	4.76	13269	16037	14848	12541	16818	13117	12201	8900	6404	8321	13500	10095	9726	7248	8442	5353	6951	4557	9744	6545	10714	12093	3571	7035	10794	6312	14739	6131	11394	7302	2115	5558	11820	3559	7249	4548	8476	8539	5827	6332	3951	14350	9312
4.77_793.54			[M+H]+	(+) ESI	793.544	4.77	8919	10498	11258	10785	12179	10045	9708	2469	5447	2974	3075	3587	2609	2506	2948	3490	2638	3910	3040	3029	2922	3525	4117	4253	2325	2905	2728	3468	3923	2888	2616	2548	3839	3326	3728	2383	3001	2943	2415	4514	3060	4423	3972
4.78_866.62			[M+H]+	(+) ESI	866.623	4.78	3005	3285	3082	3278	3444	2841	2913	4173	3581	3121	3652	3937	3363	3410	3500	3455	3996	3502	3250	3815	3915	4054	3890	3618	3527	3702	4257	3345	3539	4164	3603	3823	3721	3601	3920	3947	4259	3895	4122	3527	4661	3991	3890
4.78_777.55			[M+H]2+	(+) ESI	777.546	4.78	6232	6042	6181	5249	8185	5577	5366	2559	3629	4114	3615	2981	2691	2410	2939	3235	2356	2350	3102	3139	4013	3238	2595	3455	3067	2126	2187	2473	3528	3733	2105	3237	2441	1933	2153	3305	3406	3320	2344	3182	3229	3791	3603
4.79_814.75			[M+H]+	(+) ESI	814.746	4.79	660	659	955	587	830	583	631	3940	2363	2644	2154	1225	1527	1489	2370	1568	1530	917	1604	2652	2232	4591	1780	1544	1945	3054	2088	1929	1674	1572	1801	2160	1453	1070	1276	2121	2087	2027	2822	1520	2172	2195	1016
4.80_786.53			[M+H]+	(+) ESI	786.534	4.8	3570	3381	3493	3581	3373	3466	2822	15307	20943	23742	23659	18161	21739	19795	16513	12403	14563	17902	17736	18223	14655	21826	21003	21035	21567	15577	24463	19779	19629	13730	15362	19203	25434	21216	15383	18090	23418	18943	23603	20498	16830	25963	26635
4.80_809.25			[M+H]+	(+) ESI	809.249	4.8	581	1023	142	479	390	419	472	3246	1672	2528	1635	460	2053	932	1137	3030	2879	1653	3747	3220	2974	4627	1962	1405	1880	3124	3321	1531	1574	1932	676	2249	2301	1825	2314	3087	4084	2364	2227	2649	2314	3963	2496
4.80_623.50			[M+H]+	(+) ESI	623.504	4.8	684	967	787	716	835	551	551	4522	3496	4213	3850	3654	3948	2956	3590	3364	3226	2973	3139	3291	3719	4840	3713	3824	3221	2909	4669	2478	3239	3486	2172	3270	4379	3403	3514	3376	4232	3734	4177	3258	2858	4857	4315
4.80_817.07			[M+H]+	(+) ESI	817.071	4.8	1294	1402	1447	1153	1453	1053	1041	2510	2062	3785	2775	1924	2281	1858	2492	2366	2209	1814	1790	2502	1738	3736	2489	2364	3785	2095	2811	1791	2291	4546	1296	2051	2106	1408	2397	4479	2537	2453	2152	2336	1584	2280	2230
4.80_817.75			[2M+K]2+	(+) ESI	817.753	4.8	784	844	1031	758	1128	736	557	2428	2220	2294	2639	1187	2139	2104	2318	1998	2059	1840	1785	2028	2539	2795	2434	1683	2445	1711	2575	1775	2110	2359	1424	2229	1935	1189	2357	2429	2498	1601	2769	2170	1147	2189	2097
4.81_865.62			[M+H]+	(+) ESI	865.624	4.81	8037	8305	8013	7659	8059	6910	7089	5869	6092	4537	6716	7015	6866	5953	6266	5269	7553	6249	5989	5352	6937	5166	6632	5690	6636	5338	7113	6360	6295	5442	6410	5818	7314	6600	6278	6890	6797	6591	7150	6047	7199	7198	5567
4.81_808.82			[M+H]+	(+) ESI	808.817	4.81	987	759	1049	4934	3688	593	376	36600	48595	57443	49268	32234	22846	35242	40645	665	43580	22689	29432	37040	52602	50432	47839	39057	51242	34575	40276	25751	15927	49557	530	47431	37040	15793	21018	49061	23758	37407	61214	35943	26789	36214	44754
4.81_818.57			[M+Na]+	(+) ESI	818.568	4.81	1453	1567	1498	1592	1864	1378	1534	12047	12462	9762	13688	12728	11406	10009	14362	8321	12719	7751	9491	9838	22316	21402	12712	12726	8192	6216	9632	9520	10409	23239	7892	15173	12247	5132	9186	10112	10635	14107	17556	11634	9046	16893	14870
4.81_819.57			[M+Na]+	(+) ESI	819.571	4.81	1699	1927	1931	1659	1889	1806	1640	6738	5845	6108	6718	6591	6292	6354	7922	4422	6262	5519	4324	5951	12377	11266	7963	6259	5341	4004	4598	4777	5497	10917	4304	8930	5179	2636	4488	6265	4394	7297	9027	4691	4860	8797	7375
4.81_821.07			[M+Na]+	(+) ESI	821.072	4.81	790	694	836	868	782	677	604	2680	1908	2445	2501	1631	1980	1998	2020	2192	2098	1912	1583	2271	3074	2330	2367	2139	2392	1835	2444	1673	1901	2494	1396	3253	2019	1643	1989	2252	2423	2321	2652	2175	1445	2160	2572
4.81_809.99			[M+H]+	(+) ESI	809.989	4.81	911	1976	672	863	2130	1392	1393	732	3200	1944	3175	2547	708	2056	486	2919	2592	1985	1529	3267	3938	2613	3344	2139	3525	2009	3388	1731	359	797	1055	3967	2406	1250	1314	1993	3128	1201	4605	1591	969	2963	3120
4.81_816.16			[M+NH4]+	(+) ESI	816.159	4.81	831	1038	1056	887	1179	800	783	2412	2503	4434	2766	1207	2333	1173	2538	2473	2457	2191	1301	1200	3537	3130	2420	1011	2516	2147	2210	1716	2393	2886	1079	2380	1495	1203	1904	2418	4462	1118	3303	1681	1040	1604	2082
4.81_815.09			[M+NH4]+	(+) ESI	815.089	4.81	713	989	1131	467	1075	595	911	1103	1871	3209	2494	1473	1866	1744	2184	2553	2065	1194	1508	2035	2532	4163	727	1977	2022	2816	973	1302	2287	1289	1716	2122	1294	1216	2269	2577	2405	2846	3759	1723	1677	1081	2051
4.81_815.86			[M+H]+	(+) ESI	815.856	4.81	1065	1113	1147	707	1196	511	930	1610	2813	3470	2632	1092	2734	2132	2617	2447	1863	2436	1053	2975	2756	2971	2994	2396	2968	1378	3328	1491	3861	2651	1128	2810	1507	1389	2589	3014	2368	2907	3703	2182	1341	1184	2492
4.81_651.53			[2M+H]+	(+) ESI	651.534	4.81	4851	5016	5022	4731	4882	3887	3672	3189	4680	5314	4254	2458	4394	3350	3016	4437	4729	3471	2707	4203	3693	6254	4028	3712	4097	2288	3915	2283	5217	3563	1841	2793	3244	3458	4761	6034	4591	4146	4227	3662	2883	3560	3017
4.81_815.06			[M+H]+	(+) ESI	815.056	4.81	912	922	1004	1125	1055	894	868	1151	2397	3747	2494	1473	1705	2493	2945	2592	1916	1954	1508	2035	2074	3739	2243	1977	4859	1671	2618	1154	2001	3139	1716	1254	1195	1769	2314	2146	2632	2394	3047	1723	2093	1981	2051
4.81_715.55			[M+H]+	(+) ESI	715.554	4.81	1284	1242	1467	1615	1318	1080	1181	2873	2164	2788	2192	2988	2861	1864	2101	2510	3023	1812	2420	2617	3490	6493	2004	3192	1833	1607	1646	1973	2738	2685	1928	1711	1754	738	1917	2371	1793	3085	1645	2036	2104	3548	2848
4.82_817.38			[M+H]+	(+) ESI	817.377	4.82	189	925	864	793	729	624	624	2250	1974	2393	2464	1462	2083	1769	2455	2081	2108	821	1379	2364	1934	2909	2248	2077	2554	1119	2186	1523	2138	2317	1250	2023	1949	1505	2126	2378	2152	2308	2774	1898	1382	2221	2120
4.82_815.28			[M+H]+	(+) ESI	815.285	4.82	761	910	994	901	1161	687	796	1111	2280	4429	1373	849	1906	1830	2526	1944	2029	2051	1439	1327	3831	3223	2409	1626	3802	1185	1280	1374	2417	2261	1119	2386	621	1198	1337	2415	3954	1346	3270	2001	1606	1821	653
4.82_842.06			[M+H]2+	(+) ESI	842.061	4.82	583	882	734	612	778	697	660	3749	3908	3413	3456	2326	3181	2598	3681	3706	3451	2900	2488	2998	3097	4216	3566	3574	3039	2772	4405	3119	3440	3198	2571	3156	3357	3343	2653	3650	3718	3082	2905	3683	3254	3127	2919
4.82_815.22			[2M+H]2+	(+) ESI	815.219	4.82	868	886	684	772	1054	636	830	1177	2284	4217	2188	1339	1983	2507	2918	3754	2117	2032	1493	3040	1756	1696	1292	2020	2319	1623	1991	1415	1957	2041	1208	2678	966	563	2144	2673	3535	2881	3365	1798	723	1733	1806
4.82_815.17			[2M+K]2+	(+) ESI	815.17	4.82	499	595	392	770	531	816	778	2433	2446	2789	711	778	1899	1749	2372	2757	1955	1306	1326	2202	2691	3804	2330	2133	2847	1446	2461	1151	2356	3341	1485	2382	956	1238	2919	1884	2850	1268	3168	1794	1818	2003	1874
4.82_817.80			[M+H]+	(+) ESI	817.796	4.82	755	926	903	841	996	712	736	2223	2229	2709	4078	1856	2117	1867	2308	2092	2205	1780	1513	2326	2690	2420	2368	2067	2472	1990	2658	1775	2420	1937	1287	1939	2096	1605	2108	2429	3914	2253	2466	2026	1688	2221	2391
4.82_817.83			[M+H]+	(+) ESI	817.834	4.82	699	788	844	751	896	709	702	2263	2427	4723	2583	1720	2165	1826	1935	1958	2168	1659	1513	2047	1508	2758	2368	2125	2472	1990	2222	1500	1931	2462	1287	2215	1750	1415	1912	2371	2549	1447	2551	1828	1444	2221	2231
4.82_816.01			[M+NH4]+	(+) ESI	816.01	4.82	1030	1157	1082	998	1304	916	930	1487	3027	3291	3159	1327	3569	2274	3672	1424	3432	2217	1495	3221	3069	3162	3147	3950	3220	2421	3289	1610	2706	3656	1473	3487	1621	1420	2910	3125	1518	2718	3441	1377	1433	2033	2599
4.82_817.31			[M+NH4]+	(+) ESI	817.31	4.82	933	828	751	778	871	726	728	2350	2151	2672	3506	1731	2376	1789	2527	948	2315	1585	1597	2458	2527	2663	2418	2074	2338	1836	2851	1640	2057	2308	1189	2023	1498	1206	3678	2275	2550	2288	2742	2043	1476	2174	2071
4.82_806.81			[M+H]+	(+) ESI	806.805	4.82				1876				383845	241589		236402	266735	341673	281858	273275			280730	246957				327919	263981	264047	288630		282182	232457		182648	376999		223885	286928			274261
4.82_819.01			[M+H]+	(+) ESI	819.011	4.82	677	728	714	891	970	669	713	2349	3601	2604	2208	1662	1884	1901	2200	1685	2067	1702	1513	2363	3671	2457	2197	1826	1773	1751	2122	1647	2124	2326	1179	3897	1832	1434	2111	2208	2223	2243	2610	1994	1544	2231	2171
4.82_819.04			[M+H]+	(+) ESI	819.043	4.82	823	768	1018	957	970	701	692	2349	1912	2604	2178	1511	1770	1901	2200	1829	2067	1825	1555	2327	2446	2732	2113	1933	2175	1635	2391	1721	1981	2407	1150	2317	1918	1460	2111	3477	2170	2243	2457	1925	1544	2108	1943
4.82_815.00			[M+H]+	(+) ESI	815	4.82	752	827	1139	810	993	748	968	3769	1945	3223	2099	1383	1238	1583	2140	2765	1633	1827	1705	858	2595	4057	2300	2050	2371	889	2018	1604	2388	2173	1676	2426	1551	1477	1317	2541	1856	1272	3773	1639	813	1519	1369
4.82_807.81			[M+H]+	(+) ESI	807.81	4.82	1706		2818	1683	611	667	715		178203	203887	173901		170210	91650	177269	183345	128730	153181	2846	192161	198811	221075	170077	139869	195036	136689	214506	135179	157093	186494		156359		1973	153926	153070	195372	190906	191336	139254			150311
4.82_821.05			[M+Na]+	(+) ESI	821.05	4.82	790	721	836	868	782	677	604	2680	2023	2445	2501	1704	1980	2301	1907	2199	2098	1912	1583	2271	3747	2831	2367	2204	2392	2035	2444	1673	1975	2494	1396	2362	2019	1643	2018	3602	2423	2321	3883	2175	1573	2160	2572
4.82_814.77			[M+H]+	(+) ESI	814.769	4.82	637	659	955	822	744	583	739	1395	1828	2644	2154	1319	1727	1523	2370	1749	1778	917	1745	1698	2232	5080	1780	1686	2380	1232	2420	1929	2613	1957	1801	2160	1703	1696	2435	2121	1757	2499	2822	1667	1356	2095	1546
4.82_818.04			[M+H]+	(+) ESI	818.042	4.82	962	1093	1166	939	1014	927	903	3438	2406	3854	4105	1907	2236	2002	2513	2561	3609	2082	1871	2886	2769	4171	2646	2336	2565	1814	2666	1847	2375	2570	1449	2298	2160	1575	2307	2494	2605	2597	3177	2243	1502	3360	3799
4.82_817.26			[M+NH4]+	(+) ESI	817.261	4.82	856	908	1016	880	982	680	735	2190	3830	2389	2386	1390	2248	1848	2300	2196	1429	1795	1462	2328	2691	4151	2193	3297	1716	1178	2634	1773	2111	3931	1170	2222	2102	1594	2258	2435	2237	1451	2689	2161	1526	2280	2334
4.82_817.04			[M+H]+	(+) ESI	817.043	4.82	1294	1454	1447	1221	1453	1053	1146	2942	2483	2975	2775	2128	4152	2026	3816	2421	2209	1994	1790	4643	3000	3295	2489	2314	2797	2219	3062	1979	2408	2506	1650	2404	2315	1850	3549	2585	3002	2362	5177	2336	1584	3394	2827
4.82_817.12			[M+H]+	(+) ESI	817.117	4.82	982	822	452	181	1086	753	643	2488	3672	2864	2498	1141	2230	1817	2242	1490	2345	2170	1488	2370	2371	2996	2246	2244	2545	1768	2811	1604	2116	2352	1070	2225	2242	1276	2100	2263	2735	2457	2919	2109	1542	2305	2230
4.82_815.89			[2M+K]2+	(+) ESI	815.885	4.82	848	959	752	754	1227	858	985	3171	2813	3470	2657	1287	4244	2208	2617	1656	1863	1119	1465	2975	4433	2971	1108	2396	2968	2116	3328	1071	2786	2824	1423	2810	886	987	2363	3014	3151	2838	4796	2250	1508	1647	2458
4.82_816.05			[M+H]+	(+) ESI	816.051	4.82	1030	1195	1084	993	1258	1037	1064	2577	2683	3418	2917	1510	4069	2321	3180	3551	2763	2147	1464	2658	2995	3277	2984	2725	3220	2476	2984	1760	2498	2275	1324	2775	1544	1420	2910	2684	5877	4404	3600	2567	1708	1552	2685
4.82_816.10			[M+H]+	(+) ESI	816.098	4.82	864	415	1093	837	1206	786	878	3131	2019	2630	3969	1390	3697	2400	2548	1139	2527	1267	1609	2478	4584	2916	2661	1237	2774	1058	2912	1100	2459	2705	1382	2775	1465	1169	2413	2855	2948	2777	3550	2378	1392	1603	1501
4.82_815.75			[M+H]+	(+) ESI	815.747	4.82	899	1152	1136	731	1198	950	810	3104	3435	3287	2928	986	2485	2158	2460	2436	1876	2325	1182	2228	4549	3458	2779	2693	4749	2321	3109	1163	2865	4678	1417	2869	1367	1533	2684	1693	2877	2965	4893	2391	1645	1757	2785
4.82_782.57			[M+H]+	(+) ESI	782.568	4.82	1617739	1954034	1818240	1662377	1886984	1165408	1366621	23739	26880	123738	31844	18417	20343	63225	25526	27000	20038	15756	52779	22335	24154	30715	25966	22824	26219	22811	36799	51006	21276	22674	10255	81297	36710	30561	32084	26361	88246	19113	112166	26569	44910	34191	32914
4.82_815.66			[2M+K]2+	(+) ESI	815.664	4.82		1258			988	641	888		2442	3242	1083	954	2198		2517	3796	1127	2593	1837	3828	3480	1855	1658		3111	1285	3712	497	2333	3006	1372	1110	1465	1360	1643	2527	2995	3224	3813	3299	1037	1595	2796
4.82_801.55			[M+H]+	(+) ESI	801.552	4.82	882	959	1182	1135	1486	990	970	3109	3841	1782	2296	2984	2107	2137	2451	1551	2769	2447	2350	1621	2606	2233	3745	2161	1617	1895	2082	3818	1929	4141	2059	2508	2025	1713	2167	2541	1749	2252	1249	1810	1990	1861	1376
4.82_816.25			[M+H]+	(+) ESI	816.253	4.82	758	841	1090	904	1074	820	895	1730	2317	3228	2548	1300	3418	2239	4557	2045	2376	1616	1125	2394	2560	2827	1212	2305	2633	2047	1699	1529	2386	2803	1183	1259	3614	1227	2423	2682	2729	2357	3391	2062	1318	1929	1199
4.82_816.31			[M+NH4]+	(+) ESI	816.305	4.82	767	922	968	757	1096	684	751	2785	3756	2582	2411	1446	2523	1769	2516	2585	2475	1750	1473	3825	2545	4083	2659	1919	2309	1489	2763	1306	2479	2390	1256	2804	1702	1402	1309	1417	2524	1539	2177	1487	1203	1796	1598
4.82_815.56			[M+H]+	(+) ESI	815.561	4.82	2011	2156	2499	2114	2230	1634	1876	4387	2217	3135	2603	3762	4134	3321	2584	4218	3974	4324	3641	3902	3526	4826	2846	2351	4149	1781	4417	3661	3137	2682	2226	4084	3788	3113	1989	3742	4107	3760	5677	3107	3424	2918	3154
4.82_815.38			[2M+H]2+	(+) ESI	815.383	4.82	869	803	884	745	1031	731	756	2678	2380	2608	2656	1497	1209	2071	3072	3046	2411	588	1134	2251	2792	3865	2193	2153	2598	1725	3201	1262	2793	2283	1009	2952	705	958	1869	2048	2720	2720	915	706	1611	1601	1352
4.82_816.80			[M+NH4]+	(+) ESI	816.801	4.82	981	1038	1033	953	1089	819	941	2755	1869	3279	3080	1831	2536	2365	3934	3930	2093	2352	1482	2473	3370	4776	4074	1778	2917	2668	4466	1881	2700	2592	1388	3275	2598	1832	3710	4185	4540	2733	3456	2306	1836	2804	2726
4.82_811.54			[M+H]+	(+) ESI	811.54	4.82	1267	754	2257	1340	1823	929	1040	21655	20047	21747	21850	23710	21951	19347	21342	19204	20932	17925	18847	18165	21779	19754	21198	21285	21519	19128	23339	19902	23671	19896	12985	20559	23608	16854	21447	18791	22067	19203	23264	19119	17475	25095	27610
4.82_816.90			[M+H]+	(+) ESI	816.898	4.82	817	950	936	793	1181	833	744	2629	2350	3266	2721	1884	4563	2012	2493	3657	2279	1515	1784	2527	2630	3098	2549	2185	1867	1893	2927	2011	2380	2355	1255	3357	2202	1664	2428	3878	2722	3538	3174	2304	1749	2355	2675
4.82_815.33			[M+H]+	(+) ESI	815.333	4.82	718	1072	687	551	776	702	845	2990	2191	3373	2321	1095	2031	3457	3270	2704	1615	2051	1055	3262	2437	3639	2409	2254	2585	2548	2942	799	2335	2445	1449	3054	994	1210	2778	2783	2700	2737	4446	1903	813	1496	2734
4.82_815.92			[M+H]+	(+) ESI	815.916	4.82	1078	1123	1109	814	1227	887	985	2572	2198	3168	3701	1287	2806	2157	1171	2527	2783	2091	1465	3642	2932	1449	1108	2354	2899	2116	1935	1493	2786	2824	1423	2522	886	1055	1542	2751	3151	2838	3145	2250	1508	1569	1422
4.82_817.20			[2M+H]2+	(+) ESI	817.205	4.82	647	1070	968	817	1024	750	783	2379	2407	2652	2194	1811	3932	1667	2303	2287	1871	1721	1600	3696	2679	1896	1938	2271	3337	1799	2621	1766	2092	2267	1248	2058	2030	1457	2202	3528	2509	1657	2999	1502	1404	1797	2142
4.82_741.54			[M+K]+	(+) ESI	741.536	4.82	5082	5836	6364	5385	6204	4804	4843	8817	7781	12467	7291	5480	8411	5750	6818	7765	7967	5699	6107	8561	4196	8602	8124	8719	8829	4027	9191	6253	9146	3840	2785	6332	9282	7837	5920	6128	7435	7382	8838	5163	4527	8253	7552
4.82_809.89			[M+H]+	(+) ESI	809.894	4.82	668	889	280	467	427	669	537	3954	6643	1125	468	458	423	5153	811	5300	2995	6035	4872	630	8499	4880	1389	5957	8413	557	536	817	7989	536	1605	923	6804	588	8457	722		9072	1180	240	197	435	851
4.83_815.97			[M+H]+	(+) ESI	815.974	4.83	909	1096	1136	977	1190	632	656	967	3027	1175	3159	1262	2437	2154	3770	3000	1286	1378	838	1312	4688	2820	1880	2523	3041	1235	2986	1208	3430	3099	1385	716	1621	1236	2472	4834	1587	5237	3664	2517	1725	1098	1646
4.83_817.40			[M+H]+	(+) ESI	817.403	4.83	870	925	967	834	642	306	649	2250	1733	2697		1665	1367	1769	2455	2081	2108	1752		2159	3877	2559	2248	2077	2087	1614	2458	1473	1883	2154	1055	2023	1882	587	2031	2210	2491	1430	2774	1630	1382		2120
4.83_817.16			[M+NH4]+	(+) ESI	817.161	4.83	742	844	1005	759	848	795	643	2420	1916	2676	2177	1743	2411	1922	3526	2218	2179	1628	1330	1981	4979	3840	1768	3272	2531	1255	2898	1888	2116	2515	1215	2310	2039	1564	2064	2263	2519	3439	1742	2043	1542	4524	3849
4.83_817.01			[M+H]+	(+) ESI	817.008	4.83	1193	996	1212	1051	1441	955	1007	3556	3839	2975	2558	2128	2205	1928	2650	2421	2432	2011	1898	2545	2847	4778	4387	1858	2422	2219	4894	1979	4393	2448	1447	2420	2234	1850	1723	2661	2934	2071	3330	2295	1037	2487	2827
4.83_816.95			[M+NH4]+	(+) ESI	816.949	4.83	369	960	432	1005	769	770	865	2580	2484	5989	2713	1909	2382	2237	2426	2315	2156	2204	1751	3938	4628	2834	2362	2325	2559	1989	2755	1764	2180	4604	1213	1879	2151	1621	2480	2283	2541	2517	2034	1507	1509	2295	2094
4.83_774.61			[M+Na]+	(+) ESI	774.61	4.83				501								841					1342			809														643		996	1145		1321	1081	811	1789	1816
4.83_816.86			[M+NH4]+	(+) ESI	816.862	4.83	817	1004	938	833	1181	673	744	2560	2012	3126	2721	1707	2394	1807	4548	1988	3607	2159	1784	4379	5532	3098	2582	4056	2873	2128	2927	1814	2455	3971	1126	2463	2527	1656	3820	2652	2854	2590	3096	3365	1749	2490	3806
4.83_816.77			[M+NH4]+	(+) ESI	816.77	4.83	1048	1068	1041	1035	1159	683	941	3885	1815	4897	3767	1177	2659	2408	2668	2844	2514	2352	1985	2460	2729	3215	2907	2671	1922	1984	3339	1746	3804	2592	1402	2606	2170	1904	2819	3108	3124	3001	3716	2306	1836	2804	2066
4.83_816.34			[M+NH4]+	(+) ESI	816.342	4.83	959	991	904	755	1087	782	967	1748	2235	2582	1402	1224	2281	1257	2478	2510	2543	2019	1416	2799	2721	3036	1548	2148	2641	1923	1439	1888	2649	1237	872	1499	1532	923	2347	2181	2785	2616	3304	1978	1176	1643	2319
4.83_816.22			[2M+H]2+	(+) ESI	816.224	4.83	758	1066	1003	893	1231	759	809	1655	2317	3166	3684	1286	2144	1760	2278	2676	2376	1237	1045	2835	2900	2414	2513	2305	2633	1924	2800	1705	2273	2803	1350	1317	1346	1066	3317	2709	2670	2108	3331	2456	1477	1929	1291
4.83_864.62			[M+H]+	(+) ESI	864.621	4.83	14209	15246	15120	13761	15332	11801	12180	7050	6043	6562	6413	6516	6069	6659	6247	6376	7333	6731	7060	6340	6878	7216	6137	6936	6619	6554	7106	6723	6652	6582	7018	7080	7278	6676	6517	7841	6873	6882	6634	6581	7529	7019	6785
4.83_815.79			[M+H]+	(+) ESI	815.791	4.83	974	883	1136	902	867	764	788	2605	2866	3391	2648	1206	2483	2278	3128	2716	2786	1381	1655	2975	3025	3458	2703	1691	2970	2085	1864	1269	2905	2977	1486	2347	1293	1275	2684	3496	2913	3825	3502	2296	1115	1588	2785
4.83_844.56			[M+K]+	(+) ESI	844.564	4.83	6594	6839	7550	5945	6534	5760	5606	17520	14621	15495	15784	15354	14363	14510	16369	13397	16040	12761	13089	13593	19617	19813	16236	13520	12990	12205	14294	14421	13896	18948	10332	16728	17776	12339	11834	12817	13460	14350	14544	12388	12044	17991	14925
4.83_815.70			[2M+H]2+	(+) ESI	815.703	4.83	812	688	808	946	1198	822	785	1612	1921	1846	1133	1071	2745	2344	1226	2411	2606	2593	1243	3265	3509	3134	2729	2693	3200	1285	2924	1450	2710	1834	1410	2869	1354	1533	1571	3608	2995	4132	3813	1343	924	1327	2796
4.83_841.56			[M+H]2+	(+) ESI	841.558	4.83	1008	1210	1462	1165	1438	1086	975	2929	3258	3149	4119	3496	4500	2424	4297	4209	3348	3471	3242	4199	4876	4919	4137	4004	3216	3175	4218	2693	2874	4087	3353	3809	3218	4128	3374	3981	4029	4194	4059	3864	3464	4559	3444
4.83_890.52			[M+H]+	(+) ESI	890.52	4.83	1471	1737	1448	1490	1676	1372	1310	3177	2715	2534	2883	2276	2519	2038	2677	2489	2686	2494	2402	2710	2812	2739	2850	2613	2936	2262	3016	2579	2712	3806	2036	3346	2733	1885	2866	3060	2702	2588	3045	2415	2541	2737	2484
4.83_809.01			[M+H]+	(+) ESI	809.011	4.83	3166	548	492	860	1122	647	928	16620	8776	10237	11962	9658	772	7866	6713	10452	615	11424	9604	4468	7612	20745	2292	12237	4799	1151	19535	5435	5185	15284	2424	7825	11892	6682	7334	8924	11123	399	10033	11943	8596	14151	789
4.84_716.56			[M+H]+	(+) ESI	716.563	4.84	4616	4922	4992	4257	5114	3904	4060	36124	21656	34881	29246	30802	29359	24766	26561	24935	29468	29644	23976	22202	40860	31979	25534	31559	24386	17465	19218	32503	33443	24768	11386	27725	12536	9165	16130	15838	16589	25332	15545	17818	16776	23919	21134
4.84_817.56			[M+H]+	(+) ESI	817.559	4.84	1932	2426	2059	1746	1525	1750	1407	5147	3945	5047	5483	4142	4972	4460	8342	3961	5319	3930	6529	6945	4429	9000	8356	4755	4444	7484	5485	3472	4880	4980	3962	3447	6349	8457	8731	4734	8655	4676	9707	4184	4281	5613	5304
4.84_371.36			[M+H]+	(+) ESI	371.359	4.84	6977	6512	6725	6757	6392	6798	7148	6112	5679	5384	5902	6289	5545	5852	5741	5117	6310	6006	6450	5524	6107	5568	6541	5880	5373	5692	5469	6100	5644	5038	5900	5841	6480	6105	5599	6328	5994	5160	6075	4829	6376	5961	6055
4.85_825.57			[M+H]+	(+) ESI	825.572	4.85	896	1079	1208	1113	1219	903	971	3874	3525	3933	3774	3475	3782	3425	4156	3834	3281	3692	3593	3926	4829	4521	3568	3586	4844	3954	3969	3743	3904	4230	3032	4071	4392	3698	4773	4323	3929	3502	5443	3807	3630	4533	4339
4.85_813.56			[M+H]+	(+) ESI	813.559	4.85	1792	2011	1742	1878	1789	1398	1426	10403	8817	6578	8056	9643	9556	8507	8236	7685	10564	8141	7515	7050	11229	9948	8201	9378	8819	8062	8135	8216	8644	9224	5468	9782	8069	6706	6893	7334	8099	9782	8033	7097	6433	10190	7761
4.85_687.58			[2M+H]+	(+) ESI	687.577	4.85	604	627	778	700	658	494	557	1816	1199	2481	1435	2493	2207	1598	2161	1610	1512	1803	1346	1354	2702	2522	1821	1594	1746	1825	1582	1372	1424	2267	1222	1724	1867	1234	2233	1551	1491	1995	1748	1830	1318	3543	2454
4.85_913.53			[M+Na]+	(+) ESI	913.529	4.85	1344	1360	1436	1588	1441	1153	1137	3486	3500	3255	2342	1914	3677	2045	2326	2546	2476	2312	2230	2478	2872	2899	2783	3012	3565	2462	3204	2041	2210	3125	2008	3363	3370	2802	2432	2892	2336	1934	3716	2356	2192	3807	2791
4.86_846.55			[M+H]+	(+) ESI	846.55	4.86	2174	2360	2222	1935	2139	1954	2039	2812	1582	2367	2597	4332	1997	1641	4654	2126	4002	1583	1591	4024	2998	3441	4732	1833	2473	1782	2370	3846	1719	2501	3077	2250	2044	3867	1696	4342	4372	4332	2221	1631	3477	3026	4904
4.86_804.55			[M+H]+	(+) ESI	804.549	4.86	357630	385207	373904	352995	368004	310591	12426	34786	27334	29699	22966	21816	27858	24105	23646	24187	27492	3379	20131	23821	29596	25104	24083	25825	5755	24289	31414	20080	26386	27082	14460	25487	24939	18580	19650	33467	29312	23658	33404	23401	21350	28754	24239
4.86_891.64			[M+H]+	(+) ESI	891.638	4.86	586	885	715	807	901	681	568	2837	2924	2817	2849	2559	2676	2704	3212	3370	2436	2294	2476	2638	2845	3107	3241	2675	2868	2538	3448	2436	3097	2606	2052	2492	3200	3253	2636	2637	3139	2396	2594	2754	2361	3587	2914
4.86_870.58			[M+Na]+	(+) ESI	870.579	4.86	986	888	1100	849	1316	813	967	6145	4345	4715	5361	6472	4996	5035	5005	4350	4719	4697	4656	3937	6606	6697	4878	4408	4313	3979	4155	4680	4204	5606	3141	4836	5323	3820	3355	3692	3887	3991	4393	3668	3716	5842	4611
4.86_859.55			[M+Na]+	(+) ESI	859.549	4.86	5648	5682	5748	5278	5857	4653	4744	3265	2783	3724	3565	3070	4031	3763	2917	3271	3452	2686	3474	3607	3369	4197	3121	4236	3056	3711	3728	3699	2516	3279	2781	2739	4738	3520	3005	3653	4065	4235	4083	4883	2989	5285	3080
4.86_848.62			[M+H]+	(+) ESI	848.615	4.86	1362	1345	1308	1388	1570	1211	991	27928	15183	23254	23108	32006	22529	20364	22254	13896	20159	20066	19426	14217	33298	35179	19256	17608	15711	12180	14237	19480	15334	25971	9685	21895	21507	10454	11739	12341	11957	16459	16352	11902	13520	24058	17618
4.86_386.38			[M+NH4]+	(+) ESI	386.378	4.86	3073	3267	3130	3124	3411	3237	2996	3167	2809	3000	3403	3210	3076	3238	3451	3219	3278	3016	2934	2840	3448	3368	3235	2844	3322	3333	3223	2935	3164	3171	2802	3055	2963	2935	3178	3061	2852	3420	3251	2959	3407	3544	3257
4.86_760.58			[M+H]+	(+) ESI	760.58	4.86	3374	4777	5348	2894	4620	2678	3617	11439	11119	10637	10954	7799	11069	5889	8966	10469	4068	7978	7857	10242	10764	14550	15411	10128	9925	5965	12696	7624	3659	9471	5319	9103	9927	6736	8007	6599	7617	11163	12337	10276	6222	3527	13368
4.87_834.84			[M+H]+	(+) ESI	834.837	4.87	968	714	913	807	913	935	697	8538		4919	950	950	803	3971	656	1942	2843	871	1093	839	484	12956	866	8190	2101		8539	1566	4048	9781	678	7724	8931	948	2076	7961	2461	7579	10603	9131	3935	9451	748
4.87_882.60			[M+H]+	(+) ESI	882.596	4.87	748	695	731	591	705	471	654	3801	5654	5579	4615	2778	4168	3132	3970	3777	3151	2373	2873	3378	4816	3498	3576	3259	3254	7843	3663	2889	3817	3599	1657	4016	2822	2196	2978	2987	3049	3984	2125	2721	2180	3184	2776
4.87_742.59			[M+H]+	(+) ESI	742.589	4.87	3591	3254	3220	3028	3919	2688	2433	7173	6973	9695	11299	5149	4555	3065	6302	9084	6095	3908	3932	5514	5602	11856	8446	7201	7814	4119	15112	3031	7392	6279	2107	1535	19782	14407	12384	7644	3375	4264	3733	7473	4745	4324	4655
4.87_912.53			[M+Na]+	(+) ESI	912.528	4.87	1255	1644	1433	1269	1811	1360	1186	4397	4896	4552	4949	3443	4381	3846	4897	4910	3782	3362	3636	4806	3985	5476	5009	4021	4474	3886	5357	3860	4371	4354	2528	3873	5037	4660	3729	4200	4734	3927	4694	4155	3485	5045	4785
4.87_661.53			[M+H]+	(+) ESI	661.528	4.87	5616	5488	5837	5548	5935	4629	4365	1967	2081	2962	2493	2156	1518	1570	1928	2532	3551	1734	1568	1874	2304	3389	2117	1735	1934	1879	3419	1663	1658	4090	1446	1956	2221	1804	2462	3638	6021	2088	2062	1515	1680	2530	2459
4.87_774.57			[M+H]+	(+) ESI	774.571	4.87	2110	2040	2000	1720	2098	1690	1617	2727	2983	3567	2387	2433	2545	2232	2307	2362	2938	1938	1910	2210	2092	3322	2524	2629	2879	2185	2119	2190	2272	2679	1301	2563	2328	1643	2333	2044	2102	2939	2725	1933	1775	2701	2806
4.88_645.53			[M+H]+	(+) ESI	645.532	4.88	393	571	538	421	466	385	359	622	1428	9081	3385	836	1326	1632	614	8846	14093	682	672	392	640	8919	317	483	539	422	2814	448	442	26473	429	515	442	369	1413	5171	22219	396	1300	583	385	428	431
4.88_834.99			[M+H]+	(+) ESI	834.994	4.88	598	587	788	1109	750	595	624	3470	3312	1862	3342	1586	3424	2120	2880	3954	2137	2303	1944	3397	647	3543	4706	687	1369	2559	4202	2099	1924	374	1673	3249	4093	3198	1121	3166	3803	2154	4219	1322	1143	1190	4920
4.88_843.57			[M+H]+	(+) ESI	843.572	4.88	1290	1594	998	825	1251	948	775	2387	3768	2632	3016	2535	3052	2727	2509	3219	3002	1851	1673	3955	3271	3586	4074	2244	2421	2059	3724	3163	2579	2947	2057	1987	4310	3909	3380	2776	4235	2347	5660	3399	2657	3997	3148
4.88_900.61			[M+K]+	(+) ESI	900.61	4.88	1354	1019	1015	981	1123	755	882	43378	30788	34970	31081	37942	32081	23295	32683	32398	25363	24532	25500	23039	37728	33585	31074	36688	24631	24912	31028	24834	34718	34269	14584	36692	34525	24266	29710	23093	28545	29867	31476	32511	26709	47038	34909
4.89_863.57			[M+H]+	(+) ESI	863.566	4.89		1521			3024		1888	4117	4494	3420	3430	3848	4731	3192	3364	3307	3878	2976	3146	3497	3599	3304	3860	4005	3862	3747	3887	3267	3949	4033	2474	3497	3755	2938	3628	3262	3671	3389	3527	3316	3352	4331	3754
4.89_862.56			[M+H]+	(+) ESI	862.561	4.89				2803			3240	6460	6146	5944	5247	6216	6947	5656	5563	5845	5714	4691	5674	5181	7547	5657	7266	6267	5911	5475	6058	5793	7132	6085	4019	6361	5889	4484	5426	5594	5421	5703	5941	6227	4496	7154	5658
4.89_777.57			[M+H]+	(+) ESI	777.565	4.89	9859	11370	10718	10751	12007	8449	9209	2491	3574	2907	2864	2616	2641	3006	2528	2255	2165	2031	3102	3468	2565	3003	2555	4038	3856	2115	2382	2030	2445	3917	1372	1873	3621	2777	1919	1917	3517	2802	2477	3228	3229	2477	3417
4.89_450.81			[M+H]+	(+) ESI	450.809	4.89	209	195	260	217	173	346	252	4304	3300	3403	3039	4000	3186	2641	3671	3367	3199	2764	3052	2539	3612	3257	3094	3852	3046	3366	3084	3500	3954	3767	2691	4287	3642	3182	3043	2849	3164	3405	3059	3546	3395	5005	3491
4.89_755.57			[M+NH4]+	(+) ESI	755.566	4.89	9003	4936	9710	8807	11275	5637	5323	47379	40568	40928	42075	41014	47180	36976	40908	44379	44482	42791	36020	40245	51282	50240	55588	46870	44528	40795	45545	41486	43694	45457	30508	47166	37010	28718	35626	37450	38373	48435	40337	45484	32742	40307	46421
4.89_768.82			[M+H]+	(+) ESI	768.824	4.89	539	552	550	480	546	430	538		432	9211	6927	3446	6576	5814	5322	5635	2090	3601	2675	7259	6575	2365	1577	4483	7542	3837	9719	3371	3189	1069	1821	5311	1141	5084	961	4861	6960	5248	2837	5400	3602	2292	9246
4.90_734.79			[M+H]+	(+) ESI	734.794	4.9	942	881	813	934	1220	532	452	2664	2506	3530	224	3783	3456	1695	2087	438	2905	1198	1534	3658	4839	3427	3153	3455	3129	2115	4436	2181	3367	2499	1470	2829	2576	1092	3164	1291	2391	3585	2256	931	1722	2225	447
4.91_788.56			[M+Na]+	(+) ESI	788.557	4.91	3334	3533	3818	2363	4187	3087	2099	156666	156785	172076	160531	131125	131934	126065	126325	126836	167379	140064	121202	154720	146457	179507	139783	136631	177688	140528	186732	135456	148222	147214	95560	133122	152949	130890	170268	188389	179389	155463	181545	118024	117666	143692	167920
4.92_846.53			[M+H]+	(+) ESI	846.528	4.92	2023	2142	2032	2051	1888	1731	1829	4549	4275	4454	3872	3818	3379	3577	3829	4017	4365	3729	3014	4095	4231	4207	3919	3940	3739	3785	4895	3738	4231	3912	3124	3936	3821	3867	3131	5072	3317	3460	4601	3624	3065	3899	4444
4.92_717.57			[M+H]+	(+) ESI	717.565	4.92	8592	32160	22321	22806	3689	11026	3717	18195	9129	14866	12742	11472	14568	12146	12180	11096	11862	12463	9276	11885	18091	14336	11136	14124	10864	9478	8895	13898	14628	11146	5168	13845	7705	4661	6334	6867	7189	11987	7539	8733	6633	14089	9380
4.92_623.50			[M+H]+	(+) ESI	623.503	4.92	684	967	787	716	687	621	551	4873	3280	4597	4134	3481	3322	2683	3596	3156	4408	3309	2916	3535	4521	5707	3883	3485	3904	2248	4015	2450	2932	3401	1913	3716	4498	2237	3402	4003	3722	3501	4645	3469	2509	4429	4332
4.92_704.57			[M+Na]+	(+) ESI	704.567	4.92	576837	638892	719206	643155	879818	655490	625898	202552	188835	221088	211811	226684	195581	155852	180223	174190	186427	172711	139347	152402	13791	216488	203570	175420	170807	187689	186484	170952	183477	170170	96063	177922	208249	156521	179966	140925	180379	179630	179899	177607	125086	253632	254967
4.93_799.60			[M+H]+	(+) ESI	799.603	4.93	1158	1526	1199	1611	1782	1167	1414	2602	2474	2990	2774	2171	2204	1772	2347	2558	2597	2132	1649	2733	3650	4420	2556	2675	2863	2143	2815	1879	2674	2760	1082	2191	2769	1823	2352	2282	2701	2339	3042	2240	1404	3396	2943
4.94_811.56			[M+H]+	(+) ESI	811.564	4.94	3924	4585	6318	3803	5412	7701	4971	20625	17085	19125	20166	18019	20324	16125	18684	19393	19136	4489	15305	17576	21118	18300	18481	20643	19837	3691	21927	19090	4756	17502	1875	18852	21948	3525	19887	17010	21607	18710	20586	18308	2882	21441	5195
4.95_771.55			[M+H]+	(+) ESI	771.552	4.95	12030	14575	13553	12043	15453	10425	10180	2509	2320	2665	4415	1982	1987	1934	2940	3018	2100	2733	3243	1990	3019	2683	2820	2190	3920	2532	4118	2172	2706	2281	1534	2583	8205	7995	5308	3832	6300	2426	4427	4618	2930	7411	6949
4.95_798.60			[2M+NH4]+	(+) ESI	798.597	4.95	1772	3149	2610	2579	2818	1326	2750	4792	4514	5292	4995	3898	4397	3881	4285	4056	4413	3728	2791	4358	5598	5673	4645	4519	4548	3443	4792	3498	4708	4292	1850	3836	4951	3367	3785	3509	4857	3836	5186	3676	3063	5886	4957
4.96_851.63			[M+NH4]+	(+) ESI	851.626	4.96	708	726	576	434	577	574	679	3507	4238	2696	4239	2309	3400	3470	2939	4031	3584	3484	2391	4004	4505	4341	3947	4194	3760	2943	4074	2829	3326	3899	2277	3893	4036	2990	3201	3563	3175	3694	4011	3278	2848	3921	3701
4.96_786.51			[M+Na]+	(+) ESI	786.505	4.96								37877	34194	36957	38093	27194	30878	28756	32907	34202	34153	30434	26541	34603	39223	43134	37372	36929	37805	25985	34154	25990	33077	36261	19114	34174	32629	22447	28881	30467	30824	35621	41452	33781	23311	39497	37527
4.96_796.59			[M+Na]+	(+) ESI	796.587	4.96	2711	3086	3168	2649	3217	2284	2555	21636	19897	24952	23463	16732	20771	17330	19716	17165	18716	15782	14368	16677	21421	20334	19063	18538	21170	17680	22857	13424	18555	18654	10897	19221	23351	16526	19669	19189	21236	17743	24279	16645	12643	24444	25104
4.96_793.59			[M+Na]+	(+) ESI	793.587	4.96	5036	5050	5894	4396	5410	4146	5114	14983	12301	15630	19652	15621	11820	13663	12524	10790	12351	17070	10708	16807	13516	22492	18244	18549	22680	14371	13699	11395	13682	12766	8060	13843	18743	9886	15506	12489	15628	11118	18365	8679	9000	15958	15053
4.97_802.54			[M+K]+	(+) ESI	802.536	4.97							929	4417	4434	5304	4293	5099	4225	4877	4777	4643	4951	3966	4026	3984	5507	4929	5213	4594	4512	3937	3977	4573	4914	4560	2790	4690	4381	4044	4581	3988	4594	4568	5781	4030	3165	4974	5160
4.97_823.59			[M+H]+	(+) ESI	823.591	4.97	807	807	959	926	1560	775	942	18616	15076	22763	17530	17161	14158	16825	18648	12302	12707	13268	11270	11654	25217	16001	12297	10511	12133	11070	10817	14565	14460	24721	7757	16775	10957	8115	10836	9265	9626	13292	10224	11242	8486	13340	12095
4.97_731.59			[M+H]+	(+) ESI	731.591	4.97	48317	56175	56745	47409	62284	40307	41682	9463	9611	3074	9971	11868	9614	9746	9930	9748	12453	9168	7195	8005	11901	9828	9455	9253	8042	10921	7954	9996	11383	8531	6345	10316	8351	8769	10719	7259	9332	10501	8822	9297	6950	3618	3471
4.98_706.58			[M+H]+	(+) ESI	706.583	4.98	18282	19480	18615	17149	21213	14496	14861	8178	9278	10110	5347	8942	13218	8805	6989	10585	5372	4713	8521	10015	9403	11557	11036	6236	6124	8143	11735	8413	5928	8050	2958	7508	7692	6758	7142	6613	9480	8641	9560	6878	6116	11305	11462
4.99_822.59			[M+H]+	(+) ESI	822.59	4.99	2582	2758	2498	2832	2661	1968	2518	17639	16397	12805	17991	21725	19196	18257	19558	14669	16629	14201	17364	9669	11006	18757	16573	14940	12806	14206	9018	17347	14610	23250	10344	8922	14382	13048	11102	8161	14014	16371	11970	12693	8325	16109	18685
4.99_739.55			[M+Na]+	(+) ESI	739.554	4.99	10163	8338	7566	6162	7141	6488	7200	4225	3297	3773	3863	4184	4028	3622	3492	3543	3931	1875	1985	3508	4708	3986	4029	4116	3711	3210	4726	4522	4431	3538	1368	3647	3556	2539	3276	1832	5938	5131	3195	3327	3036	4194	3371
4.99_755.58			[M+K]+	(+) ESI	755.578	4.99	3542	9952	4835	3979	5058	3544	4074	4569	3599	5077	2097	1210	3877	1526		2576	2473	1741	1314		5225	3418			3341	2470	3404	1561	2587	3258		1763	3341	2010		3667	1824				851	4498
5.00_577.52			[M+H]+	(+) ESI	577.517	5	11539	19398	13699	19388	21412	16787	12905	1423	1748	2019	1893	1841	1989	1840	1897	2445	2148	2111	1437	2688	2655	2250	2600	2016	2318	1240	2366	1645	2183	1932	1330	1946	1888	1613	1272	1576	1897	2684	2736	2753	1339	2701	1871
5.01_597.59			[M+H]+	(+) ESI	597.593	5.01	196	150	233	128	234	166	161	3412	2898	6117	3059	2932	3500	3259	2976	5291	4207	3535	2649	3058	3154	4194	3150	3015	2985	3255	4994	2510	3498	9130	3135	3411	3363	2923	2907	3600	9547	3599	3645	3709	3555	3098	4205
5.01_743.58			[M+H]+	(+) ESI	743.578	5.01	822	838	734	701	612	585	542	4954	4376	6084	6174	3814	3894	2737	3896	4671	3762	3271	2482	3185	4454	5140	4114	3931	5016	2940	6116	3252	4570	3879	1558	3438	8727	7601	6776	3947	6213	3260	6744	4382	2942	7669	10910
5.01_774.54			[M+H]+	(+) ESI	774.536	5.01	1600	1743	1927	1589	1866	1399	1515	2473	2540	3210	2610	1944	2504	1875	2288	2484	2257	2498	1764	2481	2846	3150	2641	2175	2483	2066	2668	2100	2363	2245	1342	2148	2591	1739	2333	2021	2336	2306	3055	2287	1498	2889	2682
5.01_554.52			[M+H]+	(+) ESI	554.524	5.01	221	296	284	297	297	277	330	2575	2044	3281	2297	2311	2811	2353	2345	3717	3676	3154	2022	2537	2397	3658	2436	2367	2701	2567	4238	1891	2134	6644	2358	3018	2962	2350	2056	3667	6320	2678	3014	2101	2538	3142	3550
5.01_877.63			[M+H]+	(+) ESI	877.63	5.01	1041	1055	870	879	782	676	781	3259	2992	3334	3194	2882	3430	2340	3474	2556	2245	2106	2366	3065	3359	3137	3275	3189	2852	2172	2775	2486	3623	3087	1249	2968	2957	2155	2447	2604	2784	2301	3077	2911	1783	3519	3279
5.01_492.47			[M+H]+	(+) ESI	492.475	5.01	385	339	201	285	321	390	145	6473	6785	19094	7637	5468	8263	5943	7430	12723	9943	7629	5661	7876	7561	11714	6873	6375	7617	6826	14235	5336	7238	25861	6316	7317	7000	6013	5964	9215	24210	7800	9457	6673	6208	8609	10492
5.02_876.61			[M+H]+	(+) ESI	876.611	5.02	1310	1698	1538	1262	1480	1520	1503	2676	2313	2552	2129	2442	2235	1575	2024	2015	1857	1589	1588	1451	2695	2280	1968	3152	2159	2110	2308	1966	2355	1996	774	1920	2084	1495	1760	1545	1838	1571	2042	2161	1446	3425	2360
5.03_835.60			[M+H]+	(+) ESI	835.601	5.03	6077	6585	6543	6353	7481	6877	5270	10176	7709	8092	7689	4401	5939	3977	6229	5480	7391	3990	5397	6233	6937	7420	5947	6658	5760	4588	12275	4463	5803	5648	3264	4692	8119	4725	3912	4900	5275	4425	6191	4331	6622	14586	5826
5.04_771.57			[M+H]+	(+) ESI	771.565	5.04	3725	4085	4250	3398	3922	3642	3554	2879	2358	2549	2852	2587	2405	1785	2430	3031	1971	4111	2484	2337	2864	2797	3154	2212	3404	1930	2954	2038	2961	2877	1713	5322	4965	4910	4096	3569	4173	2260	4552	3042	2114	4070	3364
5.04_745.55			[M+H]+	(+) ESI	745.547	5.04	750	912	716	665	809	884	740	4649	4966	6316	5256	4348	3406	3881	4161	4596	5223	5741	4254	4346	6485	7021	5373	6378	6332	4481	4545	4487	5474	4920	3616	5008	4003	2927	5446	5182	4314	5273	6062	4164	3552	3907	4691
5.04_740.57			[M+H]+	(+) ESI	740.57	5.04	3291	8477	8433	6849	9044	6815	7018	4786	4884	5139	5136	4218	5312	2852	4858	4534	3044	3889	3570	4735	4117	6100	3742	3718	4570	2972	4145	4517	4955	5059	2127	3712	3790	3316	3916	3209	4032	2748	4055	3543	1922	6182	5320
5.04_731.54			[M+K]+	(+) ESI	731.541	5.04								11672	8313	11272	13581	8613	7713	10305	11308	9441	19624	22135	7722	13532	15385	15782	14270	10648	10120	9123	12747	10871	9870	9989	7413	15623	11301	7325	10519	13379	9320	14563	11376	9387	7452	9979	10020
5.04_834.59			[M+Na]+	(+) ESI	834.594	5.04	12688	14496	13636	12702	14916	11051	11593	47798	32406	27481	31021	22267	25111	21341	24270	18639	25775	17029	14180	19032	19894	21656	36185	16689	19184	20469	22084	11994	27462	29912	11523	16934	41940	13544	14681	26968	18858	13914	42054	15091	24544	30497	19295
5.04_821.59			[M+H]+	(+) ESI	821.587	5.04	4335	5473	5051	4927	5087	4061	4004	7186	12494	18426	27105	3598	8643	4407	9382	11634	8723	5920	2924	14308	11749	13999	8297	5479	10540	3861	9086	5530	9679	18353	2840	6566	11894	7817	9810	16552	12348	9779	13933	8916	2546	16329	8977
5.05_727.55			[M+H]+	(+) ESI	727.547	5.05	7544	7734	7858	7293	8042	6502	6436	6162	8089	8917	8404	5896	6433	6530	8317	8026	5775	6892	5141	8570	8036	10166	6089	7310	7661	6379	7260	5638	7751	8081	4059	9314	7646	4678	7694	6609	4891	8098	7403	4563	3404	9758	5891
5.05_818.61			[M+NH4]+	(+) ESI	818.614	5.05	4293	8118	8880	8162	7909	6121	3847	6781	6987	8739	6888	4023	5356	4408	4836	5369	5359	5017	2910	4644	6486	9558	6358	4376	5904	4581	8108	4266	4906	6171	2211	3836	5304	4055	4703	5555	6620	6025	6613	3565	3173	6847	5189
5.05_709.48			[M+Na]+	(+) ESI	709.481	5.05	280	362	222	162	561	385	265	92209	68092	99433	116768	70213	58763	84820	77538	78689	176866	207344	65914	118536	129704	132776	117489	90620	86023	79183	89332	95918	78663	84363	83372	128818	87832	60441	95096	107382	79551	126397	95936	78370	67736	75171	77088
5.05_790.57			[M+K]+	(+) ESI	790.573	5.05	17860	20147	20385	17819	20970	15376	15941	34263	16325	117921	24686	9200	29384	8715	11176	81922	102750	77488	9571	8826	109245	25540	24560	12004	20178	77838	17959	81868	94813	105030	45830	97961		8298	88493	22632	26014	84748	13904	10763	5065	8523	11093
5.05_768.59			[2M+NH4]2+	(+) ESI	768.587	5.05	5562	6847	2821	2443	2595	2197	5580	86527	106070	141205	106211	68275	84422	65416	78074	84827	77366	79974	55062	105122	92922	120560	88357	85769	126662	76678	99132	76232	97934	90212	38382	83052	73494	55664	99035	94026	103045	101813	115750	69699	44099	68286	110756
5.06_725.49			[M+K]+	(+) ESI	725.487	5.06								17507	6516	15935	20251	14967	7409	12746	11869	12654	18855	20148	13526	16629	17739	17557	17550	17301	15701	12457	17803	13442	16070	13300	12419	19468	15421	12231	15759	14698	13928	18890	18192	13209	11811	14486	6002
5.06_781.56			[M+H]+	(+) ESI	781.556	5.06	242047	235255	226291	214411	203476	207270	204213	29709	40859	35981	27302	23023	21193	15008	23967	29225	24019	17034	17896	20595	30956	38471	35051	20651	26235	19286	38626	14361	22410	18688	12780	16543	37046	23844	25729	22939	32133	24324	35656	24773	14807	27283	41161
5.06_769.57			[M+NH4]+	(+) ESI	769.568	5.06	5282	5879	3814	5108	4837	3542	4658	10108	13271	16732	13327	9728	7833	9399	9639	11159	8491	10599	6124	10542	11102	11882	9665	10529	16040	9888	10825	7854	11797	11039	4863	8253	7630	7540	13234	9948	13787	11286	8879	9300	6068	5745	13941
5.07_725.50			[M+H]+	(+) ESI	725.503	5.07								17890	17613	19690	20697	14967	14040	11842	16685	13808	20270	21381	13565	15329	18165	18916	17550	17301	17510	11707	18069	13056	17302	15490	13594	17090	15421	10886	16610	15969	14603	19462	21370	13209	12649	17035	18487
5.07_747.55			[M+NH4]+	(+) ESI	747.548	5.07	717	1087	1327	3591	864	679	762	3153	6894	35311	15078	9579	28776	9220	18016	24192	26226	20116	10203	3204	32676	29407	26403	26412	26150	14110	31893	15588	17901	13005	11138	12713	27699	15644	10169	18289	26083	23841	32090	17984	10397	30837	34270
5.08_767.57			[M+K]+	(+) ESI	767.57	5.08	6731	57343	50945	50538	53104	33911	35100	84197	135118	189679	138899	86520	118750	83382	107449	120687	107410	105292	87380	143325	115038	121458	101604	103436	152059	101983	91475	107829	134066	108651	53020	113367	66987	86879	132397	94792	124832	138170	123730	92181	39605	98560	128105
5.08_746.55			[M+NH4]+	(+) ESI	746.551	5.08	11191	14336	11443	9465	11533	7195	9052	7172	6985	8282	7718	4801	6429	4770	6393	5798	7884	8156	4429	6681	7198	8861	7810	6374	6492	4614	8286	4997	6582	5776	4357	6072	7398	5575	6850	6335	7550	7458	7724	5734	4630	85103	7779
5.09_724.53			[M+H]+	(+) ESI	724.528	5.09	698	968	1052	973	1051	808	820	31294	33815	37706	36296	26007	27114	20860	31982	23584	31419	29793	25022	27573	31443	31851	30228	29075	32150	21966	33050	22900	32667	25824	16564	29857	27069	19099	29576	24489	28721	34048	37594	22573	21906	30192	38165
5.09_739.57			[M+Na]+	(+) ESI	739.57	5.09	11296	10562	9823	9068	8644	8377	8200	6404	6848	8492	7135	5616	6486	4121	6445	5860	5282	4583	4072	5365	6815	7311	6953	6088	6722	5048	6756	4476	6293	4907	2460	5472	5649	4315	5815	3877	5496	5303	6528	5619	1776	7819	7776
5.11_817.58			[M+H]+	(+) ESI	817.578	5.11								4931	5996	5543	4491	3196	4437	2800	3506	4487	4897	2793	3746	2821	4223	6430	5524	4578	5599	4211	6220	4646	3815	3878	1929	2369	4070	3042	4468	2704	4836	4397	4941	3777	2823	4182	4162
5.11_791.55			[2M+H]+	(+) ESI	791.551	5.11	10086	11496	11729	10572	10833	8466	8315	100602	120891	130319	133247	83285	108061	84393	115410	104559	79126	80646	69999	4268	109113	129612	112987	95086	108921	79086	116707	70537	108965	110575	47559	92204	108588	84194	92113	82749	13657	6165	122214	99600	56901	118133	132746
5.11_816.61			[M+H]+	(+) ESI	816.61	5.11	9094	8803	8789	7830	8336	7856	8006	4415	6881	6369	4925	3539	4570	3814	5090	4520	3711	3733	3242	4955	4932	6915	4603	3970	4992	3747	4925	3457	3870	4257	2114	3699	3993	3646	3879	3371	4466	4454	6277	5108	1913	4713	4119
5.11_813.55			[M+H]+	(+) ESI	813.548	5.11	1524	1739	1516	1619	1386	1285	1270	3012	14303	4465	16010	12580	4183	11055	15207	13888	10696	9860	10483	14081	4073	16149	14795	12582	13159	10867	15141	3121	13142	15740	7572	12399	14965	11396	11265	11507	3600	12490	16637	13456	7449	16500	16629
5.12_750.57			[M+H]+	(+) ESI	750.573	5.12	1296	1705	1206	1259	1461	1146	1209	6245	4865	9113	5914	5346	8214	4080	5490	6510	5026	5083	3603	3624	7653	6126	5733	4498	5284	4454	5352	5009	6985	6308	3364	6270	4680	5124	3445	4247	5069	4761	6816	4600	3362	5740	5983
5.12_762.53			[M+H]+	(+) ESI	762.529	5.12	687	733	674					2534	2423	2826	2143	2114	2360	1828	2221	2323	1991	1671	1627	2359	2903	2295	2378	2155	2091	1496	3154	1973	2769	2346	1113	2321	2203	1303	1776	1836	1847	1956	2706	1743	1427	2295	2041
5.12_744.59			[M+H]+	(+) ESI	744.594	5.12	1142	1218	1547	1215	1481	942	1022	3009	2666	3082	3120	2410	2735	2130	2374	2691	2894	2006	1879	2117	3210	3481	2566	2563	2703	2060	2909	2352	2367	2313	1568	2333	2812	2056	2483	1946	2574	2538	2511	1999	1836	3100	2986
5.13_805.56			[M+H]+	(+) ESI	805.557	5.13	22622	23362	27711	24300	6075	33374	31409	6136	8608	13046	7584	5329	9516	5860	7251	8874	4379	6009	3709	7470	8650	6105	6934	7975	8362	7711	5038	5860	8651	7490	3689	8570	4495	3727	6682	5621	8310	8636	7500	6434	2338	5441	6944
5.13_603.53			[M+H]+	(+) ESI	603.534	5.13	13056	17959	15688	15152	19134	14333	13574	5129	4930	5936	5464	4043	5337	3998	4878	4219	4878	4278	4054	3973	6599	5063	5338	5159	3788	3522	4976	4747	5669	4204	2316	3553	3711	2673	3418	2882	3256	3800	3294	2810	2886	4235	4289
5.13_743.59			[M+H]+	(+) ESI	743.594	5.13	1109	2151	1351	1349	1571	1056	1843	5585	3192	2938	3062	1905	4339	1803	1973	4336	4682	1529	1275	2092	6192	3137	2075	5010	2613	1367	4388	3883	2286	2596	1407	4344	5939	6461	4555	2295	4068	1848	4691	2602	2344	6634	7905
5.13_822.59			[M+H]+	(+) ESI	822.591	5.13	2582	3128	2498	3289	2661	2608	2673	5886	7236	8890	7560	3427	6854	4645	6251	6866	5099	5243	3566	6917	7172	7339	6411	4663	7241	4533	7236	3213	6426	5600	3134	5679	6573	4842	5093	5605	7071	5667	8624	5513	3083	7577	6507
5.14_793.58			[M+H]+	(+) ESI	793.579	5.14	10499	13211	14010	15390	13385	12866	10490	83572	125683	150967	93828	46347	82364	50769	63276	84212	87726	49250	37693	80030	92412	131357	75158	59137	89906	56499	127313	65779	70428	103168	26941	71948	54847	43011	64519	85783	109231	102596	94817	57562	38271	69674	58725
5.16_807.57			[M+Na]+	(+) ESI	807.572	5.16	50265	63342	66514	60370	76939	51896	51134	4256	6179	12096	5580	6265	5196	4233	10484	5571	7327	3834	3445	9442	6167	5719	5031	8297	10593	4209	4896	3701	4853	9225	3008	6036	5071	3049	3261	4122	5441	6169	5946	4352	2024	5616	5018
5.17_742.56			[M+H]+	(+) ESI	742.563	5.17	27532	32584	38243	26518	34649	20000	14866	4173	3626	5604	4253	2928	3028	2103	3448	4293	3631	2608	2376	2778	4164	4307	3322	3161	3844	2054	4409	2755	3237	2746	1330	1992	5668	4861	6177	2735	4475	2563	3586	2677	2089	3804	6179
5.17_806.57			[M+Na]+	(+) ESI	806.568	5.17	125869	153775	155531	143990	176330	119631	124179	16850	21619	24161	23895	12842	16303	13025	19568	17627	14317	12214	10112	18428	19134	22847	18826	16556	20461	12954	21061	11245	18194	8385	3167	8178	19579	14371	19113	14877	19679	7669	21278	15478	7498	20279	24679
5.17_802.57			[M+H]+	(+) ESI	802.568	5.17	1690	1585	1389	1619	1785	1330	1013	1738	3785	3986	3896	1537	1405	1616	2523	2039	3270	1413	1194	2009	1891	2310	1831	1664	1920	3558	4405	1637	1617	1570	1214	3126	3587	1593	3696	3340	4055	1825	4374	3247	1111	2293	2020
5.18_888.52			[M+H]+	(+) ESI	888.525	5.18	1941	2502	1565	1599	2888	2160	2188	4320	4513	5848	5616	3424	4416	3586	4208	3136	3327	2952	2349	4182	4044	3373	3868	3583	5084	3969	5076	2616	4762	4075	1476	3733	4114	3076	4075	3597	4334	3701	5647	3541	2375	4415	5619
5.18_898.55			[M+H]+	(+) ESI	898.553	5.18	1756	2193	2225	2100	2483	2134	1795	2840	3658	4562	4377	2449	3500	2892	3228	3328	3575	2995	2755	3401	3410	2694	3218	3729	3720	4078	3518	2082	3736	2714	1594	3126	3292	2801	3433	2920	3378	2883	4179	3273	1941	3023	4166
5.18_781.58			[M+H]+	(+) ESI	781.583	5.18	6391	8890	7576	23131		11460	7702	11553	23828	22790	16921	8510	10679	6242	13973	13981	8895	5705	7968	12021	8397	16615	12749	12521	20792	10609	15258	6286	15107	9919	2733	6242	10975	10151	19487	7367	14918	8193	13876	12553	2892	12999	18889
5.19_570.49			[M+H]+	(+) ESI	570.486	5.19	324	350	414	366	315	288	277	771	1011	13032	1900	437	1735	1220	704	13472	6140	1532	738	672	851	4767	548	953	990	614	13413	470	542	31297	616	599	361	387	1545	8311	30170	793	2365	475	656	423	954
5.19_788.54			[M+H]+	(+) ESI	788.541	5.19	27711	32587	33428	30328	37639	24569	25120	4017	4288	5368	4623	7833	4047	3367	3904	3853	3770	9218	9891	3946	4547	4414	3952	4161	4528	3714	4438	3060	4060	3697	3660	3266	3817	5662	3638	3566	4179	3319	4382	3735	10436	4965	4210
5.20_824.61			[M+H]+	(+) ESI	824.614	5.2	1943	2063	2191	2084	2235	1467	1717	4124	2202	3348	3289	2171	3298	1841	2700	2325	2638	1876	1576	2695	5543	6429	2627	2628	1721	2941	2263	2063	3979	3576	963	2584	2531	2333	1622	1634	3318	1533	2217	1691	1331	3643	2378
5.20_716.55			[M+H]+	(+) ESI	716.547	5.2	6383	6904	6722	5833	7559	5255	4958	7491	6850	8994	7374	6095	7110	4899	6245	6356	6570	6321	4930	5628	8051	8578	7733	7680	7832	5270	7485	5801	6955	6303	3585	7203	6749	4743	6678	5129	5575	7171	7015	6117	4345	8239	8315
5.22_731.57			[M+H]+	(+) ESI	731.571	5.22	1585	1847	1653	1567	2422	1498	1124	12518	17606	30178	22577	7631	9771	11044	13796	14618	30157	49236	5319	24990	23067	26950	21519	10433	14439	4594	18333	7189	13947	13067	6603	15960	9010	6697	18522	18352	12330	18156	17337	12519	5128	9570	9661
5.24_717.56			[M+H]+	(+) ESI	717.563	5.24	9324	10518	12274	11569	12913	12272	13847	16244	3560	3915	13610	11969	14904	11883	15034	14101	13602	12565	11235	13290	18696	3106	16432	16120	3137	10382	14946	13490	14611	12307	7550	14755	15232	8756	3090	9530	14383	14501	15310	13746	8510	3585	3151
5.24_635.47			[M+H]+	(+) ESI	635.468	5.24	642	615	529	442	619	657	659	2177	2264	2687	2777	2165	1964	2022	2438	2371	2669	3633	1997	2714	3431	3895	3903	2699	2690	2553	3115	2396	2172	2717	1940	2537	2826	1797	2213	2956	3165	3667	2775	4179	1610	1986	2513
5.25_771.54			[M+H]+	(+) ESI	771.54	5.25	952	750	892	841	982	809	888	4387	4303	5091	5423	4084	4543	4329	3850	4186	5318	6494	2647	5366	5176	4537	5425	4395	5046	3645	4191	3846	4835	3477	2598	3831	3020	2881	5303	3636	3825	4249	4771	3750	2855	3331	4583
5.26_431.39			[M+H]+	(+) ESI	431.387	5.26	3281	3773	3385	3695	4590	3304	3163	4013	2906	4637	4174	3632	3476	2893	3190	3030	3232	2725	2563	2943	4244	3413	3135	3727	3342	3024	3494	3125	3376	3446	1518	3704	2769	2258	2992	2570	3143	2928	3710	2856	2088	3706	3045
5.26_753.48			[M+Na]+	(+) ESI	753.477	5.26	224	311	268	175		264	150									1754	3326	4689		3280			2528								1026	2188			1656	3380	2614			1699			1617
5.27_852.57			[M+K]+	(+) ESI	852.575	5.27	1176	807	897	823	1054	792	831	2919	3103	2272	2884	2261	1953	3203	3411	3518	4296	5195	2813	3502	3705	3623	3750	2589	3031	2206	3389	3794	2912	3273	3366	3475	2737	2979	3662	4011	3039	3457	2926	2783	2947	2607	2124
5.28_771.56			[M+H]+	(+) ESI	771.565	5.28	952	1592	1328	1362	1970	2492	1455	4398	3984	4239	5005	3218	4502	4329	3156	4775	5336	6658	2647	4923	4027	4638	3565	3201	3919	3691	4699	3846	4073	3380	2598	4434	3003	2881	4218	4114	3828	3662	5159	3972	2432	3449	3528
5.28_753.55			[M+H]+	(+) ESI	753.545	5.28	494	522	447	453	526	244	432	4590	4447	3512	3586	4024	3335	3856	3942	3274	4422	3867	3218	4345	3931	4224	3034	4075	3985	3042	3973	3860	3998	4210	2244	3216	3948	2271	2940	2762	3467	4351	3850	3219	2439	3953	4235
5.28_711.50			[M+H]+	(+) ESI	711.496	5.28	255	275	245	230	231	219	306	3507	2757	4171	5250	2844	2803	3366	3027	3506	5306	5591	2892	4339	5244	4956	5013	3834	4082	3941	4280	3680	3504	3553	3276	4711	4726	3311	3862	3851	3739	4718	4770	3722	2585	3557	3943
5.29_807.57			[M+H]+	(+) ESI	807.572	5.29	58776	72298	72859	67414	80588	56389	58410	5236	7429	12013	8577	4760	5628	4944	7453	7307	5047	4065	3124	6360	7992	7516	7030	6593	7348	4461	6810	3730	5744	6295	1612	3540	7932	5464	7152	4802	6304	3976	6817	4760	2517	7267	8541
5.29_743.58			[M+H]+	(+) ESI	743.58	5.29	33899	40140	39728	33963	42473	30107	30855	2392	2071	3084	2615	2022	2421	2186	2176	2383	3740	2305	1903	2775	3130	3636	2744	2535	1909	2006	1544	3252	2287	1539	1679	3874	2931	1007	1644	2583	1503	2934	1894	2354	2010	2347	3493
5.29_757.55			[M+H]+	(+) ESI	757.551	5.29	1545	1052	1787	1087	578	557	536	7696	8261	11593	10527	3848	5064	5677	6523	7404	13987	17842	3445	11669	11199	13102	10327	5452	7250	4381	9043	5482	7184	7065	2615	8211	5392	4058	8521	8217	6438	9348	9352	6543	3313	5456	5171
5.29_737.52			[2M+K]+	(+) ESI	737.517	5.29	183	253	378	228	369	209	368	11773	12374	17449	15061	7550	9040	9958	11191	12696	20715	27086	7143	16962	16689	17679	15110	9053	10965	8994	13772	10001	11175	11649	6615	13788	9204	7595	14466	13937	11768	15172	13877	10351	6688	9008	9566
5.29_752.50			[M+Na]+	(+) ESI	752.498	5.29								5693	4381	6576	6411			4892	4985	5335	9363	10558		7370	7489	6904	6126	3144	5358	4904	7277	6495	4540	4838	4656	5907	3037	4094	7096	7860	5998	6979	6589	4758	3548	3206
5.30_738.52			[2M+K]+	(+) ESI	738.519	5.3	1150	1295	1215	1403	1537	929	1247	4492	5437	5963	4416	3543	3711	3704	3877	4782	5520	6594	1713	3927	5079	6189	4765	3647	4329	3023	4618	1712	4609	4158	2331	4645	3572	2961	4279	4225	3911	5264	4297	3826	2599	4479	4026
5.30_812.61			[M+H]+	(+) ESI	812.605	5.3	7306	9066	8393	7203	8321	5713	7278	4221	5442	5998	5896	4016	4945	2472	4690	4449	3622	3150	2417	4305	4008	4376	4528	3879	4767	3560	5035	2781	4349	3741			5544	3991	4185	3495	4728		4721	3026	2161	5244	5997
5.32_868.46			[M+H]+	(+) ESI	868.46	5.32								2936	2382	2157	2402	2496	2180	2245	2226	2308	2518	2370	2187	2115	2607	2261	2265	2381	2528	2544	2380	2124	2044	2572	1702	2451	2272	2259	2282	2501	2698	2082	2305	2593	2242	2241	3903
5.32_804.56			[M+K]+	(+) ESI	804.559	5.32	3312	3907	3397	3249	3966	2784	2926	4955	4691	6040	4893	3895	5065	4160	4557	4090	4205	3840	3575	4426	5306	5279	4752	4147	4851	4269	4899	3704	4630	4717	2513	4315	4423	3488	3871	3734	4485	4396	4984	4270	3331	5056	4818
5.32_838.62			[M+H]+	(+) ESI	838.62	5.32	1599	2183	1689	1757	2064	1299	1559	6476	6404	9182	6531	3665	5348	4021	4464	3848	4751	3689	3527	5355	5335	4600	8248	5928	5241	5392	5434	4983	7815	3611	2725	7598	6129	3890	5561	3832	6269	5863	6121	6295	3422	7034	8691
5.34_853.64			[M+NH4]+	(+) ESI	853.64	5.34	938	992	957	777	894	656	619	3220	3272	3737	3406	3135	3477	2868	3110	2577	3359	3352	2645	3118	3032	3413	3596	3084	3211	2703	3395	2750	3545	3780	1646	2988	3455	2289	2919	2975	3236	3212	3404	2990	2171	3539	3904
5.34_823.60			[M+H]+	(+) ESI	823.605	5.34	1744	1841	1796	1744	1971	1412	1862	4793	4196	4795	4093	2753	3573	3395	3430	3467	3163	2904	2876	3903	3907	3260	4015	3150	4411	2961	4390	3480	5310	3905	1599	2741	4936	2435	3535	3054	3765	3272	4826	3753	2648	4578	4637
5.34_625.52			[M+H]+	(+) ESI	625.519	5.34	235	212	336	198	303	235	235	3746	2322	3428	3333	3008	2999	1955	2876	2244	2962	2515	2222	2789	2596	3405	2865	2134	2864	2079	3527	1959	2999	2133	1701	2697	3334	2058	2730	2805	3065	2190	2889	2271	2528	3398	3246
5.34_795.58			[M+Na]+	(+) ESI	795.584	5.34	50403	60422	59317	54682	68250	40459	44547	6341	7029	8070	6751	5399	6467	3810	6078	4916	6301	4478	3798	5577	6921	6728	7315	6713	6380	4707	6775	4125	5398	6250	2193	5215	5322	3940	5085	5065	5672	5783	6206	4600	3098	7824	6065
5.34_810.51			[M+K]+	(+) ESI	810.508	5.34												11063		8898			8945	13219	9774									9436			6514	8593						10488			8914
5.34_844.59			[M+H]+	(+) ESI	844.588	5.34	1177	1548	1327	1456	1458	1017	1231	3719	3030	3962	3740	2796	2662	2553	4008	2378	2343	2646	2427	2979	2810	3100	3097	2968	3556	3250	3578	2998	3134	3670	1412	2752	3237	2244	3592	2575	3913	2671	4369	2786	1602	3594	3176
5.34_811.51			[M+K]+	(+) ESI	811.514	5.34								5497				4684	5343	4347		4301	4815	4517	4741	5252				4843		4514		4328	4746		3217	4723				4822		5261		3998	4340	5647
5.35_810.54			[M+K]+	(+) ESI	810.538	5.35								9319	10152	13440	10939	9807	11005	7906	10739	10272	9459	8628	8095	6601	5537	10774	12013	6286	10835	5871	12137	8075	10919	9679	5705	8140	11115	8852	10754	8714	10614	9843	11552	9778	8122	11736	11402
5.37_793.57			[M+H]+	(+) ESI	793.566	5.37	7970	12145	13622	14322	7028	11443	12381	12666	21997	24957	21720	16478	20477	9892	10466	10704	9799	9341	13142	17573	20946	12020	12259	10085	12026	9977	12448	15341	11127	9148	8602	10704	9717	6220	17343	8702	9823	9744	12289	9347	7990	10490	10515
5.37_792.56			[M+H]+	(+) ESI	792.563	5.37	16372	21417	26426	15530	24287	25706	12125	43863	41345	32238	39805	20137	38620	31598	35514	33089	34086	16053	24417	34486	20247	41297	40655	34509	41399	33883	43496	17597	39280	35895	16434	34637	30231	21047	31988	31850	37199	35493	42000	27833	24401	33070	38433
5.37_730.57			[M+H]+	(+) ESI	730.57	5.37	698	769	630	515	784	506	676	31080	38916	62464	49338	3262	3832	24990	29922	31391	62119	19896	15265	56074	51539	59055	42510	26486	33175	17719	37487	25315	32493	27945	14987	34530	20794	13800	35176	13743	29748	42600	29695	26110	13630	21491	23736
5.38_661.48			[M+H]+	(+) ESI	661.481	5.38	723	561	740	740	577	475	444	2384	2635	2752	4078	2235	2036	2601	2485	3326	4215	3413	2078	3346	3678	4279	3773	2603	3216	3439	3951	2838	2541	2561	2403	2448	5008	3726	4584	3266	3564	3391	3679	3089	1534	3646	3949
5.38_872.58			[M+K]+	(+) ESI	872.577	5.38	1837	1914	2232	1955	2278	1807	1848	2925	3180	3015	2971	1948	2729	2272	2482	2062	2684	2066	1711	3235	2716	1663	2498	2549	3101	1832	2839	1832	2771	2747	1199	2496	2373	1799	2878	2840	3157	2922	3823	2516	1302	2583	2685
5.39_635.47			[M+H]+	(+) ESI	635.466	5.39	528	428	346	302	449	441	306	1535	2095	2025	3359	1255	1224	2106	2367	3069	4367	7972	1215	3911	3456	3266	3461	1788	3021	1732	4278	1499	2257	2884	1359	1767	1411	1116	3186	3562	3196	3251	2741	2188	1633	1170	2010
5.40_821.62			[M+H]+	(+) ESI	821.619	5.4	6298	6179	7095	5817	8056	5289	4772	10603	7771	8128	7588	5215	7900	6158	10551	7485	5047	5237	4575	7140	9893	9555	7290	7036	7303	5205	8140	8882	7448	9688	3190	6585	5111	4373	5061	3341	4669	4816	6072	4897	4581	6748	6389
5.40_810.58			[M+K]+	(+) ESI	810.58	5.4	41725	40073	38196	37140	46514	27840	30445	5597	12264	17004	16372	11862	12849	10049	16914	14366	10382	10398	8830	13394	14020	16064	13890	10951	15235	5064	15490	7790	14665	13064	3478	7468	17470	15355	18577	11239	17194	9305	11917	13407	5764	15818	20419
5.42_914.54			[M+H]+	(+) ESI	914.541	5.42	2641	3189	2571	2917	3676	2325	2728	2646	3419	3916	3523	2000	3128	2580	2139	1883	2891	2426	1830	3593	3566	3654	2194	2439	3840	1369	2296	1924	3422	2750	1249	2098	2519	1817	3014	3335	3385	3639	4442	2602	1568	2327	1963
5.42_766.57			[2M+NH4]+	(+) ESI	766.571	5.42	11790	14840	14998	14038	17791	11545	11461	13400	15562	19011	14837	11913	16474	7860	14260	15748	13976	11130	7438	15000	12376	13894	14893	12407	17155	9994	17295	8749	14389	10312	9291	13151	20625	8483	19332	10173	11785	12026	15013	9919	7402	15057	16322
5.42_924.57			[M+Na]+	(+) ESI	924.57	5.42	1692	2124	2551	2654	2978	2578	2176	1923	3138	3764	3222	1604	2476	2299	2816	2415	2723	1913	1628	3185	2954	2515	2543	2397	3166	1724	2479	1655	2530	2898	1155	2501	1969	1647	2954	3244	3018	3188	3584	2196	1273	2111	2388
5.43_840.57			[M+H]+	(+) ESI	840.568	5.43	953	1255	993	875	1868	874	1246	3356	6964	5664	5117	2517	3521	3098	4933	3320	4464	2775	3360	3496	3307	5191	3554	3054	3790	2755	3985	4435	3404	3633	2037	4503	2994	2978	3155	4759	5135	4712	3860	3208	3238	4956	4691
5.43_940.56			[M+K]+	(+) ESI	940.556	5.43	497	474	660	428	560	427	324	2477	2864	2409	2066	1771	2592	1915	2024	2785	2256	1711	1252	2490	2259	3308	2562	2224	2646	2143	2736	2193	2521	2558	1080	2188	1796	1399	2027	2030	2044	1929	2219	1884	1439	1786	2084
5.44_837.61			[M+H]+	(+) ESI	837.614	5.44	6895	7733	7476	7451	8992	5877	7520	12236	14298	21012	14747	6336	9773	7875	9295	7983	8825	7231	7390	11857	10733	8769	18416	12366	10698	10516	15786	10002	16874	6279	5468	17179	9645	7395	12582	8094	12754	12154	13874	12598	5968	13724	18392
5.44_711.50			[M+H]+	(+) ESI	711.496	5.44	232	298	252	230	239	217	180	3687	3552	4396	4820	2483	3225	3314	3365	3351	8914	10800	2603	4670	6485	4779	5164	4148	3285	3289	3887	3612	3447	3879	2858	4499	3195	2268	3666	4928	3031	4416	3405	3817	2827	3186	2782
5.45_840.55			[M+H]+	(+) ESI	840.547	5.45	17398	18329	18427	16297	17287	14585	14534	25973	3877	4041	22443	23361	21783	24183	21755	22039	25546	22200	22030	22977	25011	26075	23429	23711	23146	22648	25981	23862	23123	23422	22017	23260	26661	24208	22336	25798	25638	3597	25932	22385	24810	26061	23646
5.45_811.57			[M+H]+	(+) ESI	811.572	5.45								5097	5717	5879	6071	4787	4712	3647	4762	5792	4486	5127	3583	5823	5474	5616	6732	4866	6017	5986	5743	3974	5854	4035	3317	3936	4365	4575	5282	4107	6251	4921	6802	6902	3446	4984	5335
5.46_737.53			[M+H]+	(+) ESI	737.532	5.46				228		208		2408	2703	3784	3088	1758	2439	2568	2735	2310	3565	3446	1812	2489	3546	2490	2446	2020	2285	2329	2576	1975	2405	2883	1903	2526	1501	2037	2725	2311	2421	2784	2093	2500	1136	1703	1816
5.46_743.55			[M+H]+	(+) ESI	743.554	5.46	32641	37702	39980	34372	44496	28636	30855	2984	2402	3326	2828	3393	3135	2060	2022	2618	2569	3139	1856	3158	3187	3443	2344	2292	2199	2369	3046	3073	1707	2998	1501	2989	2818	2065	2588	2756	2688	2074	2710	2395	2417	3331	3448
5.46_741.56			[M+H]+	(+) ESI	741.555	5.46	497	741	608	624	791	496	599	3213	4167	5017	5182	4782	4707	2767	3589	4687	3850	4287	2881	4417	4197	2784	4336	3881	4553	2483	2424	4235	4812	2940	1745	5017	2802	2487	2896	2544	3298	5241	3556	3421	1741	3300	4826
5.47_751.57			[M+K]+	(+) ESI	751.574	5.47	5673	7833	7510	6896	4590	5785	6170	15873	14516	13003	11457	8027	9586	7476	8787	17301	10273	7306	8998	15822	17519	12294	13097	10128	14271	14632	9210	3526	35505	14370	14236	20921	9688	11371	21830	32166	10139	20376	3770	14747	7520	8843	24489
5.48_769.57			[M+H]+	(+) ESI	769.57	5.48	26524	31193	45079	35024	55060	27620	27765	7309	15769	7032	6422	8412	6163	5325	9153	5970	9220	7941	6187	10527	6610	6535	6317	10567	13085	8858	12012	8503	13372	7644	3474	8411	5513	6573	10178	7561	9569	10699	10378	7320	3772	9656	6696
5.48_605.55			[M+H]+	(+) ESI	605.551	5.48	3576	4089	3759	3550	4253	2886	2993	2523	2223	2718	2532	1735	2886	2921	1636	2290	3144	2662	2022	3540	2702	2585	3459	3052	3009	2311	2695	1957	2895	2194	1760	2708	1911	1451	1623	1719	1727	4136	3738	2824	2293	2774	2056
5.48_823.60			[M+H]+	(+) ESI	823.599	5.48	1046	908	781	624	660	1579	1559	2681	3672	3873	3670	2533	2565	1993	3523	2281	2372	2180	1332	2559	2856	2852	3223	3648	3376	2718	3082	1653	3095	2504	1169	2638	3173	2141	2359	1809	2947	2019	3739	1935	1374	3410	3134
5.48_822.60			[M+H]+	(+) ESI	822.598	5.48	1490	1039	1412	1423	1327	1021	2065	5687	5046	8399	6275	3619	5454	3780	5543	4095	4507	4321	5019	5202	7690	4453	5344	5640	5486	4522	5602	3646	5946	5807	2334	4516	6206	5552	4630	6626	4746	6281	9228	4506	4444	6128	8966
5.49_1148.37			[M+H]+	(+) ESI	1148.37	5.49	648	772	811	699	832	585	562	3315	2826	3181	3467	2999	2949	2451	2863	2406	2501	2735	2104	2748	2907	3223	3532	2427	2729	2560	2962	2050	2648	2544	1467	2583	3154	2579	3026	1851	2757	2864	3252	2643	1656	3327	3372
5.49_807.60			[M+H]+	(+) ESI	807.601	5.49	9517	11059	10300	8628	9623	9734	9389	3749	4988	4663	3962	2475	3343	2467	3288	3893	3714	2003	2183	3805	4273	5356	3415	2236	3465	4159	5193	4510	3199	4172	2452	3643	3283	3020	2994	3152	4051	4287	3650	2400	3639	3882	3184
5.49_818.62			[M+H]+	(+) ESI	818.619	5.49	8478	8445	7817	7260	4794	6889	7026	12878	12063	12732	11123	11148	11278	11143	12972	10997	12183	12459	13219	13631	13688	13445	15431	10829	11451	12072	12867	15960	11298	11527	10536	11316	11498	13457	10205	14932	11238	11905	11682	11138	14596	12966	10536
5.49_768.08			[M+H]2+	(+) ESI	768.078	5.49	1300	1678	1696	1593	1878	1632	1388	5185	4241	4524	4277	4388	4062	4349	3851	3713	4070	4154	3333	3437	4356	4123	4439	3861	4861	3904	4104	4111	4114	4080	2634	4383	3878	3677	4148	3805	3939	5155	4321	3367	3676	4480	5016
5.49_730.57			[M+H]+	(+) ESI	730.57	5.49	1095	1258	1018	949	746	944	871	2107	1481	3350	2246	1469	1912	1213	1610	2268	1802	2055	1313	1899	3763	2876	1977	1847	1670	1352	2072	1831	2443	2227	1080	2311	1675	1218	1601	2371	1209	1862	1853	1911	1801	2015	1711
5.50_819.63			[M+H]+	(+) ESI	819.628	5.5	7869	7744	7820	8095	6806	7165	6672	12491	10820	10018	9201	10086	9297	10433	8039	11934	11669	8366	9948	8026	11939	11179	8720	10139	10771	10646	12261	8454	10757	10596	8417	11050	10618	8503	8201	11910	11799	10729	10283	8062	10384	11325	10937
5.51_843.53			[M+H]+	(+) ESI	843.532	5.51	3563	4000	3882	3439	3902	3256	3259	5201	4844	4564	4142	5083	3577	4534	4429	4360	5014	5352	4603	4758	5366	5405	5235	4807	4823	4510	5662	4492	3761	4811	4288	4767	4685	5154	4380	5415	4942	4652	5023	4186	4747	4040	4995
5.51_770.06			[M+H]+	(+) ESI	770.061	5.51	2837	3356	3452	2898	2834	2503	2666	2280	2391	3945	2382	2524	2861	2472	2584	2375	2651	2373	2140	2700	2914	2941	2600	2843	3936	2201	2412	2287	2420	2778	1645	2921	2761	2120	2318	2872	2574	2391	3551	2166	2225	3059	2940
5.52_842.53			[M+H]+	(+) ESI	842.534	5.52	3144	4246	8321	8189	4587	7519	7570	12167	10237	10058	9815	10905	9840	10757	10535	10988	11571	10704	10451	10518	11458	11575	11179	11294	11369	10871	12068	9977	10477	10666	10104	11467	11912	11988	10140	11658	12284	10556	10680	10487	11867	11740	11168
5.52_773.57			[M+H]+	(+) ESI	773.572	5.52	13606	19431	18255	19165	23713	15920	15492	5537	4419	7316	6946	4826	4501	4035	4948	4065	4148	4685	3828	5355	5624	8691	5269	4237	5297	4250	5462	4152	5634	6019	3570	6755	4849	4571	4153	3865	5260	5209	5568	3955	4707	6624	5266
5.52_785.58			[M+Na]+	(+) ESI	785.578	5.52	8886	11320	12303	11182	12195	7834	11036	8659	9165	8200	8319	8556	7747	7603	8296	8126	8345	8514	8310	8710	9105	9443	8633	7632	8911	7359	9666	7744	8936	8995	7466	9277	9514	8420	8469	8734	8674	8149	8957	8354	8170	9860	9383
5.52_828.60			[M+H]+	(+) ESI	828.598	5.52	3484	3733	3578	3675	3664	3184	3575	2530	3725	3729	2524	1390	1710	1474	1907	1939	2246	2140	1564	1399	2072	2707	1828	1742	2423	1525	3658	1630	3462	3497	2293	2115	2365	2080	1662	2228	2032	1822	2296	1715	2722	1701	4517
5.53_797.62			[M+H]+	(+) ESI	797.619	5.53	6528	7415	6976	6882	5670	6483	4438	7307	6514	6171	6805	6698	6594	4826	6204	5634	5215	6010	4739	4977	6630	7279	6904	5726	6933	6312	7317	6039	6277	5476	3476	5141	6082	5646	5766	5332	6697	5492	6847	5487	5035	8452	7933
5.53_1192.34			[M+H]2+	(+) ESI	1192.34	5.53	1255	1451	1615	1210	1211	1227	835	2749	2623	2451	2924	2638	2659	2282	2647	2263	2762	2600	1993	2851	3257	3391	2864	3104	2770	2289	2828	2269	2378	2609	1960	3009	2891	2570	2598	2468	2708	3205	3004	3052	1901	3167	3445
5.53_1163.36			[2M+H]2+	(+) ESI	1163.36	5.53	2864	3559	3356	3226	3825	2532	2725	9949	9279	9812	6535	9468	9008	8198	9199	8577	4517	8372	6946	9846	5883	11326	9753	8572	8775	8286	3150	6765	8637	8700	5959	9775	10364	4587	9187	7991	9352	5336	5356	8423	6376	5505	7514
5.53_784.57			[M+Na]+	(+) ESI	784.572	5.53	35483	40582	36267	32926	36944	27567	26316	50881	47873	47319	51445	49448	46391	47083	47958	46798	48953	48809	42089	47238	52990	55565	51258	48247	48886	45540	52323	44002	47030	49676	40146	50402	53706	48470	46898	52959	51468	50009	52670	48147	46590	52824	52438
5.53_763.02			[M+H]+	(+) ESI	763.019	5.53	984	5979	1941	2329	1179	2622	3085	8744	9534	12064	10117	5925	8258	6237	4536	7804	6144	6869	5064	8701	10473	7211	7824	5774	6506	505	10182	5358	6888	5640	875	8151	9255	1616	4005	4544	8143	8146	11285	6479	1014	11049	145
5.53_1191.84			[M+H]2+	(+) ESI	1191.84	5.53	1269	1502	1113	1307	1184	982	984	2665	2953	2797	3025	2504	2726	2296	2806	2289	2604	2661	2270	2658	3230	3143	2901	2644	3071	2788	2719	2026	2211	2889	1588	3005	3051	2629	2544	2650	3125	2572	3712	2213	1988	3282	3228
5.53_1162.86			[2M+H]2+	(+) ESI	1162.86	5.53	3952	4151	3970	3312	4668	3327	3633	13100	11466	13682	13517	7705	11679	10023	12761	11315	11582	12095	9547	13812	13922	14368	13162	11247	12455	11249	14181	8615	11059	11417	7096	12151	14080	11113	12632	10611	6317	11784	14668	11718	8746	14946	16449
5.53_1179.86			[M+NH4]+	(+) ESI	1179.86	5.53	715	886	946	690	819	578	663	3060	2556	2463	2686	2594	3016	2349	2299	2465	2520	2461	1900	2203	2955	2897	3288	3036	2772	2432	2908	2430	2648	2593	1635	2424	2780	2364	2819	1992	2956	2932	3493	2377	2222	3082	3060
5.53_762.83			[M+H]+	(+) ESI	762.827	5.53	11725	9781	11814	15579	17341	12642	10642	27524	25467	25031	29575	24927	25263	16403	25562	15585	21832	10751	16823	26396	26145	27154	15920	23181	26776	7376	27659	17102	23821	21231	12421	25746	16435	17339	24021	19813	23202	23408	30103	21319	16916	31629	35804
5.54_761.82			[M+H]+	(+) ESI	761.815	5.54					2188		854																																134788				153480
5.54_1162.36			[2M+H]2+	(+) ESI	1162.36	5.54	2740	3108	3376	3345	3140	2606	2472	8862	8343	8954	9464	8118	7765	6680	8251	7153	7925	7820	6237	8110	9171	9693	8341	7219	8493	7208	9005	5737	7366	8002	4932	8667	9762	7011	7690	6848	8404	8522	9898	7553	5477	8317	10504
5.54_783.57			[M+Na]+	(+) ESI	783.572	5.54	133245	141322	140720	131300	138728	117785	119259	208995	189982	189097	203422	198147	185228	174937	194178	184563	202351	191162	171148	189810	213127	218731	203841	190515	200510	179518	218642	170221	188116	195038	154389	201646	215470	189557	187524	194784	204294	197106	214539	185200	179040	219231	214129
5.54_840.53			[M+H]+	(+) ESI	840.527	5.54	15624	16698	16399	14849	15670	13826	13767	25488	21694	19970	21864	23034	21289	22321	21553	21830	24087	22371	21879	22267	24058	25223	23394	23097	23026	22091	25323	21370	22059	22727	21238	23068	25656	23929	21538	24927	25062	22300	24210	22132	24267	25034	22874
5.54_769.08			[M+H]+	(+) ESI	769.083	5.54	1636	1946	1940	1585	2068	1535	1604	3480	3155	3205	2759	3308	3407	3116	3066	2556	3133	2691	2388	2672	3589	3979	3706	3446	3194	3288	3676	3247	3266	2995	2311	3362	3262	2987	3107	2611	2534	3187	3295	2997	2392	3446	3924
5.54_798.55			[M+H]+	(+) ESI	798.553	5.54								12062	10939	10392	11022	11660	10424	10885	10960	10863	11676	11006	9937	11114	12672	11504	10894	10821	11303	8200	12121	8148	10819	11792	9417	10725	13384	10896	10333	11042	12128	11000	13204	10740	10514	11875	10893
5.54_851.56			[2M+NH4]+	(+) ESI	851.561	5.54	5868	7497	8016	7069	7558	7135	6887	11292	11503	11269	10034	10151	10492	10127	10584	11182	11825	12028	11388	9228	12361	11289	9390	11957	10633	10641	12594	10697	9683	12716	9999	10952	12964	10287	12268	10031	11965	12793	12583	9602	10176	12959	10168
5.54_762.95			[M+H]+	(+) ESI	762.955	5.54	5923	6761	7388	7010	7433	4811	4395	9425	9351	11612	11082	8804	9298	6912	9219	7347	7724	7371	4232	8928	9917	10761	10121	8444	10458	8569	10996	6015	8484	7036	3959	7903	9606	7323	4972	5368	8624	8665	12079	5982	4493	12897	12346
5.54_776.61			[M+H]+	(+) ESI	776.612	5.54					1156	795	754	7468	5559	6659	6764	6604	5845	5477	6414	5465	6105	5751	4909	5436	8341	9292	6055	5122	5544	4432	5626	4891	5604	7623	3224	6528	6390	3952	3781	3911	4803	5227	5783	4475	4297	6984	6448
5.54_772.07			[M+H]+	(+) ESI	772.072	5.54	1709	1649	1740	1926	2102	1551	1475	2397	2339	3646	4077	2463	3524	2168	2274	2061	2418	2564	2003	2421	3166	2656	2558	2160	2836	2081	3594	1965	2460	2359	1491	3086	2481	1802	2318	1928	2311	2532	3897	2170	1486	3596	3359
5.55_799.56			[M+H]+	(+) ESI	799.562	5.55	5861			7702		6370	5550	7125	6597	4162	6264	6564	4875	5158	6321	4789	5184	5429	5553	4463	5083	4731	5587	4849	5250	6076	5155	5622	5674	6326	5487	5511	5916	5782	6343	6095	5595	4829	5115	4747	6189	5161	4285
5.55_1163.86			[2M+H]2+	(+) ESI	1163.86	5.55	1702	2298	1774	1701	2217	1670	1697	5510	3084	5253	6244	5135	5137	4530	5205	4622	4463	4790	4212	5188	6622	6202	5256	4392	5456	4638	6257	3894	4396	4884	3090	5977	5899	4736	4809	4203	4944	5540	6425	4356	3576	5555	6503
5.55_762.97			[M+H]+	(+) ESI	762.975	5.55	4424	4739	6159	7113	3798	3176	4395	8682	5708	11478	10058	6195	9033	6912	8268	6432	6101	5992	6225	9344	9777	11390	9045	7397	9259	8569	10222	7510	5905	9118	3627	9459	9271	6667	8094	7103	7568	8213	11121	6792	3423	12897	11086
5.55_863.63			[M+H]+	(+) ESI	863.632	5.55	1228	1329	1231	1023	1088	983	954	8058	6414	8018	5609	3917	3383	5032	2985	6025	5577	4635	4422	5676	5186	7298	8944	5193	3877	5116	7607	5817	8262	3610	3521	11038	6271	3932	3145	3246	5884	3662	6824	7269	3557	7313	6955
5.55_760.82			[M+H]+	(+) ESI	760.816	5.55					180255			266912	259778	315285	308643	248640	264082	200742	230579	215119	229553	234508	179809	226956	282455		274942	173862	272555	222961		187433	215759	172263		259989	263960	207602	248281		197300	207980	258839	187446		321912	290357
5.55_821.62			[M+Na]+	(+) ESI	821.622	5.55	2942	3634	3071	2705	3433	6905	6618	4867	4064	6541	7129	6072	4343	5351	3187	4203	5936	5798	4916	4004	4387	9141	8676	3795	7683	6560	5354	3443	6288	3836	4461	7005	7295	6612	6573	6851	8236	6073	8513	6769	5826	7658	7998
5.56_807.58			[M+H]+	(+) ESI	807.577	5.56	9136	9804	9637	9042	8875	8942	8667	5547	7123	7106	6665	4523	5662	4247	5601	5961	5581	3978	3776	5936	6529	7972	5780	4269	4255	4447	7690	4752	3876	6388	2432	5888	4806	4490	3833	4886	5907	6574	5544	4347	3463	6133	5596
5.56_763.24			[M+H]+	(+) ESI	763.24	5.56	1407	667	1628	2074	1758	1346	1696	1632	2653	3264	3553	2540	2215	1852	2708	3072	1040	2279	1119	2724	2303	2390	3316	3627	3154	2058	2327	1735	2291	2771	1255	2018	3367	2511	2430	1524	797	2860	3176	1658	1883	3434	3394
5.56_820.62			[M+Na]+	(+) ESI	820.619	5.56	10641	12384	11896	11537	13164	9863	10238	10740	8779	7931	7419	11545	12901	6132	11772	12352	7365	7718	6277	11941	7515	23456	14317	7514	9167	12583	11867	5899	7539	11178	9165	12743	10535	12420	8141	13022	14972	11907	17293	12525	9252	17875	15780
5.57_852.56			[M+K]+	(+) ESI	852.559	5.57	2349	2803	3061	2579	2963	2654	2411	3820	3883	4117	4210	4129	4200	3852	3864	3684	3732	4559	3694	4017	3765	3848	4117	4252	3763	3575	4340	3553	4263	3849	3456	4162	4263	4085	4033	4025	4206	4140	4291	3699	3672	4284	4225
5.57_764.59			[M+H]+	(+) ESI	764.588	5.57	8958	9180	8609	8041	9179	6532	7609	15620	15114	18108	12574	10583	13791	11339	12393	9547	14076	12755	11251	14531	11627	16978	15919	14476	15723	12841	16484	10783	10893	13074	7612	10585	15178	8218	10763	11953	14115	10764	11920	13652	9585	19314	19186
5.58_783.07			[M+H]+	(+) ESI	783.067	5.58	16097	17594	12781	11336	13050	9909	14495	22555	24490	24064	22547	21128	25447	23827	20877	20131	21698	20873	19455	26487	23337	23260	21480	20369	21494	22191	21988	22648	26057	20603	20466	22038	22667	21146	25349	21609	21208	20836	22167	19245	18828	23801	23626
5.59_819.61			[M+H]+	(+) ESI	819.612	5.59	3872	8303	3934	8095	4870	7165	3278	10399	9297	9306	9311	7455	9829	8701	7801	8748	12086	6802	9948	9171	14084	10692	9800	12145	9274	8540	11153	8044	13598	13580	9392	12975	8920	7730	6822	11910	8081	9667	10363	7175	10384	9108	8750
5.59_765.57			[M+H]+	(+) ESI	765.574	5.59	2087	1856	1808	2138	2161	1507	1734	3757	3675	1651	2125	3199	1338	2952	1846	2795	3111	1365	1363	3080	3357	1213	3227	1949	1270	2324	1801	2853	2849	3310	1867	1112	3033	1301	2854	2780	1252	3289	3316	3019	2644	1450	1675
5.60_854.63			[M+H]+	(+) ESI	854.625	5.6	1908	1970	1698	1828	1949	1706	1903	3416	3276	3555	3442	3730	3456	2793	3286	3353	2944	3163	2834	2784	3259	3669	3306	3338	3132	3088	3294	2763	3228	3212	1788	3624	3596	2975	3193	2449	3249	3068	3120	3255	2418	4612	4214
5.61_605.55			[M+H]+	(+) ESI	605.55	5.61	2670	2891	2708	1980	3385	2410	2120	2865	2992	3418	3623	2629	3350	3552	2695	3394	3278	2935	2753	3847	3520	3494	3786	3457	3200	2467	2827	2554	3496	3356	2553	3410	2136	1773	2120	2432	2805	4419	4135	3300	2338	2902	2671
5.61_766.57			[M+H]+	(+) ESI	766.571	5.61	4239	4793	6996	5328	7836	6016	5501	12211	9022	12211	9822	12092	11009	9137	10298	9020	11719	10650	9602	10131	14491	11548	9587	10150	9611	7583	9364	10252	10773	9774	5721	10253	9035	6760	7740	7806	7691	9963	8714	7023	8212	10315	9824
5.61_818.59			[M+H]+	(+) ESI	818.585	5.61	7688	8765	8158	8093	8740	6962	6619	24433	24051	26488	23628	18106	22648	19269	20631	21200	21544	17882	14809	20529	24672	23783	23348	21520	22560	19421	24642	18221	25176	23186	12072	21331	17743	13571	17084	18842	19258	19540	22900	17081	14381	19563	20260
5.61_796.08			[M+H]2+	(+) ESI	796.076	5.61	4579	4322	4620	3383	3901	4059	3981	3334	3545	3533	3609	3512	3041	3051	3518	3286	3952	3208	3760	3137	3336	3294	3586	3966	3490	3254	3757	3633	3517	3103	2294	3103	3468	3181	3008	3210	3916	2871	3479	3433	2747	3299	3791
5.62_842.54			[M+Na]+	(+) ESI	842.543	5.62	6362	8074	7126	8189	7428	7193	6396	11491	10237	10058	9754	10905	9840	10757	10535	10988	11571	10704	10451	10518	11117	6882	3412	11294	11369	10871	3095	9977	10477	11037	10104	11467	11912	11988	10140	3076	12284	10676	11368	10487	11867	3957	11168
5.63_795.60			[M+H]2+	(+) ESI	795.595	5.63	10206	9487	8800	12096	12778	6051	13191	129653	107681	117665	114090	113849	115329	83688	111679	94281	88246	96545	74735	83968	116613	125535	120308	102634	124060	107250	137866	99734	109862	87887	52935	92165	116989	90779	102678	85433	108296	95241	121655	93636	84844	149207	136877
5.64_759.63			[2M+Na]+	(+) ESI	759.634	5.64								2210	3437	4655	3206	3284	3670	3254	3381	3771	3915	2769	3216	4213	4290	4779	4573	3726	2995	3950	4112	3557	3354	1619	2192	3541	2595	2293	3179	2985	4861	3747	3747	3030	2240	3984	4228
5.65_835.60			[M+H]+	(+) ESI	835.6	5.65	5990	6830	7422	8424	9657	8242	6734	3454	4047	6061	4223	2434	5073	3558	6011	4132	4596	3718	3729	7543	4557	4738	4629	3762	6748	3229	4736	2967	5092	5974	2583	5247	3159	4482	6409	6083	5819	6755	7147	5330	2422	3984	4154
5.66_687.50			[2M+Na]+	(+) ESI	687.495	5.66	491	440	441	494	348	442	494	3021	3526	3150	4049	2264	1749	2132	2486	3316	5423	7570	1873	3537	5243	5346	4081	2608	3035	2067	3956	2619	3006	2840	1788	2610	4025	2787	3096	2609	3322	2279	3156	2743	1435	2574	2773
5.66_776.57			[M+H]+	(+) ESI	776.569	5.66	2425	2884	2667	2345	2769	2092	2092	6320	6270	6674	6050	4981	5396	4381	4962	6541	5225	4811	4367	5328	6190	9258	7733	5160	4862	6025	7102	4854	5222	5862	3674	5798	5379	3960	4912	4805	6313	4883	6371	5254	4377	6891	6462
5.66_840.55			[M+H]+	(+) ESI	840.546	5.66	10717	11492	11989	10717	9916	11477	11312	4660	4626	6047	3985	23881	3261	21701	3353	3063	3350	22760	22887	3499	3684	3566	5236	3664	23497	4648	3966	3829	4632	4777	21485	23364	3574	25307	21345	25951	3639	4201	3874	3514	21932	3639	3806
5.67_625.62			[M+H]+	(+) ESI	625.623	5.67	632	638	519	513	383	530	481	5028	4349	7549	4854	3627	5019	3477	4070	4666	3786	4168	3213	3916	5005	5705	4987	3406	4280	4292	5626	3120	4619	7194	2571	4533	4677	3194	3535	3375	6075	4728	5181	3907	2806	5890	6597
5.68_797.62			[M+H]+	(+) ESI	797.62	5.68	7828	3380	6345	3821	9663	4312	7252	4190	5172	5682	4829	5154	4802	3570	4613	4495	3596	3404	3137	3471	4149	4248	4181	3670	5447	4579	3855	4151	5855	4318	2408	4829	3836	3982	4381	3275	4214	3787	4036	3977	2530	5509	5843
5.68_846.65			[M+H]+	(+) ESI	846.649	5.68	3953	4522	4866	2500	2619	3450	3544	2964	2348	2709	2220	1640	2172	1990	2608	2252	2012	1655	1285	2147	2459	3229	2189	2217	2161	1527	2854	2037	1906	2448	1303	2036	1883	1391	1708	1979	2498	2063	2341	2044	1498	2357	2051
5.68_596.57			[M+H]+	(+) ESI	596.572	5.68	238	259	236	169	201	224	212	3241	2517	3560	3423	2011	2742	1978	2575	2768	2490	2111	1610	2198	3196	3325	3059	1965	2456	2415	3100	1796	2162	3219	1207	2569	2983	1734	2626	2330	2912	2946	3035	2814	1676	3024	3257
5.68_1098.01			[M+H]+	(+) ESI	1098.01	5.68	276	219	212	187	291	175	295	2123	2273	3599	2155	1304	2516	1575	1872	1833	1535	1549	1087	2166	2208	2804	2467	1654	2000	2220	2383	1245	1821	3776	786	1901	1785	1096	1558	1345	3160	2602	2560	1887	931	3444	3165
5.68_798.55			[M+Na]+	(+) ESI	798.549	5.68								10239	9380	10409	11339	11306	10206	9939	10642	10515	10465	9767	8682	10054	11324	10524	8316	10356	11049	11280	10028	9304	10830	10276	8239	6008	3363	10666	10794	9682	10159	11170	11049	3256	8561	11480	11285
5.70_677.56			[2M+Na]+	(+) ESI	677.563	5.7	276	215	264	208	212	236	206	2654	3119	3477	3524	2822	3339	2788	2993	3000	2936	3663	2403	3225	3386	3032	3113	3136	3333	3365	3205	2586	3121	4065	2400	3016	2557	2193	3490	2765	3398	3468	3371	3113	1731	2924	3713
5.70_809.59			[M+H]+	(+) ESI	809.589	5.7	221477	226922	220380	206106	213649	188233	191488	22628	23268	24948	23187	21642	20433	15718	22693	18053	17846	18499	17456	20764	20610	24185	21644	18267	21102	18047	24883	17749	19438	19447	11278	17583	24507	17150	20821	15188	19429	17171	22538	18428	12693	24690	25153
5.72_677.54			[M+H]+	(+) ESI	677.543	5.72	276	218	264	179	360	236	203	2645	2751	4103	3524	1266	2936	2788	2695	3000	2936	3663	1648	2457	3111	3131	2415	2059	3333	1800	3205	1515	2653	4406	788	2405	1271	1757	2462	2476	3087	3650	3371	3113	1218	1704	1726
5.74_713.51			[M+Na]+	(+) ESI	713.512	5.74	194	268	289	302	198	240	196	3704	4173	6505	7768	3219	2501	3118	5126	4516	7189	8994	2206	6228	7078	7755	6243	3496	4081	3621	5125	3587	4444	3881	1393	3821	5574	3514	4791	3539	3998	3292	4192	3348	1759	3289	4842
5.74_750.57			[M+H]+	(+) ESI	750.572	5.74	3809	4407	4975	4247	5654	3270	2886	13472	13029	17249	17451	12091	15321	10598	14773	12121	13255	12695	10897	11197	15318	18658	15047	12460	14266	11912	15736	9484	14756	11130	4936	11029	13919	9496	13793	8621	12905	12550	14429	12277	7959	15623	18289
5.79_639.49			[M+H]+	(+) ESI	639.487	5.79	2719	2936	3373	3286	2975	1778	2182	5533	3784	7227	8872	5215	4597	4455	5493	5963	7496	4724	4147	8269	4142	8611	9016	7402	7038	6556	8670	5722	5809	5979	4547	8443	7089	3784	5067	6248	5151	8928	8077	5868	3234	5391	7998
5.80_745.61			[M+H]+	(+) ESI	745.611	5.8	10842	13856	12402	10975	14411	9991	10104	13558	11192	10541	13781	8729	11554	9329	7645	9844	11498	8216	9988	8147	13369	14788	13370	11913	12198	9349	12212	9971	11108	7592	6671	11947	12659	9062	10821	8957	10360	7092	11902	10283	9452	14072	13772
5.82_675.50			[M+Na]+	(+) ESI	675.495	5.82	538	437	435	697	465	377	476	1173	2039	2521	2262	1146	1810	1692	1501	2896	3763	4436	930	2517	3038	3213	2754	1811	1918	1051	2447	2124	2461	2054	1193	1840	1592	1426	1822	1478	1846	1921	1931	1689	1028	1730	1951
5.84_802.63			[M+H]+	(+) ESI	802.629	5.84	1129	1131	831	915	1282	945	952	6232	4151	5072	5576	4581	4069	3960	4667	3455	4109	3701	3268	3960	6447	7191	4461	3733	4048	2908	3466	3657	3625	6044	2175	5463	4353	2644	3004	2945	3312	3463	3716	2954	2950	4491	4416
5.86_685.55			[M+Na]+	(+) ESI	685.547	5.86	285	450	526	437	461	261	241	2613	2814	4284	3151	2915	2170	2437	3259	3156	3939	3477	1549	2940	5025	3267	4430	2873	3369	3565	4668	3038	2925	2284	1297	3457	3385	2167	3554	3138	3653	3981	4099	3542	1146	3742	3380
5.89_638.49			[M+H]+	(+) ESI	638.489	5.89	222	485	434	354	454	387	286	21978	16173	28656	35483	19826	16763	17676	21632	24214	32090	35222	16247	34190	33474	35320	34245	27141	27990	22687	34863	3438	23842	4237	17126	31223	26407	13904	27553	24815	25259	34488	32048	23813	13628	21681	31617
5.92_748.61			[M+H]+	(+) ESI	748.611	5.92	2826	2599	2604	2633	2851	3288	3565	4308	4333	4197	7757	4474	5760	3009	3071	4434	3733	4469	4435	5684	4057	4482	3744	5454	4781	2690	4910	4696	4191	3382	3475	3373	3966	3236	3525	4300	4694	4615	3644	3097	3223	4607	5213
5.93_639.50			[M+H]+	(+) ESI	639.497	5.93	3681	4366	4830	3829	4488	3441	3295	4356	3784	7227	7340	4849	4058	3934	4638	5764	7161	9339	3595	8269	9222	3697	6763	6298	6917	5902	5832	5433	5456	5806	4547	7402	5105	2658	6741	4857	5528	8047	5763	5249	2706	4270	6315
5.97_689.51			[M+H]+	(+) ESI	689.511	5.97	807	758	698	751	788	604	700	4970	22024	6713	7290	19443	16835	18215	5414	24225	7269	8290	21159	4804	7514	7597	35646	21707	5262	4978	5982	18959	5196	4024	15866	26235	4747	18800	26136	3657	4192	30290	4026	27465	13412	4248	27103
5.98_797.63			[M+H]+	(+) ESI	797.626	5.98	17402	18019	17211	14599	23181	14052	13962	3094	3277	3695	3136	3022	3472	2837	3396	3378	3034	2734	2254	3222	3826	3469	2953	3764	3269	3231	3711	3064	3511	2790	1635	2571	3495	2513	2670	2525	3412	2974	3401	2494	2186	5078	3169
6.02_679.47			[M+K]+	(+) ESI	679.471	6.02	307	308	358	331	382	269	236	8039	5593	9155	13559	7084	7340	9247	8733	10706	10693	14494	7302	13410	10601	9593	11295	10293	8972	8658	8994	9252	8692	6517	6938	11298	8198	4987	10487	8990	5805	10336	9236	7321	4920	8192	10227
6.08_679.48			[M+H]+	(+) ESI	679.481	6.08	307	311	358	331	382	269	236	4494	7953	12194	11627	3216	6857	8336	9065	6867	12709	13027	6650	11166	13822	12870	12216	5000	10810	3379	12339	3638	5216	12661	3679	7774	8969	6018	6970	10746	10025	12959	12553	9761	3442	4000	7711
6.15_811.60			[M+Na]+	(+) ESI	811.601	6.15	1139	1620	1485	1761	1719	1007	1343	8874	9811	13762	11553	8951	9551	6819	9162	7157	9310	10419	6212	8755	10495	9976	9497	9229	10227	7563	8374	6479	9243	8487	4219	10371	6743	3985	7679	5250	6217	8342	9206	6919	5058	7565	10914
6.15_651.50			[M+H]+	(+) ESI	651.496	6.15	257	276	374	257	265	231	219	1974	1397	2850	3265	2080	1955	1911	2393	2700	2767	2812	1699	3051	3384	2924	3397	2796	2387	2025	3088	1973	1953	2205	2030	2597	2650	1763	2828	2418	2512	3235	2954	2478	1571	2514	3251
6.18_791.62			[M+H]+	(+) ESI	791.623	6.18	6427	6355	6448	4908	7380	4983	4989	4279	4753	4349	4091	3537	3407	2601	3049	3358	4186	3557	2609	3043	4086	4252	3247	3389	4049	3186	3839	3101	3411	3488	2090	4162	3300	2453	3247	2831	2859	4218	4194	2501	3261	3652	4221
6.18_807.63			[M+H]+	(+) ESI	807.633	6.18	16746	22231	22201	19205	26876	15828	16418	2943	3290	3296	3247	1761	2402	2327	2792	2739	3000	1482	1654	3105	2906	3192	2986	2903	2989	2489	2906	1959	3723	2840	450	2957	1800	1963	2610	2351	2482	2539	3189	2408	1548	2342	2903
6.19_868.56			[M+H]+	(+) ESI	868.56	6.19	3424	3709	3749	3626	4271	3142	3427	2870	2613	2605	1926	2500	2055	1537	2328	2218	2070	2225	1415	1922	2307	3247	1923	1723	2920	1770	2355	1988	1796	2469	1042	2283	2146	1222	2174	1651	2392	2857	2097	1902	1770	2424	3091
6.22_787.65			[M+H]+	(+) ESI	787.654	6.22	8962	11733	12415	8592	11884	7470	8985	4352	2395	3565	2774	2968	3805	2912	3464	4940	4436	1655	2200	5355	4523	4330	4827	2906	2813	3485	4467	3569	2679	2344	1739	3508	3034	2749	2787	3236	5071	2484	4213	2968	2921	3784	3528
6.22_715.53			[M+H]+	(+) ESI	715.528	6.22	530	453	394	446	486	508	299	2831	3484	4948	5484	2608	2358	3156	4151	3092	7262	10759	2556	4455	6209	5495	4652	2922	3211	3127	3643	3542	3785	3747	1620	3176	2621	2066	3419	2983	2887	3019	2465	2027	1368	2240	2702
6.27_639.50			[M+H]+	(+) ESI	639.496	6.27	1908	2395	2589	2034	2072	1816	1841	4323	3459	5812	6890	4010	4234	4008	5572	5844	7170	6437	3248	7225	8850	6396	7184	6407	5557	4840	6340	5535	4987	5608	3368	6273	4740	3202	5365	5286	4689	7317	6068	5567	3510	5070	5592
6.29_785.65			[M+H]+	(+) ESI	785.65	6.29	5625	82158	79367	70639	84789	59918	33541	2180	2960	3767	3153	2616	2263	2733	2962	2416	2853	1539	1793	2717	2499	2036	1621	2635	2411	2504	2211	2213	3704	3099	1388	2047	1822	1735	2664	1820	2096	2736	2921	2302	1386	1820	2254
6.29_666.52			[M+H]+	(+) ESI	666.515	6.29	2358	2256	2557	2162	2212	1432	1648	2797	2443	4018	5104	3405	2619	2564	3631	5389	6438	5964	3745	5800	6905	6252	4784	4124	5338	5004	4587	3637	2963	5028	2198	3803	5257	2489	3450	5435	3415	4024	5443	4339	2176	3779	5367
6.33_787.67			[M+H]+	(+) ESI	787.668	6.33	9798	9494	11081	9600	12755	8574	8518	4394	2083	4164	3102	2810	3943	3221	3250	4998	3739	1853	2229	4724	4679	4323	4417	3036	2877	3768	4409	3598	2679	2322	2086	3857	2242	3431	2829	3279	5261	3195	4666	3349	2279	3856	3744
6.38_772.59			[M+H]+	(+) ESI	772.592	6.38	1405	2449	2079	1466	1388	1442	1346	1983	3389	2895	2928	1825	3344	2832	2917	3274	3146	1825	2495	2847	2034	3471	2210	2396	1635	2524	2107	2594	2427	2092	2168	1884	2445	2369	1868	1504	1800	2491	3190	2571	1510	1936	2846
6.39_653.65			[M+H]+	(+) ESI	653.655	6.39	759	926	499	311	554	288	386	4368	3656	4595	3963	3446	3851	2818	3672	3075	2803	3205	2731	2979	4107	3951	3834	3207	3577	3253	3688	3085	3328	4322	2782	3677	3432	2527	2841	2346	3903	3705	3929	3350	2530	4195	4914
6.40_705.61			[M+H]+	(+) ESI	705.61	6.4	320	468	394	369	341	378	396	2792	3514	3415	3074	3075	3430	2940	2845	2837	2376	2578	2918	2743	2743	2356	3240	2609	2826	3039	2982	2642	3407	3370	2266	3059	2147	2359	2626	2008	3059	3223	3264	3266	1424	2698	3441
6.40_548.54			[M+H]+	(+) ESI	548.54	6.4	484	565	551	663	443	537	523	11454	8475	10723	8568	8001	9308	7452	7121	7099	6711	6685	5916	7344	9117	10457	9475	7117	8187	7952	9834	6656	8588	9466	5452	8919	9413	6540	7410	6609	8646	9218	9153	7753	6633	10760	12094
6.41_623.50			[M+Na]+	(+) ESI	623.5	6.41	308	377	319	325	274	261	342	1844	2434	3844	3584	2694	2068	1782	2608	2497	3615	3359	1752	3285	3172	3803	2806	2615	3388	2582	5457	2606	2293	7891	2143	2629	1870	1478	2750	2896	3098	3420	2814	1851	1498	2239	2482
6.62_681.48			[M+H]+	(+) ESI	681.483	6.62	225	351	421	326	295	258	276	3058	2846	5431	5654	5266	3560	4507	4561	4589	4222	6046	3435	4351	5585	4574	4514	4686	3371	4570	4054	4508	3540	4354	3802	4926	3203	3775	5366	3530	3701	4922	3674	4333	2329	4004	4939
6.66_665.49			[M+K]+	(+) ESI	665.492	6.66	706	773	614	546	728	673	794	3838	5207	3468	11524	9509	5906	8356	8041	10319	5826	10676	3534	5731	13027	6982	10167	8637	9727	8536	3653	9383	9109	5851	7525	10857	5491	4886	11755	4533	3332	11678	7159	7338	3124	4057	9003
6.66_649.52			[M+Na]+	(+) ESI	649.516	6.66	228	270	280	217	261	243	312	1929	8674	16266	8305	2517	4302	5638	3747	4931	11840	9274	1452	5910	7319	10721	5233	3170	11187	3128	18623	2579	3857	33120	2244	4323	1579	2403	7752	11255	12213	9352	13771	4750	1594	2181	2930
6.95_667.53			[M+H]+	(+) ESI	667.527	6.95	897	824	962	745	533	809	719	4741	4236	6881	7742	5433	4658	4662	6015	5797	6149	5849	4042	7016	8961	5328	6835	6828	5831	5324	5107	5131	5513	5649	3379	6402	5756	3409	5814	4836	4362	6372	5396	5963	3562	5518	6783
7.08_616.56			[M+H]+	(+) ESI	616.564	7.08	1199	1201	1427	1115	1358	1288	1070	4182	4381	6113	4061	4159	5025	3294	3551	3751	3444	3607	3341	3922	3997	5311	4505	4246	4797	3732	4727	3289	4175	5180	2727	4289	4420	3151	3809	3529	5571	4374	5258	4121	2564	4393	6339
7.27_439.21			[M+H]+	(+) ESI	439.213	7.27	45028	40979	6382	33076	29123	28661	3995	5816	31774	5316	7029	3574	30153	5610	32863	4113	5454	32969	5719	30300	4196	4647	6152	4764	3924	4256	5261	4255	5427	5779	3979	36071	12847	4824	4686	6412	4314	3736	40724	6415	49334	4397	4695
7.34_677.55			[M+Na]+	(+) ESI	677.547	7.34	232	195	219	237	326	182	234	1732	4756	7570	4735	2326	2545	3177	2803	3373	5409	5167	1463	4997	4007	6110	3813	2265	5678	2607	8716	1775	2288	12052	1539	2664	1908	2344	5539	7738	7779	5546	8321	3571	1487	1674	2638
7.38_439.21			[M+H]+	(+) ESI	439.213	7.38	12130	11391	10484	8311	9860	8278	7685	46202	5033	5316	6180	4631	30784	4518	6040	3696	4729	4069	31555	4264	3737	46183	3811	5020	3374	4541	5023	3592	6257	4822	4036	9670	48408	37827	4247	5112	5069	4778	4707	4495	6666	5673	4215
7.50_439.21			[M+H]+	(+) ESI	439.213	7.5	11886	13408	9696	8385	10180	5669	8193	5162	4221	2876	4963	38435	4792	4560	5661	4633	5135	4527	8930	4591	41085	4845	5025	5151	3944	4468	5745	4540	34279	37736	4088	4616	5790	4860	4664	6277	40118	4090	5087	3519	7076	6121	3734
7.62_647.46			[M+H]+	(+) ESI	647.459	7.62	896	1202	642	1119	956	1029	800	22423	20982	15854	17273	17968	15126	13772	15514	14901	16530	30586	17354	39521	21482	15413	14920	11421	15101	17539	10505	17890	18871	12989	14901	16406	15699	15363	10506	14032	16628	3069	7229	6371	13379	25654	7444
8.49_817.61			[M+H]+	(+) ESI	817.609	8.49	967	1114	937	890	1064	825	783	5600	2835	7382	4538	3500	3843	4129	11174	7581	5615	5908	3926	12303	19749	8637	6282	5556	9275	13086	27963	12028	3151	4086	11106	20255	1852	23923	20962	23563	13994	16990	19376	11802	22453	23643	38506
8.58_1084.83			[M+H]+	(+) ESI	1084.83	8.58	191	116	143	203	201	172	188	343	3089	5017	1868	189	497	768	994	2292	3283	1489	324	3376	957	2268	2433	1960	11310	242	2745	263	3377	2068	239	380	248	536	4814	12301	2471	5535	7619	1638	225	290	2879
8.58_1041.76			[M+H]+	(+) ESI	1041.76	8.58	260	183	150	110	178	168	179	391	2160	5934	1750	243	790	748	606	2573	3566	2377	200	4440	1374	4891	2994	2157	5789	338	6562	412	5086	2624	228	424	573	412	3083	6411	2329	3150	4173	1260	641	330	3065
8.77_1110.85			[M+H]+	(+) ESI	1110.85	8.77	162	171	156	148	269	242	156	222	3287	5979	1658	165	558	874	711	1995	2129	1672	304	3264	862	1844	1796	1195	7529	204	2885	298	3394	1683	141	335	266	479	4604	13783	1944	4836	6372	1343	293	216	1829
8.92_1043.78			[M+H]+	(+) ESI	1043.78	8.92	264	321	293	284	233	273	193	348	3107	4048	2314	423	857	1073	1031	2630	2438	2093	366	3900	979	2036	2564	1696	6420	289	2505	396	3660	1953	207	513	418	642	3516	7029	1611	4240	5269	1242	375	341	1429
9.07_998.73			[M+Na]+	(+) ESI	998.732	9.07	314	346	400	341	220	362	275	532	8198	5684	2349	281	762	1540	1336	4225	2579	1672	592	3645	1224	2263	2214	2023	6850	456	2690	512	3926	1591	395	828	893	1499	2898	5698	2015	3869	5701	2311	467	463	2173
9.11_949.70			[M+H]+	(+) ESI	949.696	9.11						402		506	3230	2764	2065	650	998	1324	1471	3252	2135	1963	803	3230	1574	1945	2746	2760	3211	847	2371	590	3571	1978	509	834	1103	1554	2506	4262	2195	4423	5485	2175	491	965	2477
9.27_923.75			[M+H]+	(+) ESI	923.746	9.27	5224	5691	6373	6261	6970	5499	5843	3343		3669	4702	1531	2379	1488	1922	1760	3002	2261	2373	3141	3283	3951	3907	3340	2821	1501	4370	2579	1709	2735	1297	1836	2844	2927	1368	2287	2242		3830	2326	2057	2850	3514
9.34_984.79			[M+H]+	(+) ESI	984.786	9.34	346	284	438	370	443	258	261	333	3939	4643	3594	260	943	1551	1429	3409	3379	2255	410	3905	1582	1820	3302	3856	9753	283	4071	381	4688	2996	244	580	528	838	4519	7683	2055	7038	8637	3181	302	314	3549
9.34_1012.83			[M+Na]+	(+) ESI	1012.83	9.34	285	259	336	279	344	223	234	622	10647	13204	9607	207	1514	3167	2627	9904	7313	4257	563	11284	3345	4802	8450	10028	40710	481	10964	568	14158	5963	351	925	998	1560	12580	27206	5170	25368	32914	7215	526	548	9473
9.34_1026.85			[M+K]+	(+) ESI	1026.85	9.34	198	235	205	263	277	188	222	257	3408	4370	3367	186	796	1050	1046	3748	2523	1600	316	3952	1010	1596	2955	3422	13848	173	2775	230	4608	2244	241	490	377	780	3891	7674	1627	8296	10135	2600	266	253	2792
9.36_995.78			[M+H]+	(+) ESI	995.784	9.36	324	235	302	237	291	205	239	1009	19727	29928	4340	370	4100	5883	6639	3710	12951	8702	1006	3429	6333	15120	20621	14504	10709	1023	25059	815	5296	12592	512	1734	2834	4213	17535	5190	9386	5129	4871	11264	902	1366	18470
9.40_918.74			[M+H]+	(+) ESI	918.742	9.4	3487	2145	2653	3722	3841	1815	3465	522	6295	7371	6804	369	1186	1835	1613	8120	3272	2020	647	4792	2748	2110	3986	4582	18138	579	6756	403	6443	3338	462	807	1539	3531	4072	10273	3188	8387	15432	5408	445	609	7551
9.43_963.72			[M+H]+	(+) ESI	963.724	9.43	815	523	861	1057	634	767	742	430	5972	3212	5707	283	921	3346	2683	4363	6891	5178	649	6775	3393	3239	3225	6439	5089	657	3827	478	6639	4149	542	620	1409	1483	4241	7625	4816	3962	4257	3780	564	433	3226
9.44_907.73			[M+H]+	(+) ESI	907.728	9.44	1724	1805	1705	1388	1531	1134	1483	7165	6143	6986	6863	6027	5561	4781	5606	5035	6647	5582	4890	5393	6493	6609	5975	5885	6092	5279	6202	5462	5669	5316	3455	5405	5869	5000	4918	4188	5214	5979	5810	6025	5201	6763	7518
9.44_922.74			[M+H]+	(+) ESI	922.745	9.44	2267	1619	3220	1847	2400	2636	1975	5795	4387	4491	5084	6403	5267	4172	4905	3834	4881	4964	5291	3862	5938	5177	4905	4716	3465	5566	4463	5625	3589	4287	3534	5216	5529	4694	4123	3111	4596	4352	3458	4947	4680	5751	5927
9.44_1002.75			[M+H]+	(+) ESI	1002.75	9.44	939	1287	1523	1233	1557	1515	1201	2763	3951	2768	3398	3586	2434	3064	2590	4442	2561	2987	3539	3900	3238	2862	3021	3419	4956	3546	2506	3447	4675	2805	2560	3464	3134	3311	3157	4538	2735	4596	4400	2592	2619	3107	3123
9.46_923.73			[M+H]+	(+) ESI	923.733	9.46	4191	4214	3425	3054	2957	2927	2325	3989	9244	4398	6463	4163	3425	4951	4969	11576	3594	4422	3574	7006	5308	5673	7541	5015	7457	3939	5553	3666	5738	5074	2404	2886	5025	8369	5195	7063	5765	5994	8238	8312	3549	3928	11817
9.51_1038.85			[M+Na]+	(+) ESI	1038.85	9.51	223	208	186	177	212	190	164	748	17972	24797	11469	292	2420	4155	3602	14578	8610	6139	915	17752	3855	7250	11084	10262	45931	441	17169	724	20314	7921	518	1535	983	2015	20824	46830	6852	32377	44996	10299	596	596	11242
9.51_1052.86			[M+K]+	(+) ESI	1052.86	9.51	140	189	122	149	284	163	184	301	5565	8147	3431	211	938	1522	1312	4525	3071	2178	343	5520	1383	2119	4071	3752	14994	261	5101	315	6291	2802	266	723	425	741	6920	14489	2383	11054	14071	3352	239	316	3590
9.52_881.73			[M+H]+	(+) ESI	881.734	9.52	4022	3804	3927	3786	3853	2963	2759	19019	15970	20952	20784	18492	17288	12447	16341	5796	17555	15558	14683	15627	19029	18270	3790	3850	21120	13995	16887	15512	6575	14798	11000	16162	16578	14308	14463	15483	14554	7082	7484	16124	14516	21237	21876
9.52_1022.80			[M+H]+	(+) ESI	1022.8	9.52	210	234	205	218	194	194	159	331	4201	4057	2739	278	819	1303	1085	3602	1835	1755	361	2980	1274	1974	2252	1741	6525	357	2262	290	4253	1828	227	474	543	819	2668	5691	1308	4549	4959	1765	245	361	2684
9.52_1010.80			[M+K]+	(+) ESI	1010.8	9.52	245	207	230	195	284	169	148	407	4811	7111	3919	199	1253	2218	1766	4660	3559	2421	458	5124	1845	3010	3689	3697	10270	396	5877	317	5676	3031	282	713	659	800	6271	11705	3527	8020	10840	3608	442	449	4056
9.53_1064.86			[M+H]+	(+) ESI	1064.86	9.53	226	243	172	231	198	221	202	300	7801	6886	5125	218	1533	1701	1887	7118	3328	2465	378	7080	1680	3108	5288	3518	11940	227	4364	425	7613	3170	272	512	667	1542	4589	11017	2547	9959	9470	3849	228	400	4806
9.58_870.74			[M+NH4]+	(+) ESI	870.743	9.58	19986	23371	20549	17076	19023	13148	16225	582	3493	5105	5752	472	1172	1620	1577	5196	2073	1457	559	4924	2088	1667	4318	5276	16403	714	5853	492	3895	3693	392	727	998	996	3602	8337	2002	6941	11391	3283	491	748	3876
9.60_964.82			[M+H]+	(+) ESI	964.82	9.6	973	1160	1256	972	1277	517	1191	281	3704	3512	3733	302	646	995	1315	4830	2330	1470	525	2967	1509	2018	3305	3868	8087	233	3658	578	5212	2050	220	455	618	650	2270	5075	1142	4934	5196	2323	164	312	2837
9.62_896.76			[M+H]+	(+) ESI	896.757	9.62	18568	26280	18967	16362	13805	10934	13611	639	7911	7954	9480	317	1952	2605	2840	10866	3761	2641	624	8005	3758	4658	7859	8406	28121	454	7311	571	11535	4338	324	998	1059	1128	4769	9479	2848	14865	14942	5424	622	613	6149
9.66_991.72			[M+H]+	(+) ESI	991.725	9.66	162	461	331	553	387	359	386	606	5187	4897	4071	354	1463	1870	3061	3933	3987	1391	1161	4632	2661	3189	4004	4867	4817	966	4492	837	4521	3687	602	1443	1099	824	2107	6150	1351	4787	6187	3496	514	593	3789
9.67_997.80			[M+H]+	(+) ESI	997.802	9.67	260	259	289	320	262	264	241	553	9096	8468	7406	238	1862	2975	2460	7410	6204	4885	603	7960	3486	4383	6527	8518	5128	440	8574	406	3371	5413	348	987	1015	1363	6870	19663	3213	12199	3712	4523	599	723	5660
9.68_927.70			[M+H]+	(+) ESI	927.703	9.68		2794	4017		4164	3155	3419	789	6242	5415	7103	404	2277	3465	3514	6579	4420	3429	975	4294	3719	4898	5749	5285	5949	513	3441	834	6559	4334	411	1058	1039	1959	3346	5142	2797	3724	4808	3628	456	634	4892
9.70_951.74			[M+Na]+	(+) ESI	951.737	9.7	3144	4167	2230	3002	3506	3010	3408	749	6866	7111	5797	432	1905	2444	2982	6390	3308	2266	1228	4399	2296	4112	4887	4111	10121	592	4513	1071	5149	4379	401	1176	1503	3019	3466	4746	2570	6443	5773	2576	575	919	6263
9.72_967.73			[M+H]+	(+) ESI	967.735	9.72							776	712	2498	4186	4575	299	1390	2724	1536	3823	2097	1638	1224	1756	2087	2451	3519	4073	5081	564	2095	775	4981	2213	548	1897	1313	990	2170	3959	1388	5718	7054	2704	499	636	2408
9.72_946.77			[M+NH4]+	(+) ESI	946.771	9.72	3732	3480	3579	3190	3035	2853	2361	589	9388	6106	8897	380	1349	1895	2721	7897	3418	2138	896	5447	2269	5386	4312	6108	12624	672	4880	666	7768	2425	446	787	1303	3300	2894	4886	1824	7846	7374	2542	445	586	4469
9.73_937.74			[M+H]+	(+) ESI	937.74	9.73	467	485	652	523	594	508	401	358	3623	3802	3642	255	949	1562	1626	3681	2367	2027	470	3453	1078	2392	2965	2321	5839	357	1950	470	4381	2553	368	575	680	1373	2532	2945	1932	3744	3726	2023	264	533	2497
9.74_902.72			[M+H]+	(+) ESI	902.722	9.74	40795	44640	45829	42848	46188	36742	38795	845	2767	2238	2876	494	1575	1623	2024	3536	1760	1919	701	2737	2020	2308	3774	2776	4919	617	2710	631	3373	2243	396	867	940	1553	2337	2680	1800	4370	3394	2640	503	708	3282
9.76_899.74			[M+NH4]+	(+) ESI	899.736	9.76	9875	10426	10875	5625	5761	4685	10444	3254	59292	50995	62460	1003	16089	23742	25348	68838	34976	7331	5659	56566	24790	30120	65301	60712	122363	2898	42524	4694	72188	36857	2188	3912	6265	9091	31127	51254	24981	95106	69272	43158	1681	3110	36907
9.76_952.81			[M+H]+	(+) ESI	952.808	9.76	966	952	1202	1257	1446	885	878	313		4378	2588	183	505	932		3565	1273		314	3202			2114	2944	8416		2810	232	4321	1937	349	526			2282	3981		4617	4873	1997	200	355
9.77_911.73			[2M+H]+	(+) ESI	911.729	9.77	1349	1404	1294	965	1049	1172	1146	1171	9056	12799	3512	499	2581	5052	4776	11374	6377	5103	1329	3230	6532	4824	8446	12730	9301	866	6601	1166	3357	8075	663	1202	1116	1125	9044	15343	5140	4418	5111	5346		559	6492
9.77_964.83			[M+H]+	(+) ESI	964.831	9.77	1124	1160	1345	1438	1469	1182	880	455	7499	7020	7849	209	1705	2243	3041	10526	3357	2645	627	6505	2715	3413	7018	7026	19373	364	4557	507	10039	3778	254	714	619	1130	3236	7096	2756	13365	10082	4790	348	271	4383
9.77_978.84			[M+H]+	(+) ESI	978.836	9.77	575	513	544	648	631	471	669	282	3172	3145	3841	191	571	922	1194	3873	1898	1201	391	3120	1080	1334	2733	3104	7834	260	1733	339	3717	1541	231	405	420	539		3109	1184	4709	3955	2209	203	347	2047
9.77_915.70			[M+K]+	(+) ESI	915.696	9.77	1894	1663	2404	2202	2130	2171	1688	926	7367	6479	7407	546	3534	4812	5247	8863	5313	4755	1918	7320	4830	6129	8766	7404	9339	968	5706	1532	8248	5679	865	1968	1767	2488	4848	6019	5060	9593	7401	7665	725	1062	6034
9.83_1024.82			[M+H]+	(+) ESI	1024.82	9.83	213	244	176	319	272	268	182	363	5869	5859	4800	270	1583	2590	1992	4894	4390	2534	450	4834	1696	3035	3378	3459	13514	255	5317	307	8749	3338	231	722	569	882	6674	15054	2629	7301	11820	2817	372	466	3265
9.83_1040.86			[M+NH4]+	(+) ESI	1040.86	9.83	252	227	212	189	322	204	223	333	2907	3435	2732	183	716	1029	991	1939	2265	1356	283	2530	894	1060	1947	1941	7824	291	2380	191	3587	1726	162	342	394	634	2382	6662	1368	5252	5839	1995	239	227	1922
9.84_991.80			[M+H]+	(+) ESI	991.803	9.84	217	427	375	488	564	449	569	281	4794	3571	3955	219	651	1467	1251	4466	2121	1656	404	3284	1314	1850	3604	2700	7126	320	1526	315	4462	1795	265	399	567	956	1094	3244	1518	4363	4404	1809	263	437	2655
9.84_1023.82			[M+H]+	(+) ESI	1023.82	9.84	195	241	253	227	213	254	237	655	14447	16668	10397	274	3496	4511	3509	12243	9947	5728	595	13163	5114	7468	9170	10119	5072	531	12910	725	19783	7975	260	1732	1243	1885	12889	37431	4219	21770	29154	6408	637	744	7010
9.85_1018.74			[M+K]+	(+) ESI	1018.74	9.85	464							608	3689	3479	3288	442	1739	1722	2424	3134	2063	1949	929	2171	1651	2528	2391	3493	4447	888	2354	657	4081	3318	424	1221	886	906	3105	3511	2189	2668	4537	1698	532	665	3397
9.85_915.73			[M+H]+	(+) ESI	915.731	9.85								926	3555	3389	3987	398	2506	3684	3073	4154	4328	4100	966	3171	3768	3203	3111	3618	4586	786	4841	1287	6357	4845	865	1283	1319	1808	2559	4533	3734	5137	6363	4671	553	919	4426
9.87_1004.79			[M+H]+	(+) ESI	1004.79	9.87	276	181	200	228	459	276	194	333	3703	4069	3204	234	1010	2052	1384	2939	2716	1920	575	3141	1557	1677	1336	1517	5364	331	3138	428	2188	2090	295	807	665	1078	3745	5245	1782	4357	2404	1800	281	427	2765
9.89_978.77			[M+H]+	(+) ESI	978.77	9.89	701	795	667	668	835	617	597	497	6543	5395	6160	367	1562	2174	2787	5940	3669	2454	951	4300	2895	2791	3812	3611	6901	657	3586	590	6029	2195	296	889	1106	2546	1743	4735	2176	4160	4515	2678	388	722	4500
9.89_941.72			[M+H]+	(+) ESI	941.724	9.89	2371	1892		2743	2433	2327	1961	523	3576	3091	4680	392	1791	2751	3421	5157	3360	2881	1354	4345	2809	3636	4645	4159	5432	544	3010	811	4671	3035	461	1014	1726	2450	2226	2785	2936	4222	3735	3818	323	756	3792
9.93_903.71			[M+K]+	(+) ESI	903.715	9.93	7153	7337	6353	7022	7889	6719	5687	1217	7168	6368	8048	1025	3518	3742	3502	8280	5201	4443	1716	7189	4065	4393	6132	8207	12852	1365	7673	1208	3100	6335	990	1852	2637	2824	4087	7276	4226	3952	3320	7040	659	948	8221
9.95_933.73			[2M+Na]+	(+) ESI	933.73	9.95	451	347	347	405	501	353	392	665	9342	8893	6177	260	1570	3936	2548	4757	8651	4510	924	6990	3818	6071	5012	6408	19236	671	7523	584	6703	4973	497	1985	1300	2012	10423	15397	7216	11677	18064	6752	811	726	4221
9.96_369.35			[M+H]+	(+) ESI	369.352	9.96	11962	12771	13020	12914	13221	10394	10403	6512	3834	5544	5707	2097	8709	2779	3731	11440	6170	3458	1026	4764	7089	7218	5221	4610	10487	3208	7522	6157	4396	4800	1411	2433	1914	5152	1756	9776	4665	8947	5541	4084	1240	2339	2197
9.97_934.76			[2M+Na]+	(+) ESI	934.761	9.97	556	462	428	617	489	359	668	576	8708	7957	7461	303	1767	3556	2928	9290	7447	4105	718	6874	3454	4779	5942	6927	17031	534	6565	768	8453	4185	325	1302	1172	2139	7866	11655	5699	10129	14442	5231	488	701	4818
9.97_929.77			[M+H]+	(+) ESI	929.765	9.97	6517	6853	6226	6104	5501	6683	5341	821	6527	5603	5970	980	2571	3492	3467	6371	4456	2985	1294	5530	3419	3701	5182	5874	11001	1015	5086	907	4123	3839	715	1319	2115	3157	4210	5971	3347	5805	6348	3564	758	1309	6239
9.98_1066.88			[M+NH4]+	(+) ESI	1066.88	9.98	242	158	224	178	211	163	152	235	3681	4694	2906	233	1085	1438	1017	2390	2204	1637	193	3442	1188	1414	1937	2549	7214	243	3448	284	4063	2082	134	383	300	797	3791	11316	1560	6063	6819	1993	228	250	2389
9.98_1004.78			[M+Na]+	(+) ESI	1004.78	9.98	360	334	352	302	459	310	304	676	4127	4383	3557	268	1354	1119	881	3561	1837	1069	670	2521	2008	827	2832	2255	4064	385	2150	473	2420	2491	295	898	679	1115	2818	4179	1144	5115	5005	2354	402	464	1585
9.98_1092.89			[M+H]+	(+) ESI	1092.89	9.98	234	164	225	165	147	158	140	302	3145	3707	3033	173	1142	1519	1029	3285	2258	1397	363	3322	1884	1954	2297	2278	6663	242	2883	440	4810	2102	203	499	333	599	3200	7693	1577	4425	5406	1758	259	277	1887
10.00_954.83			[M+H]+	(+) ESI	954.828	10	2011	2920	2347	1948	2045	1743	1850	216	3446	4196	3021	225	777	1212	1432	6647	1992	894	595	6152	1264	1380	3741	4217	6470	574	4986	254	3212	2101	223	348	511	496	2286	6404	1441	3533	4756	4195	186	548	4163
10.00_978.82			[M+H]+	(+) ESI	978.817	10	697	664	963	845	990	582	614	518	4609	4683	4016	243	1396	1586	1526	3644	3086	1492	395	3599		1979	3309	3921	7385	393	3129	538	3881	2434	211		404		2240	4898	1866	4948	4985	2417	225	335	2406
10.02_992.86			[M+K]+	(+) ESI	992.861	10.02	3180	4166	4360	4032	4288	3769	3552	414	2749	3120	3476	285	999	1621	1795	2968	2296	1585	519	2996	1654	1847	2059	3667	4837	423	3705	356	5225	2488	218	479	875	1144	1595	3440	1628	3118	3455	2010	276	405	3287
10.03_904.74			[M+H]+	(+) ESI	904.737	10.03	63394	65387	63454	50771	55199	49135	49909	864	3729	4176	3093	632	1681	2927	2578	5362	2963	2356	851	4667	3005	3288	3479	4154	7074	821	4900	812	4910	3167	802	1078	1761	2280	2347	5259	1700	5545	6863	2154	681	1156	6248
10.03_939.75			[M+NH4]+	(+) ESI	939.746	10.03	773	951	1120	921	1037	884	686	613	7319	5813	6825	348	1778	2617	2224	8294	3911	2292	1170	6121	2745	3613	5864	5081	8877	515	3741	817	7272	3674	531	1176	1540	2358	2026	4280	2241	5556	4949	3792	419	814	4712
10.04_917.70			[M+Na]+	(+) ESI	917.701	10.04	5485	4767	5569	5199	4834	5192	4714	2459	8578	9059	10041	1122	5679	6173	7684	9510	8068	7680	2604	10100	8827	3854	10504	10847	13300	2092	5906	1589	10208	9686	1259	3710	3572	3779	10780	4555	4862	10521	14534	10935	1846	1791	7162
10.04_1004.81			[M+K]+	(+) ESI	1004.81	10.04	438	293	352	302	472	310	320	343	4127	4209	3600	151	1194	1916	1561	3561	2519	1920	486	3325	1737	1717	2784	3722	6492	400	3635	418	5430	2909	259	671	679	1102		4757	2120	4416	3827	2014	260	464	2765
10.05_966.85			[M+H]+	(+) ESI	966.845	10.05	6069	6393	7058	6326	7190	5266	5562	866	6232	17564	6706	357	2514	5162	5178	7171	3564	6146	949	5992	6788	4917	4498	5413	14114	601	4987	600	8081	10684	334	1204	1412	1688	12315	6505	5359	9441	9789	3881	476	591	5674
10.05_980.84			[M+H]+	(+) ESI	980.845	10.05	1926	1468	2286	2053	2147	1450	1304	419	2478	4494	3640	273	1188	1990	1577	3977	2545	1551	473	3731	1560	1162	2444	2873	6227	308	3031	367	3909	2532	244	571	601	746	4112	4212	1582	4159	4633	2882	223	447	2887
10.06_978.79			[M+K]+	(+) ESI	978.787	10.06	665	687	655	845	766	581	647	518	4609	3085	3282	249	1396	2432	2089	4657	3318	1970	951	3584	2369	2033	3601	1994	7685	394	3485	528	4953	2434	277	840	912	2265	2582	4898	1938	4723	5287	2417	308	501	2077
10.07_967.85			[M+H]+	(+) ESI	967.848	10.07	4215	4162	4931	3804	4789	3939	3707	683	12034	4012	11758	384	2439	5121	4164	13034	6705	4879	687	11173	5671	4313	8099	9844	28890	613	12078	508	14006	6868	234	1225	1006	1627	11733	15072	4760	21108	25443	9461	364	547	6830
10.07_898.77			[M+NH4]+	(+) ESI	898.774	10.07	463951	538104	511322	409183	501497	341907	377142	2091	28971	40923	34452	875	5571	10624	10384	40683	17154	10552	1774	32034	11918	11531	21937	25882	131937	1757	35879	1738	42676	17893	1050	3301	3158	6930	5586	46519	10807	76318	95938	25452	1712	1913	25991
10.08_943.72			[M+Na]+	(+) ESI	943.718	10.08	2662	2865	2998	2913	2849	2750	2948	2422	7476	8446	9132	1337	6032	8391	7431	9557	7462	6694	3867	8745	7808	7660	9249	7802	6186	2578	9355	2841	9444	7647	2088	4277	4917	6591	6137	9782	8448	10083	8371	9164	1730	2413	9870
10.11_975.73			[M+H]+	(+) ESI	975.733	10.11	288					308	134	318	3610	4614		165	1242	2184	964	1763	3690	2077	345	2920	1753	3056	2434	2000	4778	403	4717	512	2580	2510	355	1257	538	1003	6731	9103	4116	3445	6725	2945	698	495	1637
10.12_940.79			[2M+NH4]+	(+) ESI	940.79	10.12	991	1080	1312	1209	1416	838	924	654	7579	7929	8676	304	1793	2982	2930	8925	4927	3147	637	7563	3668	2896	5785	7503	4524	538	3346	511	9735	4927	445	904	971	1486	2078	3124	3768	3908	4545	5106	307	591	5699
10.15_965.79			[M+H]+	(+) ESI	965.791	10.15	807	854	756	814	769	602	670	484	3242	3734	3335	238	1212	1722	1931	3506	2376	2012	602	3309	1748	2237	2645	3226	3630	374	2788	437	3298	2435	241	626	669	1217	2166	3762	1644	3678	4005	1701	574	442	2512
10.18_982.88			[M+H]+	(+) ESI	982.878	10.18	7066	8096	8386	8176	9106	7227	7913	489	4108	5042	4314	208	920	1771	1790	4328	2083	1793	366	3707	1927	1642	2869	3267	8522	328	3965	385	4236	2351	298	551	702	887	3354	4225	1810	7040	8161	3271	275	317	2786
10.18_969.85			[M+H]+	(+) ESI	969.85	10.18	21639	22578	24597	21204	24801	18825	18118	477	3773	3803	3610	236	1001	1581	1644	3753	2289	1688	725	2879	1722	1465	2435	2975	5488	366	3177	182	3654	2232	293	441	675	1127	2436	2926	1429	4085	4906	2565	344	408	2922
10.19_968.86			[M+Na]+	(+) ESI	968.863	10.19	33226	37549	38187	34651	39296	29520	28677	598	5267	7056	6382	338	1921	2939	3104	6637	3974	3110	488	6204	3499	3179	6279	4878	13316	388	6356	478	6446	4784	421	837	1038	1770	6546	10181	3521	10191	13680	5124	379	476	4349
10.19_940.83			[M+Na]+	(+) ESI	940.827	10.19	4563	5083	4898	4632	4852	3947	4030	259	5061	5953	5927	211	1072	2578	1905	6194	3036	2825	319	5149	2032	1131	3665	4784	15259	299	3346	448	7479	3193	279	663	593	749	3855	5374	2494	10546	9845	3952	210	467	3724
10.20_952.83			[M+Na]+	(+) ESI	952.831	10.2	855	1041	1014	1082	1204	997	855	282	3685	4501	3804	158	1000	1740	1498	4243	2065	1465	285	3501	1722	1685	2687	3084	6949	294	3639	335	4265	2489	246	529	620	831	2620	4910	1804	5890	6659	2754	241	409	2168
10.22_980.85			[M+H]+	(+) ESI	980.855	10.22	924	1056	1013	878	986	887	993	604	8622	11164	9388	280	1959	3639	3749	9967	4983	3660	474	9013	3636	3276	6308	7275	22512	522	6907	469	10683	5322	295	1022	712	1680	6878	10471	3567	15979	15833	6288	404	586	5953
10.22_980.83			[M+Na]+	(+) ESI	980.83	10.22	833	1056	1013	790	986	887	771	604	9756	11663	10082	306	2223	3255	3326	10382	4593	3421	703	9390	3451	3137	6464	7661	12493	522	7554	770	11193	6353	296	1039	1160	1940	4475	9139	3567	11286	10650	5533	440	674	6445
10.22_964.82			[M+NH4]+	(+) ESI	964.823	10.22	683	1007	884	813	721	536	629	407	4346	4066	4493	287	1175	1502	1872	5424	1872	1698	571	4375	1825	2217	3866	3592	7602	455	3692	519	5162	2596	344	772	946	1748	2043	4668	1904	6046	5954	2723	420	519	3649
10.22_1006.88			[M+Na]+	(+) ESI	1006.88	10.22	799	925	910	977	1131	618	885	444	6543	6502	6568	262	1414	2371	2582	8464	2984	2058	517	6502	2158	2496	4937	4558	13630	483	4523	566	7824	3301	268	717	665	1376	3746	5940	2553	10415	8971	4254	318	512	4191
10.22_945.72			[M+K]+	(+) ESI	945.722	10.22	2441	2829	2668	2423	2376	2464	2116	966	3673	3413	3371	839	1822	2804	2161	3840	2967	2915	1355	3386	2832	3621	2563	3154	3745	1421	3350	1443	3530	2967	671	1373	2103	3128	1999	2412	3379	3660	3486	3020	706	1332	3980
10.23_975.81			[M+Na]+	(+) ESI	975.813	10.23	1015	1327	1112	1169	1178	1246	1456	693	12288	9773	9175	307	2173	4311	4179	11068	5880	3164	1228	7282	4187	4230	6960	7099	16244	581	5063	770	12416	4889	406	1100	1122	2806	2587	6054	3107	11591	7220	3210	337	699	6247
10.24_965.82			[M+NH4]+	(+) ESI	965.816	10.24	664	854	641	730	697	524	499	387	2526	3734	3929	238	1219	1722	1931	3691	2376	2012	367	2950	1748	2237	3027	3226	5075	404	2788	448	4375	2435	232	624	669	1217	2166	3762	1701	3666	3334	2115	212	442	2620
10.26_917.74			[M+H]+	(+) ESI	917.737	10.26	969						875	3500	10872	13963	13846	1184	6749	7874	5644	11207	11349	8420	2877	10519	10846	9158	8599	10973	15400	3719	13857	3400	11322	10674	2310	3889	3546	4407	9029	12637	9712	16238	18879	12464	1461	3229	10021
10.28_969.76			[M+H]+	(+) ESI	969.76	10.28								1076	5987	4995	6011	649	3492	4348	4973	5947	4714	4262	1549	5568	4449	4553	5775	5038	5155	964	4253	1494	5778	4396	779	1968	2606	4179	2894	4012	3359	5058	3576	3772	459	1403	4999
10.29_951.82			[M+K]+	(+) ESI	951.816	10.29	6890	7184	7960	6691	6626	5365	5475	493	4058	3730	5491	308	898	1382	1593	3179	1827	1656	578	4035	1725	1669	3152	2434	12093	506	2875	479	5361	2427	332	734	1026	1343	2866	3906	2008	6589	5784	2195	291	567	2829
10.31_878.73			[M+H]+	(+) ESI	878.73	10.31	85630	72550	29216	27962	116598	95946	82865	729	3401	4388	2985	454	1422	2162	1866	2734	3153	2229	677	3163	2162	1653	2497	3905	5690	692	4023	507	4159	2874	426	929	1042	2939	3086	3926	2566	4233	6418	3627	460	938	2770
10.35_975.81			[M+H]+	(+) ESI	975.812	10.35	407	969	1046	520	840	804	854	693	10743	9144	11078	307	2036	3903	3814	10071	5099	3586	921	6858	3711	3812	6398	6181	18513	457	4610	770	11036	4299	272	1100	1543	2806	2587	5422	2648	9637	3702	2758	298	699	5768
10.35_859.71			[M+H]+	(+) ESI	859.715	10.35	473	725	368	438	484	423	326	1241	7886	9978	10459	293	2580	4534	3056	7500	7910	4858	821	6513	6894	3883	6055	9368	19380	1169	7868	1060	10063	6053	418	1944	1145	1810	6174	9547	5023	11802	15613	7343	720	754	4273
10.35_886.75			[M+H]+	(+) ESI	886.745	10.35								947	6794	5807	7072	391	1781	3431	2612	6402	3696	3024	674	4985	3760	4414	4566	5605	10613	658	5022	801	6818	3068	417	881	1191	2026	3191	4581	3710	7760	8830	6571	532	855	3987
10.36_855.76			[M+H]+	(+) ESI	855.758	10.36	28398	8136	29322	29739	32396	1122	19621	606	3077	3093	3619	534	1086	1830	1624	3680	2251	1332	705	2829	1917	1602	2388	2935	4954	570	1388	529	3769	1897	380	803	638	778	2189	2986	1563	4129	5692	2335	442	654	2042
10.37_880.77			[M+H]+	(+) ESI	880.772	10.37	7308	26642	6169	234065	38329	142960	206850	1175	6720	6098	7245	708	2508	3029	3738	7509	3550	2551	1509	5917	3952	4556	6830	4950	9585	916	5332	998	6448	4256	559	1243	2335	2902	1731	3388	2471	6576	6157	3909	932	1252	5619
10.37_854.75			[M+H]+	(+) ESI	854.75	10.37	104863	112018	106894	96189	101657	82094	89217	1449	4924	5547	6347	1052	3474	2558	4632	4956	3453	2635	2021	7269	3221	4691	3175	4632	12295	1263	4353	1311	6319	4319	947	1435	1983	2349	1513	4805	2819	7621	7791	3651	1026	1793	5257
10.38_860.74			[M+H]+	(+) ESI	860.738	10.38								856	5757	8018	3950	474	2152	3183	2633	6461	4984	3897	793	5056	4370	3012	4427	6735	7915	905	6008	732	7458	4460	533	1578	1128	1752	3908	7259	3678	3159	10095	5440	630	759	3893
10.38_980.82			[M+H]+	(+) ESI	980.817	10.38	742	750	744	659	806	669	646	478	5493	4171	7651	168	1320	2771	2009	8112	3853	2048	451	6489	2564	2193	5363	3965	11646	578	4156	463	4261	2679	315	797	1070	1411	2231	3725	2354	6392	5205	2659	325	332	4552
10.38_980.83			[M+H]+	(+) ESI	980.833	10.38	870	903	799	879	1138	599	710	261	3097	4447	3275		892	1751	1201	4244	1848	1531	451	2847	1254	1111	2486	3242	7008	348	2851	463	4956	2117	261	661	416	690	1927	4132	1765	5178	4828	2158	325	332	2517
10.39_943.77			[M+Na]+	(+) ESI	943.766	10.39								841	8210	4187	4122	477	2757	4045	3870	5352	3671	3176	1494	4003	3169	2974	5180	2932	7100	952	2718	1110	7472	4395	536	1626	1028	3238	4138	5712	3411	4657	5075	6102	428	703	3436
10.39_994.88			[M+H]+	(+) ESI	994.877	10.39	5868	6351	6454	6138	6877	5311	5368	486	4505	4537	5029	226	1117	2039	1477	3623	4262	1742	441	3932	2325	2243	3472	4352	8915	362	4230	275	7440	2475	249	712	749	923	2100	4501	1889	6745	6916	2457	295	446	3075
10.41_961.76			[M+Na]+	(+) ESI	961.761	10.41	618		764			373	591	479	3491	3797	3329	272	1112	1566	1375	2102	3650	2283	449	3822	2006	2969	2559	2294	6922	438	3745	453	3003	2085	352	823	607	1104	4660	9121	3474	5459	7907	2930	418	444	2006
10.41_904.75			[M+H]+	(+) ESI	904.745	10.41	35950	37436	37825	36673	38072	31532	32063	1151	8360	9166	8526	531	3169	5864	3919	7433	7920	6172	1389	7617	5301	3039	6155	9772	17206	1075	10585	1162	13601	7563	946	1970	1638	2682	7871	11229	5147	13334	15830	7070	924	787	7786
10.43_912.79			[M+H]+	(+) ESI	912.787	10.43	2627	4127	2865	3310	2690	2260	2353	690	5241	4143	4541	318	1540	1277	2438	3393	4124	1339	683	3068	1691	2631	3936	2672	7286	517	3582	830	3780	1770	373	924	1223	1543	2274	5188	2635	6317	6570	2207	292	753	3174
10.43_956.79			[M+NH4]+	(+) ESI	956.794	10.43	1542	1788			1285			1657	10525	7293	9191	832	3458	5427	4612	9798	6429	4723	2199	7208	6112	5117	7519	9175	11391	1668	7378	1776	11298	6560	966	2408	2907	3154	3727	7181	3782	10116	7273	5657	1050	1674	7721
10.45_967.78			[M+H]+	(+) ESI	967.779	10.45	838	1143	898	852	959	820	783	649	5662	5226	5745	304	1439	3086	3087	6655	3500	3039	1016	4626	2541	2234	4665	4545	7717	693	3394	876	6517	3432	387	683	1153	1633	1862	4123	1799	5725	4575	3090	295	809	3708
10.45_957.78			[M+NH4]+	(+) ESI	957.781	10.45								1269	4595	5139	5236	608	2605	4989	3423	5131	5894	3742	1431	3946	2883	3223	6724	4911	6489	808	8307	891	8651	5853	579	1527	2644	2486	2507	5752	2158	5213	5267	3549	568	1055	6381
10.45_911.77			[M+H]+	(+) ESI	911.772	10.45	840	915	938	773	762	1087	732	1041	8405	12732	11922	367	3408	4111	4046	11394	5721	4830	911	9799	6034	5242	7570	10138	24289	885	9703	939	11696	6657	385	1427	1836	3018	7149	12941	5300	18620	17072	7566	607	946	7959
10.46_968.81			[M+H]+	(+) ESI	968.813	10.46	931	843	1173	1282	865	1110	778	627	4256	4548	4852	300	1550	2368	2185	5106	3049	2037	649	3759	2240	2584	3581	3766	8398	426	3067	569	5544	2828	235	808	806	1403	2078	4443	1752	5616	5501	2530	300	495	3187
10.46_918.84			[M+H]+	(+) ESI	918.84	10.46	64907	61969	67995	63252	63188	54707	53373	628	3675	3844	4248	364	1116	1500	1712	4878	2063	1430	518	3272	1976	1797	3055	3126	6434	441	3236	551	4349	2045	345	638	741	863	1336	2448	1407	5039	3049	2203	429	566	2718
10.47_919.72			[M+Na]+	(+) ESI	919.722	10.47	3512	3354	5477	3217	4148	3197	3450	727	4228	3955	4582	506	1520	2619	2121	4196	2859	1676	644	3221	2975	1742	2540	4921	5702	979	4328	678	5424	1686	455	669	1180	1536	3403	4220	1575	3317	6053	3917	502	895	3356
10.47_932.77			[M+NH4]+	(+) ESI	932.774	10.47								896	5051	5275	3973	416	1892	2802	3020	5308	1874	2545	1055	4294	3156	1480	3540	3996	4722	651	6027	813	6046	3355	454	1130	1717	3089	2745	3521	2324	4804	4347	3518	428	935	5627
10.49_1021.90			[M+H]+	(+) ESI	1021.9	10.49	840	842	1031	1085	1146	888	842	469	7947	7819	8483	182	1990	3428	2690	8843	4653	2742	607	6866	3452	3044	5518	7916	17486	515	7279	311	11181	4241	227	740	788	1195	3482	9351	2509	10008	12495	4518	371	404	5176
10.50_953.82			[M+K]+	(+) ESI	953.82	10.5	649	752	564	777	674	1293	696	462	6780	6888	7703	200	1582	2662	2471	6563	3488	2423	541	5155	2885	2709	3794	4649	14714	504	4758	452	8347	3770	256	910	1066	1676	3109	6660	2636	8222	9483	3142	328	469	4220
10.50_994.88			[M+H]+	(+) ESI	994.877	10.5	5188	5526	5422	5841	5920	5044	5250	486	5476	6275	6350	220	944	2138	1508	5804	3142	2035	505	4776	2152	1342	3870	5422	12257	492	4585	394	8245	3324	257	1038	801	1152	5322	5853	1677	8442	8766	3156	344	481	3643
10.50_944.84			[M+H]+	(+) ESI	944.845	10.5	179180	189686	199736	181015	196042	158621	159295	544	3722	3785	4272	381	1112	1670	1752	4075	1844	1405	778	3068	1854	1763	2462	2924	5945	606	2752	531	4559	2383	276	606	788	1265	1200	2198	1340	3782	2747	1843	456	663	2941
10.50_968.85			[M+H]+	(+) ESI	968.845	10.5	10281	8886	11200	9601	10746	9811	7699	434	3904	4352	4617	223	1152	2131	1520	4081	2745	1534	331	3519	2021	1160	2480	3590	8398	344	3585	363	5572	2335	202	701	525	1149	2078	4443	1557	5318	5417	2530	244	315	2935
10.51_873.73			[M+H]+	(+) ESI	873.732	10.51	823							648	2989	3468	3456	322	2119	1996	1378	3536	3142	1583	480	2076	2813	1861	2288	2935	4806	516	3022	479	3409	2082	308	821	726	1099	2124	3215	2303	4728	4858	3168	397	516	1715
10.52_944.86			[M+H]+	(+) ESI	944.862	10.52	174509	185883	195518	177701	191014	156380	156122	544	4206	3937	4742	381	1080	1264	1752	3682	1844	1405	434	3068	1854	1763	2450	2924	5559	606	2752	531	4177	2383	276	606	660		954	2198		3974	2747	1843	456	324	2707
10.55_945.85			[M+NH4]+	(+) ESI	945.848	10.55	117062	129355	130393	119735	129553	102347	104175	474	3597	3649	3173	393	1121		1632	3356		1474		3018	2112	1793	2898	2655	4841	603	3023	525	4024	1639	369		778	812			1383	3264		1793	373	575	2657
10.56_983.81			[M+H]+	(+) ESI	983.812	10.56	637	819	558	650	659	562	556	854	8876	5856	8730	454	3568	5938	5505	9642	5192	4255	1598	7298	4486	3113	7616	6635	13174	1124	5786	1322	8879	4916	521	2295	2197	3568	5253	10435	4603	9508	7501	3825	448	1112	5024
10.58_926.81			[M+NH4]+	(+) ESI	926.812	10.58	18041	20214	5623	18112	20849	14547	15768	1213	8483	13805	9673	470	2078	6828	3044	9777	5039	4403	953	10449	7752	5835	4208	6573	46618	685	8876	1025	13633	5594	491	1164	1828	4522	10236	16821	3589	23438	21406	6014	920	1056	13008
10.58_932.78			[M+Na]+	(+) ESI	932.776	10.58	6470			10001		9365	9395	896	2806	5598	6992	513	888	1059	1445	4864	1862	1582	1137	4137	1585	2075	4006	1829	2852	375	3304	882	2982	1525	467	699	1743	2261	2895	2863	1299	2748	3534	3592	463	950	2898
10.60_988.81			[M+H]+	(+) ESI	988.809	10.6	349	569	381	690	475	498	529	308	6289	6719	3603	225	1749	2923	1648	4245	5438	3048	456	5839	2466	2583	3661	3260	11664	383	6427	626	5101	3182	367	1136	514	1428	1767	15388	744	6972	14073	4396	435	582	3368
10.64_992.85			[M+Na]+	(+) ESI	992.855	10.64	546	519	656	412	568	527	432	439	3040	2832	3699	299	1189	1650	1619	2932	1774	1460	433	3348	1462	1428	2145	2534	6214	331	2458	364	4079	2163	227	654	657	962	1737	3964	1803	4710	4663	1803	252	334	2039
10.64_973.76			[M+K]+	(+) ESI	973.756	10.64	1591	1722	1914	1670	1464	1493	1414	815	2375	3320	1773	427	2079	1873	1899	2698	2882	3089	1165	2348	3601	2133	2179	3863	2745	1042	2493	1061	2138	2237	595	1406	1626	2402	2653	2805	2049	4009	2749	3541	625	898	2204
10.64_1034.91			[M+H]+	(+) ESI	1034.91	10.64	450	355	435	346	365	343	363	324	4954	5246	5270	200	1462	2630	1766	5447	3311	1959	486	4471	2219	1750	3080	3864	11331	489	3220	385	6652	3099	247	748	492	999	2639	4837	1758	7383	6223	3295	244	414	3021
10.65_912.79			[M+H]+	(+) ESI	912.788	10.65	2714	3000	3773	3010	3733	2711	2418	557	1526	3853	3545	335	1201	1176	1736	1836	3039	2032	615	1899	2505	1541	1731	2692	7235	414	2330	478	4001	1314	264	794	757	1012	1050	1952	2164	4262	4106	2812	656	470	1344
10.65_1046.91			[M+H]+	(+) ESI	1046.91	10.65	327	265	289	230	273	277	262	437	6733	5296	6100	178	1501	3289	2743	6969	3593	2616	702	5141	2565	2067	4497	4649	9636	434	3760	475	7645	3243	244	857	724	1467	2764	4659	2327	6774	5570	3245	242	462	3156
[truncated: 1,756 more rows]
[truncated: 24 more columns]

## Sheet: RunInfo
Run Information	positive ESI
Instrument:	6530
Date Run:	2017-08-22
Resuspension Volume:	110uL
Injection Volume:	0.4uL
Run Analyst:
Data Processing Analyst:	BWW
[truncated: 13 more rows]
