# Supplementary material for: Uncovering mechanisms of global ocean change effects on the Dungeness crab (Cancer magister) through metabolomics analysis
Source: Sci Rep. 2019 Jul 24;9:10717. doi: 10.1038/s41598-019-46947-6 (PMC6656712; doi:10.1038/s41598-019-46947-6)
Supplement: Supplementary file 12 — Supplementary Table 9 [file 41598_2019_46947_MOESM12_ESM.sif]

33032	krp	51
1060	krp	5950
33032	krp	5961
1060	krp	1005
5960	krp	6267
1004	krp	1005
892	krp	11727586
5958	krp	122336
753	krp	670
750	krp	1088
6083	krp	60961
790	krp	6021
5862	krp	439258
764	krp	6802
1004	krp	1023
5997	krp	53477889
5988	krp	439242
750	krp	5951
190	krp	439176
1004	krp	65533
122336	krp	7427
239	krp	6613
790	krp	1188
5283564	krp	20057356
1174	krp	6029
5960	krp	93072
5960	krp	65065
753	krp	16048618
1188	krp	64959
129657	krp	460602
1175	krp	1188
6262	krp	9750
5951	krp	6305
5283564	krp	6443882
190	krp	60961
33032	krp	160556
20057356	krp	53477895
5951	krp	5862
6083	krp	190
5950	krp	5960
5960	krp	239
5960	krp	444972
5951	krp	99478
6262	krp	1045
6262	krp	145742
1060	krp	6305
6140	krp	1001
1060	krp	6057
750	krp	6288
1060	krp	5862
5988	krp	439709
5988	krp	65533
750	krp	439498
5862	krp	439498
5779	krp	6029
444972	krp	444266
892	krp	440043
190	krp	790
5779	krp	60961
145742	krp	5810
936	krp	938
1060	krp	439258
5951	krp	439258
129657	krp	444899
700	krp	1015
60961	krp	6021
764	krp	1188
5779	krp	6802
5779	krp	6021
6140	krp	6057
1045	krp	1102
764	krp	187790
6137	krp	158980
700	krp	5283496
1015	krp	5283496
5779	krp	64959
6802	krp	64959
5988	krp	440080
51	krp	43
439709	krp	440641
1004	krp	6083
1060	krp	5951
33032	krp	7405
33032	krp	119
5862	krp	99478
1004	krp	5958
18950	krp	453
1060	krp	51
51	krp	160556
33032	krp	5960
33032	krp	6306
33032	krp	6262
750	krp	5960
5950	krp	5960
5950	krp	5961
5961	krp	6267
5950	krp	5951
750	krp	5951
750	krp	6137
33032	krp	6305
5950	krp	6140
33032	krp	6140
5960	krp	6140
33032	krp	6057
1004	krp	1015
33032	krp	5862
5950	krp	239
33032	krp	239
33032	krp	5961
33032	krp	6106
33032	krp	1045
33032	krp	6274
1004	krp	440043
33032	krp	6287
5950	krp	6287
5961	krp	6140
6305	krp	6140
1060	krp	6657
33032	krp	119
33032	krp	1123
33032	krp	92136
6287	krp	6306
439242	krp	11727586
1004	krp	122336
5950	krp	100714
33032	krp	5950
1023	krp	1005
5950	krp	1123
750	krp	5950
33032	krp	750
129657	krp	5282796
65533	krp	439186
1004	krp	65533
33032	krp	6137
5950	krp	5862
5958	krp	65533
65533	krp	7427
129657	krp	5280934
439186	krp	7427
1004	krp	1015
1004	krp	1005
129657	krp	5280934
1004	krp	754
753	krp	754
33032	krp	51
5988	krp	440080
1004	krp	5958
5950	krp	1045
129657	krp	6443882
1001	tmsim	6140
10010	tmsim	158980
10010	tmsim	439258
10010	tmsim	5862
10010	tmsim	595
10010	tmsim	5960
10010	tmsim	6137
10010	tmsim	6287
10010	tmsim	6657
1004	tmsim	1023
1004	tmsim	1118
1005	tmsim	724
100714	tmsim	5862
100714	tmsim	5950
100714	tmsim	5951
100714	tmsim	5960
100714	tmsim	6288
100714	tmsim	6657
100714	tmsim	750
100714	tmsim	99478
1015	tmsim	700
1018	tmsim	12473
1018	tmsim	936
1018	tmsim	938
1023	tmsim	13130
10350317	tmsim	10415542
10350317	tmsim	10747814
10350317	tmsim	11757087
10350317	tmsim	129657
10350317	tmsim	16081932
10350317	tmsim	16219824
10350317	tmsim	173570
10350317	tmsim	24778680
10350317	tmsim	24778686
10350317	tmsim	24778699
10350317	tmsim	24778764
10350317	tmsim	24778825
10350317	tmsim	24778900
10350317	tmsim	24778982
10350317	tmsim	24779263
10350317	tmsim	24779293
10350317	tmsim	24779461
10350317	tmsim	24779475
10350317	tmsim	25244969
10350317	tmsim	452110
10350317	tmsim	460602
10350317	tmsim	497299
10350317	tmsim	5283496
10350317	tmsim	5287971
10350317	tmsim	5289133
10350317	tmsim	52922250
10350317	tmsim	52922342
10350317	tmsim	52922442
10350317	tmsim	52922491
10350317	tmsim	52922637
10350317	tmsim	52922645
10350317	tmsim	52922657
10350317	tmsim	52922679
10350317	tmsim	52922715
10350317	tmsim	52922721
10350317	tmsim	52922735
10350317	tmsim	52922783
10350317	tmsim	52922847
10350317	tmsim	52922853
10350317	tmsim	52922891
10350317	tmsim	52922895
10350317	tmsim	52923133
10350317	tmsim	52923195
10350317	tmsim	52923213
10350317	tmsim	52923235
10350317	tmsim	52923291
10350317	tmsim	52923295
10350317	tmsim	52923341
10350317	tmsim	52923365
10350317	tmsim	52923579
10350317	tmsim	52923651
10350317	tmsim	52923882
10350317	tmsim	52923934
10350317	tmsim	52924022
10350317	tmsim	52924614
10350317	tmsim	52924875
10350317	tmsim	52924893
10350317	tmsim	52924972
10350317	tmsim	52925079
10350317	tmsim	52925126
10350317	tmsim	53478785
10350317	tmsim	53478919
10350317	tmsim	53479033
10350317	tmsim	53479075
10350317	tmsim	53479083
10350317	tmsim	53479121
10350317	tmsim	53479127
10350317	tmsim	53479425
10350317	tmsim	53479831
10350317	tmsim	53480469
10350317	tmsim	53480473
10350317	tmsim	53480695
10350317	tmsim	53480709
10350317	tmsim	53480715
10350317	tmsim	53480735
10350317	tmsim	53480747
10350317	tmsim	53480761
10350317	tmsim	53480775
10350317	tmsim	53480801
10350317	tmsim	53480815
10350317	tmsim	53480870
10350317	tmsim	53480884
10350317	tmsim	53480894
10350317	tmsim	53480895
10350317	tmsim	53481697
10350317	tmsim	53481701
10350317	tmsim	53481719
10350317	tmsim	5459377
10350317	tmsim	5497103
10350317	tmsim	6437392
10350317	tmsim	6443788
10350317	tmsim	70698781
10350317	tmsim	70698795
10350317	tmsim	9543784
10350317	tmsim	9543795
10350317	tmsim	9546734
10413	tmsim	151152
10413	tmsim	5460407
10413	tmsim	92135
10415542	tmsim	10747814
10415542	tmsim	10917802
10415542	tmsim	11757087
10415542	tmsim	16081932
10415542	tmsim	16219824
10415542	tmsim	24778699
10415542	tmsim	24778764
10415542	tmsim	24778825
10415542	tmsim	24778900
10415542	tmsim	24778982
10415542	tmsim	24779263
10415542	tmsim	24779293
10415542	tmsim	24779461
10415542	tmsim	24779475
10415542	tmsim	25244969
10415542	tmsim	460602
10415542	tmsim	497299
10415542	tmsim	5283496
10415542	tmsim	5287971
10415542	tmsim	5289133
10415542	tmsim	52922250
10415542	tmsim	52922342
10415542	tmsim	52922442
10415542	tmsim	52922491
10415542	tmsim	52922637
10415542	tmsim	52922657
10415542	tmsim	52922679
10415542	tmsim	52922715
10415542	tmsim	52922721
10415542	tmsim	52922735
10415542	tmsim	52922783
10415542	tmsim	52922847
10415542	tmsim	52922853
10415542	tmsim	52922891
10415542	tmsim	52922895
10415542	tmsim	52923133
10415542	tmsim	52923195
10415542	tmsim	52923213
10415542	tmsim	52923235
10415542	tmsim	52923291
10415542	tmsim	52923295
10415542	tmsim	52923341
10415542	tmsim	52923365
10415542	tmsim	52923579
10415542	tmsim	52923651
10415542	tmsim	52923882
10415542	tmsim	52923934
10415542	tmsim	52924022
10415542	tmsim	52924614
10415542	tmsim	52924875
10415542	tmsim	52924893
10415542	tmsim	52924972
10415542	tmsim	52925079
10415542	tmsim	52925126
10415542	tmsim	53478785
10415542	tmsim	53478919
10415542	tmsim	53479033
10415542	tmsim	53479075
10415542	tmsim	53479083
10415542	tmsim	53479121
10415542	tmsim	53479127
10415542	tmsim	53479425
10415542	tmsim	53479831
10415542	tmsim	53480469
10415542	tmsim	53480473
10415542	tmsim	53480695
10415542	tmsim	53480709
10415542	tmsim	53480715
10415542	tmsim	53480735
10415542	tmsim	53480747
10415542	tmsim	53480761
10415542	tmsim	53480775
10415542	tmsim	53480801
10415542	tmsim	53480815
10415542	tmsim	53480870
10415542	tmsim	53480884
10415542	tmsim	53480894
10415542	tmsim	53480895
10415542	tmsim	53481701
10415542	tmsim	53481719
10415542	tmsim	5497103
10415542	tmsim	6437392
10415542	tmsim	6443788
10415542	tmsim	70698781
10415542	tmsim	70698795
10415542	tmsim	9546734
10442	tmsim	670
10442	tmsim	753
1045	tmsim	1102
10465	tmsim	10467
10465	tmsim	11005
10465	tmsim	11197
10465	tmsim	13849
10465	tmsim	3893
10465	tmsim	445638
10465	tmsim	445639
10465	tmsim	5280581
10465	tmsim	5280934
10465	tmsim	5281
10465	tmsim	5281116
10465	tmsim	5281120
10465	tmsim	5282768
10465	tmsim	5282796
10465	tmsim	5282807
10465	tmsim	5312440
10465	tmsim	5312529
10465	tmsim	6365140
10465	tmsim	6439848
10465	tmsim	8158
10465	tmsim	8215
10465	tmsim	985
10467	tmsim	11005
10467	tmsim	11197
10467	tmsim	13849
10467	tmsim	3893
10467	tmsim	445638
10467	tmsim	445639
10467	tmsim	5280581
10467	tmsim	5280934
10467	tmsim	5281
10467	tmsim	5281116
10467	tmsim	5281120
10467	tmsim	5282768
10467	tmsim	5282796
10467	tmsim	5282807
10467	tmsim	5312440
10467	tmsim	5312529
10467	tmsim	6365140
10467	tmsim	6439848
10467	tmsim	8158
10467	tmsim	8215
10467	tmsim	985
10480367	tmsim	10917802
10480367	tmsim	129657
10480367	tmsim	16081932
10480367	tmsim	173570
10480367	tmsim	24778680
10480367	tmsim	24778686
10480367	tmsim	24779461
10480367	tmsim	24779475
10480367	tmsim	452110
10480367	tmsim	460602
10480367	tmsim	497299
10480367	tmsim	52922645
10480367	tmsim	53480469
10480367	tmsim	5459377
10480367	tmsim	90657394
1060	tmsim	612
10729	tmsim	1175
10747814	tmsim	11757087
10747814	tmsim	129657
10747814	tmsim	16081932
10747814	tmsim	16219824
10747814	tmsim	173570
10747814	tmsim	24778680
10747814	tmsim	24778686
10747814	tmsim	24778699
10747814	tmsim	24778764
10747814	tmsim	24778825
10747814	tmsim	24778900
10747814	tmsim	24778982
10747814	tmsim	24779263
10747814	tmsim	24779293
10747814	tmsim	24779461
10747814	tmsim	24779475
10747814	tmsim	25244969
10747814	tmsim	452110
10747814	tmsim	460602
10747814	tmsim	497299
10747814	tmsim	5283496
10747814	tmsim	5287971
10747814	tmsim	5289133
10747814	tmsim	52922250
10747814	tmsim	52922342
10747814	tmsim	52922442
10747814	tmsim	52922491
10747814	tmsim	52922637
10747814	tmsim	52922645
10747814	tmsim	52922657
10747814	tmsim	52922679
10747814	tmsim	52922715
10747814	tmsim	52922721
10747814	tmsim	52922735
10747814	tmsim	52922783
10747814	tmsim	52922847
10747814	tmsim	52922853
10747814	tmsim	52922891
10747814	tmsim	52922895
10747814	tmsim	52923133
10747814	tmsim	52923195
10747814	tmsim	52923213
10747814	tmsim	52923235
10747814	tmsim	52923291
10747814	tmsim	52923295
10747814	tmsim	52923341
10747814	tmsim	52923365
10747814	tmsim	52923579
10747814	tmsim	52923651
10747814	tmsim	52923882
10747814	tmsim	52923934
10747814	tmsim	52924022
10747814	tmsim	52924614
10747814	tmsim	52924875
10747814	tmsim	52924893
10747814	tmsim	52924972
10747814	tmsim	52925079
10747814	tmsim	52925126
10747814	tmsim	53478785
10747814	tmsim	53478919
10747814	tmsim	53479033
10747814	tmsim	53479075
10747814	tmsim	53479083
10747814	tmsim	53479121
10747814	tmsim	53479127
10747814	tmsim	53479425
10747814	tmsim	53479831
10747814	tmsim	53480469
10747814	tmsim	53480473
10747814	tmsim	53480695
10747814	tmsim	53480709
10747814	tmsim	53480715
10747814	tmsim	53480735
10747814	tmsim	53480747
10747814	tmsim	53480761
10747814	tmsim	53480775
10747814	tmsim	53480801
10747814	tmsim	53480815
10747814	tmsim	53480870
10747814	tmsim	53480884
10747814	tmsim	53480894
10747814	tmsim	53480895
10747814	tmsim	53481697
10747814	tmsim	53481701
10747814	tmsim	53481719
10747814	tmsim	5459377
10747814	tmsim	5497103
10747814	tmsim	6437392
10747814	tmsim	6443788
10747814	tmsim	70698781
10747814	tmsim	70698795
10747814	tmsim	9543784
10747814	tmsim	9543795
10747814	tmsim	9546734
10787	tmsim	6057
1088	tmsim	5950
1088	tmsim	750
10917802	tmsim	11757087
10917802	tmsim	16081932
10917802	tmsim	24779461
10917802	tmsim	24779475
10917802	tmsim	52923882
10917802	tmsim	52923934
10917802	tmsim	52924022
10917802	tmsim	53479121
10917802	tmsim	53479127
10917802	tmsim	53479425
10917802	tmsim	53480469
10917802	tmsim	53480473
10917802	tmsim	53480695
10917802	tmsim	53480709
10917802	tmsim	53480715
10917802	tmsim	53480735
10917802	tmsim	53480747
10917802	tmsim	53480761
10917802	tmsim	53480775
10917802	tmsim	53480801
10917802	tmsim	53480815
10917802	tmsim	70698781
10917802	tmsim	70698795
10935	tmsim	1174
11005	tmsim	11197
11005	tmsim	13849
11005	tmsim	3893
11005	tmsim	445638
11005	tmsim	445639
11005	tmsim	5280581
11005	tmsim	5280934
11005	tmsim	5281
11005	tmsim	5281116
11005	tmsim	5281120
11005	tmsim	5282768
11005	tmsim	5282807
11005	tmsim	5312440
11005	tmsim	5312529
11005	tmsim	6365140
11005	tmsim	6439848
11005	tmsim	8158
11005	tmsim	8215
11005	tmsim	985
11006	tmsim	8193
11197	tmsim	13849
11197	tmsim	3893
11197	tmsim	445638
11197	tmsim	445639
11197	tmsim	5280581
11197	tmsim	5280934
11197	tmsim	5281
11197	tmsim	5281116
11197	tmsim	5281120
11197	tmsim	5282768
11197	tmsim	5282796
11197	tmsim	5282807
11197	tmsim	5312440
11197	tmsim	5312529
11197	tmsim	6365140
11197	tmsim	6439848
11197	tmsim	8158
11197	tmsim	8215
11197	tmsim	985
1123	tmsim	5862
11273482	tmsim	11433862
11273482	tmsim	20057356
11273482	tmsim	44260123
11273482	tmsim	44260124
11273482	tmsim	5282310
11273482	tmsim	5283564
11273482	tmsim	5283566
11273482	tmsim	5283567
11273482	tmsim	5283568
11273482	tmsim	5283571
11273482	tmsim	5283572
11273482	tmsim	5283575
11273482	tmsim	5283577
11273482	tmsim	52931112
11273482	tmsim	52931115
11273482	tmsim	52931118
11273482	tmsim	52931123
11273482	tmsim	52931139
11273482	tmsim	52931155
11273482	tmsim	52931171
11273482	tmsim	52931179
11273482	tmsim	52931201
11273482	tmsim	52931203
11273482	tmsim	52931209
11273482	tmsim	52931217
11273482	tmsim	52931235
11273482	tmsim	53477895
11273482	tmsim	6321359
11273482	tmsim	6442676
11273482	tmsim	6443882
11273482	tmsim	6453725
11273482	tmsim	70699246
11273482	tmsim	9939941
1135	tmsim	1174
11433862	tmsim	20057356
11433862	tmsim	44260123
11433862	tmsim	44260124
11433862	tmsim	44260130
11433862	tmsim	44260138
11433862	tmsim	5282310
11433862	tmsim	5283564
11433862	tmsim	5283566
11433862	tmsim	5283567
11433862	tmsim	5283568
11433862	tmsim	5283571
11433862	tmsim	52931112
11433862	tmsim	52931115
11433862	tmsim	52931118
11433862	tmsim	52931123
11433862	tmsim	52931139
11433862	tmsim	52931155
11433862	tmsim	52931171
11433862	tmsim	52931179
11433862	tmsim	52931201
11433862	tmsim	52931203
11433862	tmsim	52931209
11433862	tmsim	52931217
11433862	tmsim	52931235
11433862	tmsim	53477895
11433862	tmsim	6321359
11433862	tmsim	6442676
11433862	tmsim	6443882
11433862	tmsim	6453725
11433862	tmsim	70699246
11433862	tmsim	9939941
11433862	tmsim	9939965
11727586	tmsim	122336
11727586	tmsim	157355
11727586	tmsim	16048618
11727586	tmsim	18950
11727586	tmsim	208
11727586	tmsim	439186
11727586	tmsim	439193
11727586	tmsim	439242
11727586	tmsim	439586
11727586	tmsim	439709
11727586	tmsim	440080
11727586	tmsim	440995
11727586	tmsim	5288441
11727586	tmsim	5958
11727586	tmsim	5988
11727586	tmsim	6255
11727586	tmsim	64689
11727586	tmsim	65533
11727586	tmsim	7427
11727586	tmsim	88735
11727586	tmsim	892
11727586	tmsim	92817
11727586	tmsim	94214
11727586	tmsim	9989541
1174	tmsim	23368901
1174	tmsim	967
11757087	tmsim	16081932
11757087	tmsim	16219824
11757087	tmsim	24778699
11757087	tmsim	24778764
11757087	tmsim	24778825
11757087	tmsim	24778900
11757087	tmsim	24778982
11757087	tmsim	24779263
11757087	tmsim	24779293
11757087	tmsim	24779461
11757087	tmsim	24779475
11757087	tmsim	25244969
11757087	tmsim	460602
11757087	tmsim	497299
11757087	tmsim	5283496
11757087	tmsim	5287971
11757087	tmsim	5289133
11757087	tmsim	52922250
11757087	tmsim	52922342
11757087	tmsim	52922442
11757087	tmsim	52922491
11757087	tmsim	52922637
11757087	tmsim	52922657
11757087	tmsim	52922679
11757087	tmsim	52922715
11757087	tmsim	52922721
11757087	tmsim	52922735
11757087	tmsim	52922783
11757087	tmsim	52922847
11757087	tmsim	52922853
11757087	tmsim	52922891
11757087	tmsim	52922895
11757087	tmsim	52923133
11757087	tmsim	52923195
11757087	tmsim	52923213
11757087	tmsim	52923235
11757087	tmsim	52923291
11757087	tmsim	52923295
11757087	tmsim	52923341
11757087	tmsim	52923365
11757087	tmsim	52923579
11757087	tmsim	52923651
11757087	tmsim	52923882
11757087	tmsim	52923934
11757087	tmsim	52924022
11757087	tmsim	52924614
11757087	tmsim	52924875
11757087	tmsim	52924893
11757087	tmsim	52924972
11757087	tmsim	52925079
11757087	tmsim	52925126
11757087	tmsim	53478785
11757087	tmsim	53478919
11757087	tmsim	53479033
11757087	tmsim	53479075
11757087	tmsim	53479083
11757087	tmsim	53479121
11757087	tmsim	53479127
11757087	tmsim	53479425
11757087	tmsim	53479831
11757087	tmsim	53480469
11757087	tmsim	53480473
11757087	tmsim	53480695
11757087	tmsim	53480709
11757087	tmsim	53480715
11757087	tmsim	53480735
11757087	tmsim	53480747
11757087	tmsim	53480761
11757087	tmsim	53480775
11757087	tmsim	53480801
11757087	tmsim	53480815
11757087	tmsim	53480870
11757087	tmsim	53480884
11757087	tmsim	53480894
11757087	tmsim	53480895
11757087	tmsim	53481701
11757087	tmsim	53481719
11757087	tmsim	5497103
11757087	tmsim	6437392
11757087	tmsim	6443788
11757087	tmsim	70698781
11757087	tmsim	70698795
11757087	tmsim	9546734
1176	tmsim	16639161
1188	tmsim	190
1188	tmsim	64959
1188	tmsim	764
1188	tmsim	790
119	tmsim	12647
119	tmsim	239
119	tmsim	33032
119	tmsim	57449
119	tmsim	6106
119	tmsim	6262
119	tmsim	6267
119	tmsim	6287
119	tmsim	6306
119	tmsim	64956
119	tmsim	6657
119	tmsim	95562
11953816	tmsim	129657
11953816	tmsim	173570
11953816	tmsim	24778680
11953816	tmsim	24778686
11953816	tmsim	452110
11953816	tmsim	460602
11953816	tmsim	497299
11953816	tmsim	52922645
11953816	tmsim	53481697
11953816	tmsim	5459377
11953816	tmsim	6426855
12025	tmsim	12665
122336	tmsim	157355
122336	tmsim	16048618
122336	tmsim	18950
122336	tmsim	208
122336	tmsim	439186
122336	tmsim	439193
122336	tmsim	439242
122336	tmsim	439586
122336	tmsim	440080
122336	tmsim	440641
122336	tmsim	440995
122336	tmsim	5288441
122336	tmsim	5958
122336	tmsim	5988
122336	tmsim	6255
122336	tmsim	64689
122336	tmsim	65533
122336	tmsim	7427
122336	tmsim	88735
122336	tmsim	92817
122336	tmsim	94214
12473	tmsim	6305
12473	tmsim	938
12647	tmsim	57449
12647	tmsim	5950
12647	tmsim	5951
12647	tmsim	5960
12647	tmsim	6106
12647	tmsim	6137
12647	tmsim	6262
12647	tmsim	6267
12647	tmsim	6287
12647	tmsim	6288
12647	tmsim	6306
12647	tmsim	6657
12647	tmsim	95562
12647	tmsim	99478
129657	tmsim	16081932
129657	tmsim	16219824
129657	tmsim	173570
129657	tmsim	24778680
129657	tmsim	24778686
129657	tmsim	24778699
129657	tmsim	24778764
129657	tmsim	24778825
129657	tmsim	24778900
129657	tmsim	24778982
129657	tmsim	24779263
129657	tmsim	24779293
129657	tmsim	24779461
129657	tmsim	24779475
129657	tmsim	25244969
129657	tmsim	452110
129657	tmsim	460602
129657	tmsim	497299
129657	tmsim	5283496
129657	tmsim	5287971
129657	tmsim	5289133
129657	tmsim	52922250
129657	tmsim	52922342
129657	tmsim	52922442
129657	tmsim	52922491
129657	tmsim	52922637
129657	tmsim	52922645
129657	tmsim	52922657
129657	tmsim	52922679
129657	tmsim	52922715
129657	tmsim	52922721
129657	tmsim	52922735
129657	tmsim	52922783
129657	tmsim	52922847
129657	tmsim	52922853
129657	tmsim	52922891
129657	tmsim	52922895
129657	tmsim	52923133
129657	tmsim	52923195
129657	tmsim	52923213
129657	tmsim	52923235
129657	tmsim	52923291
129657	tmsim	52923295
129657	tmsim	52923341
129657	tmsim	52923365
129657	tmsim	52923579
129657	tmsim	52923651
129657	tmsim	52923882
129657	tmsim	52923934
129657	tmsim	52924022
129657	tmsim	52924614
129657	tmsim	52924875
129657	tmsim	52924893
129657	tmsim	52924972
129657	tmsim	52925079
129657	tmsim	53478785
129657	tmsim	53478919
129657	tmsim	53479033
129657	tmsim	53479075
129657	tmsim	53479083
129657	tmsim	53479121
129657	tmsim	53479127
129657	tmsim	53479425
129657	tmsim	53479831
129657	tmsim	53480469
129657	tmsim	53480695
129657	tmsim	53480709
129657	tmsim	53480715
129657	tmsim	53480735
129657	tmsim	53480747
129657	tmsim	53480761
129657	tmsim	53480775
129657	tmsim	53480801
129657	tmsim	53480815
129657	tmsim	53480884
129657	tmsim	53480894
129657	tmsim	53480895
129657	tmsim	53481701
129657	tmsim	53481719
129657	tmsim	5459377
129657	tmsim	5497103
129657	tmsim	6426855
129657	tmsim	6437392
129657	tmsim	6443788
129657	tmsim	70698781
129657	tmsim	70698795
129657	tmsim	90657394
129657	tmsim	9546734
13849	tmsim	3893
13849	tmsim	445638
13849	tmsim	445639
13849	tmsim	5280581
13849	tmsim	5280934
13849	tmsim	5281
13849	tmsim	5281116
13849	tmsim	5281120
13849	tmsim	5282768
13849	tmsim	5282807
13849	tmsim	5312440
13849	tmsim	5312529
13849	tmsim	6365140
13849	tmsim	6439848
13849	tmsim	8158
13849	tmsim	8215
13849	tmsim	985
14274978	tmsim	53477889
14274978	tmsim	5997
145742	tmsim	160556
145742	tmsim	3013625
145742	tmsim	440121
145742	tmsim	57449
145742	tmsim	5810
145742	tmsim	5961
145742	tmsim	6262
145742	tmsim	6931662
145742	tmsim	7405
145742	tmsim	92136
145742	tmsim	9750
151152	tmsim	152867
151152	tmsim	250402
151152	tmsim	43
151152	tmsim	439194
151152	tmsim	525
151152	tmsim	5460407
151152	tmsim	612
151152	tmsim	6857417
151152	tmsim	724
151152	tmsim	92135
152867	tmsim	250402
152867	tmsim	43
152867	tmsim	525
152867	tmsim	5460407
152867	tmsim	6857417
157355	tmsim	16048618
157355	tmsim	18950
157355	tmsim	208
157355	tmsim	439186
157355	tmsim	439193
157355	tmsim	439242
157355	tmsim	439586
157355	tmsim	439709
157355	tmsim	440080
157355	tmsim	440641
157355	tmsim	440995
157355	tmsim	5288441
157355	tmsim	5779
157355	tmsim	5958
157355	tmsim	5988
157355	tmsim	6255
157355	tmsim	64689
157355	tmsim	65533
157355	tmsim	7427
157355	tmsim	88735
157355	tmsim	92817
157355	tmsim	94214
158980	tmsim	439258
158980	tmsim	5862
158980	tmsim	595
158980	tmsim	6137
158980	tmsim	6287
158980	tmsim	6657
16048618	tmsim	18950
16048618	tmsim	208
16048618	tmsim	439186
16048618	tmsim	439193
16048618	tmsim	439242
16048618	tmsim	439586
16048618	tmsim	439709
16048618	tmsim	440080
16048618	tmsim	440641
16048618	tmsim	440995
16048618	tmsim	5288441
16048618	tmsim	5779
16048618	tmsim	5958
16048618	tmsim	5988
16048618	tmsim	6255
16048618	tmsim	64689
16048618	tmsim	65533
16048618	tmsim	7427
16048618	tmsim	88735
16048618	tmsim	92817
16048618	tmsim	94214
160556	tmsim	33032
160556	tmsim	440121
160556	tmsim	57449
160556	tmsim	5961
160556	tmsim	6931662
160556	tmsim	7405
160556	tmsim	865
160556	tmsim	92136
16081932	tmsim	16219824
16081932	tmsim	173570
16081932	tmsim	24778680
16081932	tmsim	24778686
16081932	tmsim	24778699
16081932	tmsim	24778764
16081932	tmsim	24778825
16081932	tmsim	24778900
16081932	tmsim	24778982
16081932	tmsim	24779263
16081932	tmsim	24779293
16081932	tmsim	24779461
16081932	tmsim	24779475
16081932	tmsim	25244969
16081932	tmsim	452110
16081932	tmsim	460602
16081932	tmsim	497299
16081932	tmsim	5283496
16081932	tmsim	5287971
16081932	tmsim	5289133
16081932	tmsim	52922250
16081932	tmsim	52922342
16081932	tmsim	52922442
16081932	tmsim	52922491
16081932	tmsim	52922637
16081932	tmsim	52922645
16081932	tmsim	52922657
16081932	tmsim	52922679
16081932	tmsim	52922715
16081932	tmsim	52922721
16081932	tmsim	52922735
16081932	tmsim	52922783
16081932	tmsim	52922847
16081932	tmsim	52922853
16081932	tmsim	52922891
16081932	tmsim	52922895
16081932	tmsim	52923133
16081932	tmsim	52923195
16081932	tmsim	52923213
16081932	tmsim	52923235
16081932	tmsim	52923291
16081932	tmsim	52923295
16081932	tmsim	52923341
16081932	tmsim	52923365
16081932	tmsim	52923579
16081932	tmsim	52923651
16081932	tmsim	52923882
16081932	tmsim	52923934
16081932	tmsim	52924022
16081932	tmsim	52924614
16081932	tmsim	52924875
16081932	tmsim	52924893
16081932	tmsim	52924972
16081932	tmsim	52925079
16081932	tmsim	52925126
16081932	tmsim	53478785
16081932	tmsim	53478919
16081932	tmsim	53479033
16081932	tmsim	53479075
16081932	tmsim	53479083
16081932	tmsim	53479121
16081932	tmsim	53479127
16081932	tmsim	53479425
16081932	tmsim	53479831
16081932	tmsim	53480469
16081932	tmsim	53480473
16081932	tmsim	53480695
16081932	tmsim	53480709
16081932	tmsim	53480715
16081932	tmsim	53480735
16081932	tmsim	53480747
16081932	tmsim	53480761
16081932	tmsim	53480775
16081932	tmsim	53480801
16081932	tmsim	53480815
16081932	tmsim	53480870
16081932	tmsim	53480884
16081932	tmsim	53480894
16081932	tmsim	53480895
16081932	tmsim	53481697
16081932	tmsim	53481701
16081932	tmsim	53481719
16081932	tmsim	5459377
16081932	tmsim	5497103
16081932	tmsim	6437392
16081932	tmsim	6443788
16081932	tmsim	70698781
16081932	tmsim	70698795
16081932	tmsim	90657394
16081932	tmsim	9543784
16081932	tmsim	9543795
16081932	tmsim	9546734
16219824	tmsim	173570
16219824	tmsim	24778680
16219824	tmsim	24778686
16219824	tmsim	24778699
16219824	tmsim	24778764
16219824	tmsim	24778825
16219824	tmsim	24778900
16219824	tmsim	24778982
16219824	tmsim	24779263
16219824	tmsim	24779293
16219824	tmsim	24779461
16219824	tmsim	24779475
16219824	tmsim	25244969
16219824	tmsim	452110
16219824	tmsim	460602
16219824	tmsim	497299
16219824	tmsim	5283496
16219824	tmsim	5287971
16219824	tmsim	5289133
16219824	tmsim	52922250
16219824	tmsim	52922342
16219824	tmsim	52922442
16219824	tmsim	52922491
16219824	tmsim	52922637
16219824	tmsim	52922645
16219824	tmsim	52922657
16219824	tmsim	52922679
16219824	tmsim	52922715
16219824	tmsim	52922721
16219824	tmsim	52922735
16219824	tmsim	52922783
16219824	tmsim	52922847
16219824	tmsim	52922853
16219824	tmsim	52922891
16219824	tmsim	52922895
16219824	tmsim	52923133
16219824	tmsim	52923195
16219824	tmsim	52923213
16219824	tmsim	52923235
16219824	tmsim	52923291
16219824	tmsim	52923295
16219824	tmsim	52923341
16219824	tmsim	52923365
16219824	tmsim	52923579
16219824	tmsim	52923651
16219824	tmsim	52923882
16219824	tmsim	52923934
16219824	tmsim	52924022
16219824	tmsim	52924614
16219824	tmsim	52924875
16219824	tmsim	52924893
16219824	tmsim	52924972
16219824	tmsim	52925079
16219824	tmsim	52925126
16219824	tmsim	53478785
16219824	tmsim	53478919
16219824	tmsim	53479033
16219824	tmsim	53479075
16219824	tmsim	53479083
16219824	tmsim	53479121
16219824	tmsim	53479127
16219824	tmsim	53479425
16219824	tmsim	53479831
16219824	tmsim	53480469
16219824	tmsim	53480473
16219824	tmsim	53480695
16219824	tmsim	53480709
16219824	tmsim	53480715
16219824	tmsim	53480735
16219824	tmsim	53480747
16219824	tmsim	53480761
16219824	tmsim	53480775
16219824	tmsim	53480801
16219824	tmsim	53480815
16219824	tmsim	53480870
16219824	tmsim	53480884
16219824	tmsim	53480894
16219824	tmsim	53480895
16219824	tmsim	53481697
16219824	tmsim	53481701
16219824	tmsim	53481719
16219824	tmsim	5459377
16219824	tmsim	5497103
16219824	tmsim	6437392
16219824	tmsim	6443788
16219824	tmsim	70698781
16219824	tmsim	70698795
16219824	tmsim	9543784
16219824	tmsim	9543795
16219824	tmsim	9546734
16639161	tmsim	787
16639161	tmsim	974
173570	tmsim	24778680
173570	tmsim	24778686
173570	tmsim	24778699
173570	tmsim	24778764
173570	tmsim	24778825
173570	tmsim	24778900
173570	tmsim	24778982
173570	tmsim	24779263
173570	tmsim	24779293
173570	tmsim	24779461
173570	tmsim	24779475
173570	tmsim	25244969
173570	tmsim	452110
173570	tmsim	460602
173570	tmsim	497299
173570	tmsim	5283496
173570	tmsim	5287971
173570	tmsim	5289133
173570	tmsim	52922250
173570	tmsim	52922342
173570	tmsim	52922442
173570	tmsim	52922491
173570	tmsim	52922637
173570	tmsim	52922645
173570	tmsim	52922657
173570	tmsim	52922679
173570	tmsim	52922715
173570	tmsim	52922721
173570	tmsim	52922735
173570	tmsim	52922783
173570	tmsim	52922847
173570	tmsim	52922853
173570	tmsim	52922891
173570	tmsim	52922895
173570	tmsim	52923133
173570	tmsim	52923195
173570	tmsim	52923213
173570	tmsim	52923235
173570	tmsim	52923291
173570	tmsim	52923295
173570	tmsim	52923341
173570	tmsim	52923365
173570	tmsim	52923579
173570	tmsim	52923651
173570	tmsim	52923882
173570	tmsim	52923934
173570	tmsim	52924022
173570	tmsim	52924614
173570	tmsim	52924875
173570	tmsim	52924893
173570	tmsim	52924972
173570	tmsim	52925079
173570	tmsim	53478785
173570	tmsim	53478919
173570	tmsim	53479033
173570	tmsim	53479075
173570	tmsim	53479083
173570	tmsim	53479121
173570	tmsim	53479127
173570	tmsim	53479425
173570	tmsim	53479831
173570	tmsim	53480469
173570	tmsim	53480695
173570	tmsim	53480709
173570	tmsim	53480715
173570	tmsim	53480735
173570	tmsim	53480747
173570	tmsim	53480761
173570	tmsim	53480775
173570	tmsim	53480801
173570	tmsim	53480815
173570	tmsim	53480884
173570	tmsim	53480894
173570	tmsim	53480895
173570	tmsim	53481701
173570	tmsim	53481719
173570	tmsim	5459377
173570	tmsim	5497103
173570	tmsim	6426855
173570	tmsim	6437392
173570	tmsim	6443788
173570	tmsim	70698781
173570	tmsim	70698795
173570	tmsim	90657394
173570	tmsim	9546734
1833	tmsim	6305
187790	tmsim	439176
187790	tmsim	6021
187790	tmsim	6083
187790	tmsim	60961
187790	tmsim	64959
187790	tmsim	6802
18950	tmsim	208
18950	tmsim	439186
18950	tmsim	439193
18950	tmsim	439242
18950	tmsim	439586
18950	tmsim	439709
18950	tmsim	440080
18950	tmsim	440641
18950	tmsim	440995
18950	tmsim	453
18950	tmsim	5288441
18950	tmsim	5779
18950	tmsim	5958
18950	tmsim	5988
18950	tmsim	6255
18950	tmsim	64689
18950	tmsim	65533
18950	tmsim	7427
18950	tmsim	88735
18950	tmsim	892
18950	tmsim	92817
18950	tmsim	94214
18950	tmsim	9989541
190	tmsim	764
190	tmsim	790
20057356	tmsim	44260123
20057356	tmsim	44260124
20057356	tmsim	5282310
20057356	tmsim	5283564
20057356	tmsim	5283566
20057356	tmsim	5283567
20057356	tmsim	5283568
20057356	tmsim	5283571
20057356	tmsim	52931112
20057356	tmsim	52931115
20057356	tmsim	52931118
20057356	tmsim	52931123
20057356	tmsim	52931139
20057356	tmsim	52931155
20057356	tmsim	52931171
20057356	tmsim	52931179
20057356	tmsim	52931201
20057356	tmsim	52931203
20057356	tmsim	52931209
20057356	tmsim	52931217
20057356	tmsim	52931235
20057356	tmsim	53477895
20057356	tmsim	6321359
20057356	tmsim	6442676
20057356	tmsim	6443882
20057356	tmsim	6453725
20057356	tmsim	70699246
20057356	tmsim	9939941
208	tmsim	439186
208	tmsim	439193
208	tmsim	439242
208	tmsim	439586
208	tmsim	439709
208	tmsim	440043
208	tmsim	440080
208	tmsim	440641
208	tmsim	440995
208	tmsim	5288441
208	tmsim	5779
208	tmsim	5958
208	tmsim	5988
208	tmsim	6255
208	tmsim	64689
208	tmsim	65533
208	tmsim	7427
208	tmsim	88735
208	tmsim	92817
208	tmsim	94214
239	tmsim	5950
239	tmsim	5960
239	tmsim	64956
239	tmsim	6657
239	tmsim	750
243	tmsim	412786
24778680	tmsim	24778686
24778680	tmsim	24778699
24778680	tmsim	24778764
24778680	tmsim	24778825
24778680	tmsim	24778900
24778680	tmsim	24778982
24778680	tmsim	24779263
24778680	tmsim	24779293
24778680	tmsim	24779461
24778680	tmsim	24779475
24778680	tmsim	25244969
24778680	tmsim	452110
24778680	tmsim	460602
24778680	tmsim	497299
24778680	tmsim	5283496
24778680	tmsim	5287971
24778680	tmsim	5289133
24778680	tmsim	52922250
24778680	tmsim	52922342
24778680	tmsim	52922442
24778680	tmsim	52922491
24778680	tmsim	52922637
24778680	tmsim	52922645
24778680	tmsim	52922657
24778680	tmsim	52922679
24778680	tmsim	52922715
24778680	tmsim	52922721
24778680	tmsim	52922735
24778680	tmsim	52922783
24778680	tmsim	52922847
24778680	tmsim	52922853
24778680	tmsim	52922891
24778680	tmsim	52922895
24778680	tmsim	52923133
24778680	tmsim	52923195
24778680	tmsim	52923213
24778680	tmsim	52923235
24778680	tmsim	52923291
24778680	tmsim	52923295
24778680	tmsim	52923341
24778680	tmsim	52923365
24778680	tmsim	52923579
24778680	tmsim	52923651
24778680	tmsim	52923882
24778680	tmsim	52923934
24778680	tmsim	52924022
24778680	tmsim	52924614
24778680	tmsim	52924875
24778680	tmsim	52924893
24778680	tmsim	52924972
24778680	tmsim	52925079
24778680	tmsim	53478785
24778680	tmsim	53478919
24778680	tmsim	53479033
24778680	tmsim	53479075
24778680	tmsim	53479083
24778680	tmsim	53479121
24778680	tmsim	53479127
24778680	tmsim	53479425
24778680	tmsim	53479831
24778680	tmsim	53480469
24778680	tmsim	53480695
24778680	tmsim	53480709
24778680	tmsim	53480715
24778680	tmsim	53480735
24778680	tmsim	53480747
24778680	tmsim	53480761
24778680	tmsim	53480775
24778680	tmsim	53480801
24778680	tmsim	53480815
24778680	tmsim	53480884
24778680	tmsim	53480894
24778680	tmsim	53480895
24778680	tmsim	53481701
24778680	tmsim	53481719
24778680	tmsim	5459377
24778680	tmsim	5497103
24778680	tmsim	6426855
24778680	tmsim	6437392
24778680	tmsim	6443788
24778680	tmsim	70698781
24778680	tmsim	70698795
24778680	tmsim	90657394
24778680	tmsim	9546734
24778686	tmsim	24778699
24778686	tmsim	24778764
24778686	tmsim	24778825
24778686	tmsim	24778900
24778686	tmsim	24778982
24778686	tmsim	24779263
24778686	tmsim	24779293
24778686	tmsim	24779461
24778686	tmsim	24779475
24778686	tmsim	25244969
24778686	tmsim	452110
24778686	tmsim	460602
24778686	tmsim	497299
24778686	tmsim	5283496
24778686	tmsim	5287971
24778686	tmsim	5289133
24778686	tmsim	52922250
24778686	tmsim	52922342
24778686	tmsim	52922442
24778686	tmsim	52922491
24778686	tmsim	52922637
24778686	tmsim	52922645
24778686	tmsim	52922657
24778686	tmsim	52922679
24778686	tmsim	52922715
24778686	tmsim	52922721
24778686	tmsim	52922735
24778686	tmsim	52922783
24778686	tmsim	52922847
24778686	tmsim	52922853
24778686	tmsim	52922891
24778686	tmsim	52922895
24778686	tmsim	52923133
24778686	tmsim	52923195
24778686	tmsim	52923213
24778686	tmsim	52923235
24778686	tmsim	52923291
24778686	tmsim	52923295
24778686	tmsim	52923341
24778686	tmsim	52923365
24778686	tmsim	52923579
24778686	tmsim	52923651
24778686	tmsim	52923882
24778686	tmsim	52923934
24778686	tmsim	52924022
24778686	tmsim	52924614
24778686	tmsim	52924875
24778686	tmsim	52924893
24778686	tmsim	52924972
24778686	tmsim	52925079
24778686	tmsim	53478785
24778686	tmsim	53478919
24778686	tmsim	53479033
24778686	tmsim	53479075
24778686	tmsim	53479083
24778686	tmsim	53479121
24778686	tmsim	53479127
24778686	tmsim	53479425
24778686	tmsim	53479831
24778686	tmsim	53480469
24778686	tmsim	53480695
24778686	tmsim	53480709
24778686	tmsim	53480715
24778686	tmsim	53480735
24778686	tmsim	53480747
24778686	tmsim	53480761
24778686	tmsim	53480775
24778686	tmsim	53480801
24778686	tmsim	53480815
24778686	tmsim	53480884
24778686	tmsim	53480894
24778686	tmsim	53480895
24778686	tmsim	53481701
24778686	tmsim	53481719
24778686	tmsim	5459377
24778686	tmsim	5497103
24778686	tmsim	6426855
24778686	tmsim	6437392
24778686	tmsim	6443788
24778686	tmsim	70698781
24778686	tmsim	70698795
24778686	tmsim	90657394
24778686	tmsim	9546734
24778699	tmsim	24778764
24778699	tmsim	24778825
24778699	tmsim	24778900
24778699	tmsim	24778982
24778699	tmsim	24779263
24778699	tmsim	24779293
24778699	tmsim	24779461
24778699	tmsim	24779475
24778699	tmsim	25244969
24778699	tmsim	452110
24778699	tmsim	460602
24778699	tmsim	497299
24778699	tmsim	5283496
24778699	tmsim	5287971
24778699	tmsim	5289133
24778699	tmsim	52922250
24778699	tmsim	52922342
24778699	tmsim	52922442
24778699	tmsim	52922491
24778699	tmsim	52922637
24778699	tmsim	52922645
24778699	tmsim	52922657
24778699	tmsim	52922679
24778699	tmsim	52922715
24778699	tmsim	52922721
24778699	tmsim	52922735
24778699	tmsim	52922783
24778699	tmsim	52922847
24778699	tmsim	52922853
24778699	tmsim	52922891
24778699	tmsim	52922895
24778699	tmsim	52923133
24778699	tmsim	52923195
24778699	tmsim	52923213
24778699	tmsim	52923235
24778699	tmsim	52923291
24778699	tmsim	52923295
24778699	tmsim	52923341
24778699	tmsim	52923365
24778699	tmsim	52923579
24778699	tmsim	52923651
24778699	tmsim	52923882
24778699	tmsim	52923934
24778699	tmsim	52924022
24778699	tmsim	52924614
24778699	tmsim	52924875
24778699	tmsim	52924893
24778699	tmsim	52924972
24778699	tmsim	52925079
24778699	tmsim	52925126
24778699	tmsim	53478785
24778699	tmsim	53478919
24778699	tmsim	53479033
24778699	tmsim	53479075
24778699	tmsim	53479083
24778699	tmsim	53479121
24778699	tmsim	53479127
24778699	tmsim	53479425
24778699	tmsim	53479831
24778699	tmsim	53480469
24778699	tmsim	53480473
24778699	tmsim	53480695
24778699	tmsim	53480709
24778699	tmsim	53480715
24778699	tmsim	53480735
24778699	tmsim	53480747
24778699	tmsim	53480761
24778699	tmsim	53480775
24778699	tmsim	53480801
24778699	tmsim	53480815
24778699	tmsim	53480870
24778699	tmsim	53480884
24778699	tmsim	53480894
24778699	tmsim	53480895
24778699	tmsim	53481697
24778699	tmsim	53481701
24778699	tmsim	53481719
24778699	tmsim	5459377
24778699	tmsim	5497103
24778699	tmsim	6437392
24778699	tmsim	6443788
24778699	tmsim	70698781
24778699	tmsim	70698795
24778699	tmsim	9543784
24778699	tmsim	9543795
24778699	tmsim	9546734
24778764	tmsim	24778825
24778764	tmsim	24778900
24778764	tmsim	24778982
24778764	tmsim	24779263
24778764	tmsim	24779293
24778764	tmsim	24779461
24778764	tmsim	24779475
24778764	tmsim	25244969
24778764	tmsim	452110
24778764	tmsim	460602
24778764	tmsim	497299
24778764	tmsim	5283496
24778764	tmsim	5287971
24778764	tmsim	5289133
24778764	tmsim	52922250
24778764	tmsim	52922342
24778764	tmsim	52922442
24778764	tmsim	52922491
24778764	tmsim	52922637
24778764	tmsim	52922645
24778764	tmsim	52922657
24778764	tmsim	52922679
24778764	tmsim	52922715
24778764	tmsim	52922721
24778764	tmsim	52922735
24778764	tmsim	52922783
24778764	tmsim	52922847
24778764	tmsim	52922853
24778764	tmsim	52922891
24778764	tmsim	52922895
24778764	tmsim	52923133
24778764	tmsim	52923195
24778764	tmsim	52923213
24778764	tmsim	52923235
24778764	tmsim	52923291
24778764	tmsim	52923295
24778764	tmsim	52923341
24778764	tmsim	52923365
24778764	tmsim	52923579
24778764	tmsim	52923651
24778764	tmsim	52923882
24778764	tmsim	52923934
24778764	tmsim	52924022
24778764	tmsim	52924614
24778764	tmsim	52924875
24778764	tmsim	52924893
24778764	tmsim	52924972
24778764	tmsim	52925079
24778764	tmsim	52925126
24778764	tmsim	53478785
24778764	tmsim	53478919
24778764	tmsim	53479033
24778764	tmsim	53479075
24778764	tmsim	53479083
24778764	tmsim	53479121
24778764	tmsim	53479127
24778764	tmsim	53479425
24778764	tmsim	53479831
24778764	tmsim	53480469
24778764	tmsim	53480473
24778764	tmsim	53480695
24778764	tmsim	53480709
24778764	tmsim	53480715
24778764	tmsim	53480735
24778764	tmsim	53480747
24778764	tmsim	53480761
24778764	tmsim	53480775
24778764	tmsim	53480801
24778764	tmsim	53480815
24778764	tmsim	53480870
24778764	tmsim	53480884
24778764	tmsim	53480894
24778764	tmsim	53480895
24778764	tmsim	53481697
24778764	tmsim	53481701
24778764	tmsim	53481719
24778764	tmsim	5459377
24778764	tmsim	5497103
24778764	tmsim	6437392
24778764	tmsim	6443788
24778764	tmsim	70698781
24778764	tmsim	70698795
24778764	tmsim	9543784
24778764	tmsim	9543795
24778764	tmsim	9546734
24778825	tmsim	24778900
24778825	tmsim	24778982
24778825	tmsim	24779263
24778825	tmsim	24779293
24778825	tmsim	24779461
24778825	tmsim	24779475
24778825	tmsim	25244969
24778825	tmsim	452110
24778825	tmsim	460602
24778825	tmsim	497299
24778825	tmsim	5283496
24778825	tmsim	5287971
24778825	tmsim	5289133
24778825	tmsim	52922250
24778825	tmsim	52922342
24778825	tmsim	52922442
24778825	tmsim	52922491
24778825	tmsim	52922637
24778825	tmsim	52922645
24778825	tmsim	52922657
24778825	tmsim	52922679
24778825	tmsim	52922715
24778825	tmsim	52922721
24778825	tmsim	52922735
24778825	tmsim	52922783
24778825	tmsim	52922847
24778825	tmsim	52922853
24778825	tmsim	52922891
24778825	tmsim	52922895
24778825	tmsim	52923133
24778825	tmsim	52923195
24778825	tmsim	52923213
24778825	tmsim	52923235
24778825	tmsim	52923291
24778825	tmsim	52923295
24778825	tmsim	52923341
24778825	tmsim	52923365
24778825	tmsim	52923579
24778825	tmsim	52923651
24778825	tmsim	52923882
24778825	tmsim	52923934
24778825	tmsim	52924022
24778825	tmsim	52924614
24778825	tmsim	52924875
24778825	tmsim	52924893
24778825	tmsim	52924972
24778825	tmsim	52925079
24778825	tmsim	52925126
24778825	tmsim	53478785
24778825	tmsim	53478919
24778825	tmsim	53479033
24778825	tmsim	53479075
24778825	tmsim	53479083
24778825	tmsim	53479121
24778825	tmsim	53479127
24778825	tmsim	53479425
24778825	tmsim	53479831
24778825	tmsim	53480469
24778825	tmsim	53480473
24778825	tmsim	53480695
24778825	tmsim	53480709
24778825	tmsim	53480715
24778825	tmsim	53480735
24778825	tmsim	53480747
24778825	tmsim	53480761
24778825	tmsim	53480775
24778825	tmsim	53480801
24778825	tmsim	53480815
24778825	tmsim	53480870
24778825	tmsim	53480884
24778825	tmsim	53480894
24778825	tmsim	53480895
24778825	tmsim	53481697
24778825	tmsim	53481701
24778825	tmsim	53481719
24778825	tmsim	5459377
24778825	tmsim	5497103
24778825	tmsim	6437392
24778825	tmsim	6443788
24778825	tmsim	70698781
24778825	tmsim	70698795
24778825	tmsim	9543784
24778825	tmsim	9543795
24778825	tmsim	9546734
24778900	tmsim	24778982
24778900	tmsim	24779263
24778900	tmsim	24779293
24778900	tmsim	24779461
24778900	tmsim	24779475
24778900	tmsim	25244969
24778900	tmsim	452110
24778900	tmsim	460602
24778900	tmsim	497299
24778900	tmsim	5283496
24778900	tmsim	5287971
24778900	tmsim	5289133
24778900	tmsim	52922250
24778900	tmsim	52922342
24778900	tmsim	52922442
24778900	tmsim	52922491
24778900	tmsim	52922637
24778900	tmsim	52922645
24778900	tmsim	52922657
24778900	tmsim	52922679
24778900	tmsim	52922715
24778900	tmsim	52922721
24778900	tmsim	52922735
24778900	tmsim	52922783
24778900	tmsim	52922847
24778900	tmsim	52922853
24778900	tmsim	52922891
24778900	tmsim	52922895
24778900	tmsim	52923133
24778900	tmsim	52923195
24778900	tmsim	52923213
24778900	tmsim	52923235
24778900	tmsim	52923291
24778900	tmsim	52923295
24778900	tmsim	52923341
24778900	tmsim	52923365
24778900	tmsim	52923579
24778900	tmsim	52923651
24778900	tmsim	52923882
24778900	tmsim	52923934
24778900	tmsim	52924022
24778900	tmsim	52924614
24778900	tmsim	52924875
24778900	tmsim	52924893
24778900	tmsim	52924972
24778900	tmsim	52925079
24778900	tmsim	52925126
24778900	tmsim	53478785
24778900	tmsim	53478919
24778900	tmsim	53479033
24778900	tmsim	53479075
24778900	tmsim	53479083
24778900	tmsim	53479121
24778900	tmsim	53479127
24778900	tmsim	53479425
24778900	tmsim	53479831
24778900	tmsim	53480469
24778900	tmsim	53480473
24778900	tmsim	53480695
24778900	tmsim	53480709
24778900	tmsim	53480715
24778900	tmsim	53480735
24778900	tmsim	53480747
24778900	tmsim	53480761
24778900	tmsim	53480775
24778900	tmsim	53480801
24778900	tmsim	53480815
24778900	tmsim	53480870
24778900	tmsim	53480884
24778900	tmsim	53480894
24778900	tmsim	53480895
24778900	tmsim	53481697
24778900	tmsim	53481701
24778900	tmsim	53481719
24778900	tmsim	5459377
24778900	tmsim	5497103
24778900	tmsim	6437392
24778900	tmsim	6443788
24778900	tmsim	70698781
24778900	tmsim	70698795
24778900	tmsim	9543784
24778900	tmsim	9543795
24778900	tmsim	9546734
24778982	tmsim	24779263
24778982	tmsim	24779293
24778982	tmsim	24779461
24778982	tmsim	24779475
24778982	tmsim	25244969
24778982	tmsim	452110
24778982	tmsim	460602
24778982	tmsim	497299
24778982	tmsim	5283496
24778982	tmsim	5287971
24778982	tmsim	5289133
24778982	tmsim	52922250
24778982	tmsim	52922342
24778982	tmsim	52922442
24778982	tmsim	52922491
24778982	tmsim	52922637
24778982	tmsim	52922645
24778982	tmsim	52922657
24778982	tmsim	52922679
24778982	tmsim	52922715
24778982	tmsim	52922721
24778982	tmsim	52922735
24778982	tmsim	52922783
24778982	tmsim	52922847
24778982	tmsim	52922853
24778982	tmsim	52922891
24778982	tmsim	52922895
24778982	tmsim	52923133
24778982	tmsim	52923195
24778982	tmsim	52923213
24778982	tmsim	52923235
24778982	tmsim	52923291
24778982	tmsim	52923295
24778982	tmsim	52923341
24778982	tmsim	52923365
24778982	tmsim	52923579
24778982	tmsim	52923651
24778982	tmsim	52923882
24778982	tmsim	52923934
24778982	tmsim	52924022
24778982	tmsim	52924614
24778982	tmsim	52924875
24778982	tmsim	52924893
24778982	tmsim	52924972
24778982	tmsim	52925079
24778982	tmsim	52925126
24778982	tmsim	53478785
24778982	tmsim	53478919
24778982	tmsim	53479033
24778982	tmsim	53479075
24778982	tmsim	53479083
24778982	tmsim	53479121
24778982	tmsim	53479127
24778982	tmsim	53479425
24778982	tmsim	53479831
24778982	tmsim	53480469
24778982	tmsim	53480473
24778982	tmsim	53480695
24778982	tmsim	53480709
24778982	tmsim	53480715
24778982	tmsim	53480735
24778982	tmsim	53480747
24778982	tmsim	53480761
24778982	tmsim	53480775
24778982	tmsim	53480801
24778982	tmsim	53480815
24778982	tmsim	53480870
24778982	tmsim	53480884
24778982	tmsim	53480894
24778982	tmsim	53480895
24778982	tmsim	53481697
24778982	tmsim	53481701
24778982	tmsim	53481719
24778982	tmsim	5459377
24778982	tmsim	5497103
24778982	tmsim	6437392
24778982	tmsim	6443788
24778982	tmsim	70698781
24778982	tmsim	70698795
24778982	tmsim	9543784
24778982	tmsim	9543795
24778982	tmsim	9546734
24779263	tmsim	24779293
24779263	tmsim	24779461
24779263	tmsim	24779475
24779263	tmsim	25244969
24779263	tmsim	452110
24779263	tmsim	460602
24779263	tmsim	497299
24779263	tmsim	5283496
24779263	tmsim	5287971
24779263	tmsim	5289133
24779263	tmsim	52922250
24779263	tmsim	52922342
24779263	tmsim	52922442
24779263	tmsim	52922491
24779263	tmsim	52922637
24779263	tmsim	52922645
24779263	tmsim	52922657
24779263	tmsim	52922679
24779263	tmsim	52922715
24779263	tmsim	52922721
24779263	tmsim	52922735
24779263	tmsim	52922783
24779263	tmsim	52922847
24779263	tmsim	52922853
24779263	tmsim	52922891
24779263	tmsim	52922895
24779263	tmsim	52923133
24779263	tmsim	52923195
24779263	tmsim	52923213
24779263	tmsim	52923235
24779263	tmsim	52923291
24779263	tmsim	52923295
24779263	tmsim	52923341
24779263	tmsim	52923365
24779263	tmsim	52923579
24779263	tmsim	52923651
24779263	tmsim	52923882
24779263	tmsim	52923934
24779263	tmsim	52924022
24779263	tmsim	52924614
24779263	tmsim	52924875
24779263	tmsim	52924893
24779263	tmsim	52924972
24779263	tmsim	52925079
[truncated: 4,292 more rows]
